# Supplementary material for: The Liver Circadian Metabolic Homeostasis Influence by Combining Ketogenic Diet with Exercise
Source: Nutrients. 2024 Jun 27;16(13):2039. doi: 10.3390/nu16132039 (PMC11243221; doi:10.3390/nu16132039)
Supplement: Supplementary file 1 [file nutrients-16-02039-s001.zip]

Archive with 5 entries (5 files):
- Supplement Table S1.pdf
- Supplement Table S2.xlsx
- Supplement Table S3.xlsx
- Supplement Table S4.xlsx
- Supplement Table S5.xlsx
