# Supplementary material for: The Liver Circadian Metabolic Homeostasis Influence by Combining Ketogenic Diet with Exercise
Source: Nutrients. 2024 Jun 27;16(13):2039. doi: 10.3390/nu16132039 (PMC11243221; doi:10.3390/nu16132039)
Supplement: Supplementary file 1 [file nutrients-16-02039-s001.zip › Supplement Table S2.xlsx]

## Sheet: C
Sample name	Seq reads	Mapped reads	Mapped reads(%)	Uniquely mapped reads	Uniquely mapped reads(%)	Multiple mapped reads	Multiple mapped reads(%)
C-ZT0-1	44688090	40864250	0.914433	38175087	0.854256	1305143	0.0292056
C-ZT0-2	37013840	33180187	0.896426	30803622	0.832219	1373965	0.0371203
C-ZT0-3	41415654	36650377	0.88494	33985679	0.8206	1051718	0.0253942
C-ZT0-4	42530436	38209032	0.898393	35357739	0.831351	1551679	0.036484
C-ZT0-5	38480750	33667995	0.874931	31268105	0.812565	987614	0.0256651
C-ZT0-6	38214028	34320617	0.898116	31953459	0.836171	1294108	0.0338647
C-ZT6-1	44247108	34049752	0.769536	31398323	0.709613	1104159	0.0249544
C-ZT6-2	35526480	32614823	0.918043	30282226	0.852385	1251675	0.0352322
C-ZT6-3	43080682	38022828	0.882596	35085219	0.814407	1097761	0.0254815
C-ZT6-4	40541114	36169220	0.892161	33410552	0.824115	1409642	0.0347707
C-ZT6-5	38650498	34070806	0.88151	31899517	0.825333	1029863	0.0266455
C-ZT6-6	47909172	41638797	0.86912	38781794	0.809486	1251343	0.0261191
C-ZT12-1	34429902	29454130	0.855481	27273251	0.792139	974259	0.0282969
C-ZT12-2	31473856	27081755	0.860452	25193102	0.800445	763707	0.0242648
C-ZT12-3	40361090	33368407	0.826747	30862540	0.764661	1043125	0.0258448
C-ZT12-4	31279776	27166328	0.868495	25141204	0.803753	848098	0.0271133
C-ZT12-5	40810168	35790050	0.876989	33083621	0.810671	1089139	0.0266879
C-ZT12-6	38715790	34193864	0.883202	31509179	0.813859	1045463	0.0270035
C-ZT18-1	42832570	39052490	0.911748	36353963	0.848746	1505967	0.0351594
C-ZT18-2	41535564	37632479	0.90603	35009352	0.842877	1437857	0.0346175
C-ZT18-3	34545812	30532711	0.883832	28233232	0.817269	924033	0.026748
C-ZT18-4	32745446	28605499	0.873572	26376658	0.805506	899873	0.0274809
C-ZT18-5	32433266	28030102	0.864239	25681582	0.791828	911104	0.0280917
C-ZT18-6	32500964	28216027	0.86816	26222495	0.806822	978860	0.0301179
C-ZT24-1	41997284	37766486	0.89926	35122005	0.836292	1231541	0.0293243
C-ZT24-2	35965878	32258269	0.896913	30152012	0.838351	1098993	0.0305565
C-ZT24-3	45503074	41946792	0.921845	39252906	0.862643	1203712	0.0264534
C-ZT24-4	42004528	37029706	0.881565	34380356	0.818492	1103654	0.0262746
C-ZT24-5	43052908	38270848	0.888926	35419850	0.822705	1161876	0.0269872
C-ZT24-6	38873940	34127494	0.877902	31456942	0.809204	1110012	0.0285541

## Sheet: EX
Sample name	Seq reads	Mapped reads	Mapped reads(%)	Uniquely mapped reads	Uniquely mapped reads(%)	Multiple mapped reads	Multiple mapped reads(%)
EX-ZT0-1	52293876	47114494	0.900956	43397845	0.829884	1301985	0.0248975
EX-ZT0-2	38306734	35044589	0.914841	32561037	0.850008	1234200	0.0322189
EX-ZT0-3	39725576	36828288	0.927067	34374417	0.865297	1272589	0.0320345
EX-ZT0-4	42425020	38190838	0.900196	35610496	0.839375	1269780	0.02993
EX-ZT0-5	40820824	36306966	0.889423	33570149	0.822378	1072465	0.0262725
EX-ZT0-6	40589672	36053459	0.888242	33288081	0.820112	1310600	0.032289
EX-ZT6-1	33160510	29566996	0.891633	27445533	0.827657	1179553	0.035571
EX-ZT6-2	35187686	31653027	0.899548	29660238	0.842915	1020127	0.028991
EX-ZT6-3	36362752	32505887	0.893934	30153358	0.829238	972643	0.0267483
EX-ZT6-4	44655788	40690087	0.911194	37885016	0.848379	1496731	0.0335171
EX-ZT6-5	41414266	37937955	0.91606	35453874	0.856079	1379463	0.0333089
EX-ZT6-6	38668658	35297064	0.912808	32984736	0.85301	1291234	0.0333923
EX-ZT12-1	41320872	37667670	0.911589	34941706	0.845619	1425884	0.0345076
EX-ZT12-2	33171642	28888869	0.870891	26846885	0.809332	1054218	0.0317807
EX-ZT12-3	36725826	32063771	0.873058	29564416	0.805003	1295897	0.0352857
EX-ZT12-4	37178752	32920955	0.885478	30512853	0.820707	1164480	0.0313211
EX-ZT12-5	46182482	41660017	0.902074	38507200	0.833805	1494601	0.0323629
EX-ZT12-6	44694020	40365772	0.903158	37242723	0.833282	1376075	0.0307888
EX-ZT18-1	41093116	36832245	0.896312	34215556	0.832635	1077973	0.0262324
EX-ZT18-2	34687818	29684147	0.855751	27456835	0.791541	1114580	0.0321317
EX-ZT18-3	36270142	32863527	0.906077	30594788	0.843525	1261543	0.0347819
EX-ZT18-4	39700548	36289864	0.91409	33771260	0.85065	1214336	0.0305874
EX-ZT18-5	40271096	36063762	0.895525	33117492	0.822364	1333792	0.0331203
EX-ZT18-6	41524632	37783385	0.909903	34888405	0.840186	1264132	0.0304429
EX-ZT24-1	37200380	33078476	0.889197	30492086	0.819671	916550	0.0246382
EX-ZT24-2	40294742	36447881	0.904532	33848789	0.84003	1284870	0.0318868
EX-ZT24-3	44715458	41003449	0.916986	37810510	0.84558	1411967	0.0315767
EX-ZT24-4	45929796	42378837	0.922687	39551517	0.86113	1312654	0.0285796
EX-ZT24-5	41941354	37968839	0.905284	35234507	0.84009	1340130	0.0319525
EX-ZT24-6	42824538	38768717	0.905292	35986091	0.840315	1426500	0.0333103

## Sheet: KD
Sample name	Seq reads	Mapped reads	Mapped reads(%)	Uniquely mapped reads	Uniquely mapped reads(%)	Multiple mapped reads	Multiple mapped reads(%)
KD-ZT0-1	31656478	27469601	0.86774	26222807	0.828355	744302	0.0235118
KD-ZT0-2	47180772	40373735	0.855724	38045957	0.806387	1567780	0.0332292
KD-ZT0-3	47745460	41840118	0.876316	39670857	0.830882	1499791	0.0314122
KD-ZT0-4	48077432	43098855	0.896447	40909488	0.850908	1527087	0.0317631
KD-ZT0-5	46585984	41522076	0.8913	39440203	0.846611	1431669	0.0307318
KD-ZT0-6	48564844	42908012	0.88352	40607369	0.836147	1378837	0.0283917
KD-ZT6-1	31597438	27607615	0.87373	26005512	0.823026	694849	0.0219907
KD-ZT6-2	37738832	33125871	0.877766	31215590	0.827148	920799	0.0243992
KD-ZT6-3	37530898	34032021	0.906773	32138049	0.856309	951614	0.0253555
KD-ZT6-4	30211016	25771387	0.853046	24101584	0.797775	957721	0.0317011
KD-ZT6-5	37667744	34847610	0.925131	32890936	0.873186	1187046	0.0315136
KD-ZT6-6	42406630	37872313	0.893075	35750843	0.843048	1199462	0.0282848
KD-ZT12-1	44994824	41886774	0.930924	39767467	0.883823	1288987	0.0286475
KD-ZT12-2	38367138	34061951	0.88779	32098365	0.836611	1173322	0.0305814
KD-ZT12-3	42236068	39363974	0.931999	37234723	0.881586	1133573	0.026839
KD-ZT12-4	46456214	41350099	0.890088	39273454	0.845386	1230017	0.0264769
KD-ZT12-5	38126806	34502758	0.904948	32539320	0.85345	1274390	0.033425
KD-ZT12-6	32087144	28402943	0.885181	26510468	0.826202	862487	0.0268795
KD-ZT18-1	34131736	29480260	0.86372	28009959	0.820643	849989	0.0249032
KD-ZT18-2	34397072	31054121	0.902813	29228581	0.84974	795438	0.0231252
KD-ZT18-3	47014694	41910236	0.891428	39833372	0.847254	1470218	0.0312715
KD-ZT18-4	34321134	31162264	0.907961	29375176	0.855892	689846	0.0200997
KD-ZT18-5	31517808	28272053	0.897018	26583577	0.843446	718246	0.0227886
KD-ZT18-6	42072276	38370587	0.912016	36086647	0.85773	1231458	0.0292701
KD-ZT24-1	32265434	28567001	0.885375	26657615	0.826197	899854	0.0278891
KD-ZT24-2	42920004	39740761	0.925926	37267733	0.868307	1235612	0.0287887
KD-ZT24-3	40738706	35021379	0.859659	33387648	0.819556	970953	0.0238337
KD-ZT24-4	42125504	35811888	0.850124	33776543	0.801807	1437603	0.0341267
KD-ZT24-5	50380414	44112973	0.875598	41884268	0.83136	1354971	0.0268948
KD-ZT24-6	36228558	33074840	0.912949	31053970	0.857168	1133694	0.0312928

## Sheet: KE
Sample name	Seq reads	Mapped reads	Mapped reads(%)	Uniquely mapped reads	Uniquely mapped reads(%)	Multiple mapped reads	Multiple mapped reads(%)
KE-ZT0-1	49406890	44390629	0.89847	42342974	0.857026	1222333	0.0247401
KE-ZT0-2	45895024	41414416	0.902373	39442992	0.859418	1126086	0.0245361
KE-ZT0-3	44620472	38500049	0.862834	36281848	0.813121	1039035	0.0232861
KE-ZT0-4	47788126	42540026	0.89018	40507241	0.847642	1345421	0.0281539
KE-ZT0-5	37846308	32940706	0.870381	31090491	0.821493	1177741	0.031119
KE-ZT0-6	45242460	42484711	0.939045	40198567	0.888514	1196400	0.0264442
KE-ZT6-1	34931604	32119878	0.919508	30342859	0.868636	1107701	0.0317106
KE-ZT6-2	41709772	34894033	0.836591	32952100	0.790033	1409555	0.0337944
KE-ZT6-3	42973048	38105428	0.886729	35782209	0.832666	1100237	0.025603
KE-ZT6-4	40337188	35870765	0.889273	33730660	0.836217	1037113	0.0257111
KE-ZT6-5	42655610	38527225	0.903216	36842725	0.863725	1297950	0.0304286
KE-ZT6-6	34606218	30423335	0.879129	28687711	0.828976	1331092	0.038464
KE-ZT12-1	41953378	36550934	0.871227	34654369	0.826021	1249841	0.0297912
KE-ZT12-2	44782524	39999570	0.893196	38027340	0.849156	1242954	0.0277553
KE-ZT12-3	39376378	34910427	0.886583	32884033	0.835121	1022804	0.0259751
KE-ZT12-4	41593790	36725660	0.88296	34957573	0.840452	1201365	0.0288833
KE-ZT12-5	31199832	28417625	0.910826	26812417	0.859377	943352	0.0302358
KE-ZT12-6	46894970	40058845	0.854225	38010200	0.810539	1264819	0.0269713
KE-ZT18-1	38038776	34678014	0.911649	32733552	0.860531	1185856	0.0311749
KE-ZT18-2	39881966	35137428	0.881036	32892868	0.824755	1040510	0.0260897
KE-ZT18-3	34641162	29742653	0.858593	27834184	0.8035	906387	0.026165
KE-ZT18-4	40849446	35717703	0.874374	33995874	0.832224	920815	0.0225417
KE-ZT18-5	32032136	27510541	0.858842	25661220	0.801109	827409	0.0258306
KE-ZT18-6	31975730	27066504	0.84647	25289855	0.790908	805273	0.0251839
KE-ZT24-1	41891082	36000578	0.859385	34119495	0.814481	1250691	0.0298558
KE-ZT24-2	46781362	41600919	0.889263	39454534	0.843381	1202539	0.0257055
KE-ZT24-3	46100148	40463400	0.877728	38527783	0.835741	1378541	0.0299032
KE-ZT24-4	39414220	31474971	0.798569	29878949	0.758075	940672	0.0238663
KE-ZT24-5	35614036	32038881	0.899614	30002220	0.842427	809239	0.0227225
KE-ZT24-6	37454752	33504285	0.894527	31622322	0.844281	815341	0.0217687
