# Supplementary material for: The Liver Circadian Metabolic Homeostasis Influence by Combining Ketogenic Diet with Exercise
Source: Nutrients. 2024 Jun 27;16(13):2039. doi: 10.3390/nu16132039 (PMC11243221; doi:10.3390/nu16132039)
Supplement: Supplementary file 1 [file nutrients-16-02039-s001.zip › Supplement Table S3.xlsx]

## Sheet: C
Circadian Genes in C group
gene_id	BH.Q	ADJ.P	PER	LAG	AMP	ZT0_rep1	ZT0_rep2	ZT0_rep3	ZT0_rep4	ZT0_rep5	ZT0_rep6	ZT6_rep1	ZT6_rep2	ZT6_rep3	ZT6_rep4	ZT6_rep5	ZT6_rep6	ZT12_rep1	ZT12_rep2	ZT12_rep3	ZT12_rep4	ZT12_rep5	ZT12_rep6	ZT18_rep1	ZT18_rep2	ZT18_rep3	ZT18_rep4	ZT18_rep5	ZT18_rep6	ZT24_rep1	ZT24_rep2	ZT24_rep3	ZT24_rep4	ZT24_rep5	ZT24_rep6
ENSMUSG00000049580	1.34387e-10	2.42765e-15	24	15	74.4773	12.586	25.341	20.429	15.328	21.065	20.372	54.337	69.606	24.807	54.412	29.058	62.602	176.499	171.215	156.442	275.302	147.985	187.914	136.564	108.767	105.314	100.98	114.993	45.739	4.192	5.401	4.007	4.186	11.435	11.376
ENSMUSG00000055866	1.15778e-08	4.18297e-13	24	15	3.34674	0.624	0.995	1.226	1.024	1.117	0.968	4.159	3.561	2.042	2.844	4.532	4.922	8.996	9.086	7.198	11.752	5.702	6.908	6.576	5.756	4.496	7.389	6.227	6.711	0.76	0.494	0.852	0.316	0.519	0.651
ENSMUSG00000029482	2.54818e-08	1.38095e-12	24	15	5.72756	2.071	1.698	1.61	3.937	1.753	1.702	6.667	5.617	5.66	2.572	3.154	3.68	33.087	33.363	18.623	21.129	22.569	26.884	7.493	7.602	5.646	7.046	3.473	6.787	1.278	1.964	1.424	1.302	1.578	1.443
ENSMUSG00000010601	2.69187e-08	2.43137e-12	24	9	14.7036	25.572	28.453	25.37	35.82	35.091	23.532	42.109	53.362	39.472	44.054	50.309	51.506	36.644	42.739	41.502	39.415	39.188	36.479	15.324	14.251	18.534	18.625	13.006	18.775	30.33	29.543	29.562	34.594	28.886	30.218
ENSMUSG00000044734	2.69187e-08	2.43137e-12	24	3	5.07773	11.137	17.89	11.007	15.091	10.758	11.267	10.171	7.53	3.686	9.255	7.777	5.165	1.3	2.827	2.029	1.877	3.465	2.102	2.276	4.546	4.176	2.746	2.325	4.069	11.721	12.179	15.776	15.408	21.615	21.28
ENSMUSG00000020017	2.90734e-08	4.20158e-12	24	3	51.5219	228.666	181.991	160.144	210.344	205.042	250.066	144.683	164.455	131.99	207.779	182.665	170.533	70.559	96.658	109.81	89.198	99.979	90.218	129.323	174.071	151.452	126.849	132.224	112.242	354.811	326.537	336.218	258.021	416.68	247.556
ENSMUSG00000032010	2.90734e-08	4.20158e-12	24	15	20.8292	2.08	2.143	3.219	1.19	3.05	2.022	17.285	19.126	10.267	15.206	37.349	26.256	68.515	65.198	82.925	67.657	60.661	46.56	27.003	20.13	24.352	25.58	28.155	11.533	0.786	1.64	1.225	0.841	1.326	1.026
ENSMUSG00000052040	2.90734e-08	4.20158e-12	24	15	4.59301	8.582	8.457	9.168	6.805	9.314	8.422	12.387	13.124	12.022	14.257	19.064	16.382	17.95	19.634	23.601	18.197	21.451	22.873	15.086	15.147	17.176	15.064	13.018	14.083	5.32	6.429	5.917	4.431	5.829	4.101
ENSMUSG00000049115	4.38905e-08	7.13576e-12	24	3	11.6712	51.123	42.457	38.177	40.939	47.199	41.428	35.373	43.126	34.233	38.466	28.381	29.806	17.664	19.099	17.378	15.477	18.315	21.047	22.888	32.472	28.823	25.768	24.986	38.489	52.013	49.418	66.548	45.449	83.807	52.663
ENSMUSG00000031016	6.60187e-08	1.1926e-11	24	12	1.62175	0.497	0.628	0.337	0.413	0.251	0.174	1.72	3.945	2.216	2.61	2.552	2.03	3.607	4.321	4.006	4.637	3.313	4.028	2.063	1.316	1.653	2.43	0.97	1.294	0.776	0.456	0.511	0.464	0.356	0.361
ENSMUSG00000034248	1.60415e-07	3.1876e-11	24	12	3.18693	3.216	3.922	3.901	3.897	3.616	3.335	7.73	9.356	6.245	5.993	9.526	9.106	11.037	10.522	10.951	15.161	7.428	7.916	4.86	3.905	5.65	5.539	5.145	5.382	4.64	4.529	2.265	4.343	3.907	4.497
ENSMUSG00000020131	2.17472e-07	5.10709e-11	24	12	16.775	4.91	6.325	5.543	3.161	6.345	4.335	19.815	30.004	16.816	15.383	26.825	18.663	52.338	48.167	52.513	39.305	39.262	41.538	8.571	8.166	9.55	9.892	9.482	9.195	4.931	3.838	4.525	6.102	3.188	5.604
ENSMUSG00000039981	2.17472e-07	5.10709e-11	24	3	0.829083	2.76	2.673	2.253	2.932	3.014	2.478	1.791	1.219	1.361	1.139	1.497	1.528	0.819	0.52	0.908	0.411	0.626	0.421	0.862	1.392	1.204	0.97	0.685	1.208	2.87	3.046	3.535	2.496	3.939	1.56
ENSMUSG00000005125	2.98246e-07	8.08153e-11	24	3	2.77151	8.279	6.835	5.59	8.278	8.797	6.948	4.85	8.18	6.766	5.967	6.303	6.277	1.561	1.632	1.738	1.621	1.359	2.952	4.292	3.439	4.465	5.132	2.706	6.609	10.712	13.55	10.953	7.235	9.484	7.524
ENSMUSG00000030352	2.98246e-07	8.08153e-11	24	3	2.26557	13.043	12.453	11.972	12.181	10.09	10.411	9.542	11.437	10.989	10.262	9.887	10.514	6.233	7.499	7.043	5.649	6.197	7.85	7.989	10.098	8.771	10.443	7.765	9.365	11.384	12.841	14.74	13.31	15.855	13.742
ENSMUSG00000011305	4.37293e-07	1.26392e-10	24	21	30.1408	80.943	65.788	83.707	50.086	76.884	67.594	24.377	32.532	31.136	29.926	23.746	25.429	40.389	47.212	30.016	38.501	43.66	50.573	105.543	143.025	111.457	71.233	76.666	64.351	49.329	52.103	70.791	49.913	49.793	51.998
ENSMUSG00000030788	5.24074e-07	1.60942e-10	24	3	0.431158	1.62	1.711	1.924	2.258	1.649	1.519	1.386	1.191	1.892	1.418	1.517	2.063	0.862	0.841	0.806	1.122	0.853	1.037	0.928	1.091	1.1	1.424	1.179	1.532	2.258	2.351	2.233	2.52	2.279	2.084
ENSMUSG00000026489	5.41092e-07	1.95492e-10	24	3	50.4867	235.313	220.017	169.514	211.584	200.998	156.624	136.22	169.582	147.737	141.13	124.592	130.75	62.502	64.953	62.445	46.087	67.017	76.206	136.262	130.226	149.329	149.054	113.593	137.364	273.486	231.851	254.024	208.149	256.917	231.538
ENSMUSG00000026259	5.41092e-07	1.95492e-10	24	12	7.98748	7.525	7.697	7.467	8.719	7.636	6.823	15.301	18.316	12.574	13.43	21.223	16.11	23.088	23.565	27.189	23.129	27.824	24.163	9.519	8.373	13.36	14.891	13.582	9.431	12.175	9.89	12.86	8.659	10.8	10.916
ENSMUSG00000016028	5.41092e-07	1.95492e-10	24	21	1.20367	2.402	2.321	2.553	2.465	2.72	1.462	0.887	0.828	0.683	0.861	0.702	0.583	1.06	0.958	1.26	1.219	0.559	0.897	3.384	3.103	2.605	2.59	2.565	2.585	1.783	1.33	1.794	2.173	2.911	2.098
ENSMUSG00000028179	6.37035e-07	2.99202e-10	24	0	116.679	366.015	391.647	298.515	384.383	288.068	454.681	136.174	104.616	138.094	231.202	101.549	123.134	51.308	62.532	45.498	50.005	73.729	85.888	200.94	197.377	177.713	166.859	219.992	170.328	242.427	323.889	368.755	496.491	564.858	357.906
ENSMUSG00000027890	6.37035e-07	2.99202e-10	24	9	45.2202	65.726	79.416	60.439	70.072	76.531	64.063	123.385	167.597	140.509	121.381	134.015	72.902	123.031	119.258	122.719	174.356	107.566	108.978	58.908	50.845	59.085	39.659	43.169	37.127	102.312	71.526	82.556	82.999	66.342	77.506
ENSMUSG00000035686	6.37035e-07	2.99202e-10	24	15	44.9875	10.631	16.72	15.143	17.126	19.795	9.174	29.464	12.893	41.36	12.183	28.914	24.105	378.182	364.731	227.336	168.337	135.721	102.725	56.169	39.607	55.356	37.101	77.753	24.493	14.97	7.423	7.634	17.74	6.855	9.595
ENSMUSG00000024118	6.37035e-07	2.99202e-10	24	21	30.1995	72.346	77.708	80.295	64.8	78.456	77.161	41.908	17.062	36.492	43.681	29.759	41.1	53.836	44.023	35.835	35.029	38.808	46.183	81.751	106.173	106.971	88.557	90.008	82.693	50.344	50.392	53.319	49.429	62.237	30.311
ENSMUSG00000071647	6.37035e-07	2.99202e-10	24	0	1.47838	15.237	14.832	11.737	14.065	13.89	12.729	11.957	10.623	9.975	10.787	10.347	10.543	10.289	9.295	10.7	9.414	9.424	9.219	12.552	10.977	11.354	10.866	10.8	11.309	13.741	13.086	12.163	13.482	14.043	11.679
ENSMUSG00000109904	6.37035e-07	2.99202e-10	24	15	0.507703	0.097	0.058	0	0	0.061	0.17	0.413	0.842	0.365	0.226	0.159	0.348	1.504	1.931	1.395	1.235	1.406	1.843	0.817	0.577	0.206	0.496	0.218	0.372	0	0.064	0	0	0	0
ENSMUSG00000032607	8.36578e-07	4.53372e-10	24	3	10.6747	42.622	47.698	32.151	42.169	36.134	35.98	26.889	40.465	26.328	35.026	28.904	22.466	14.887	17.416	12.112	15.87	18.432	17.218	28.395	28.605	20.816	22.742	20.35	20.773	49.007	38.181	59.259	40.432	54.748	32.193
ENSMUSG00000036478	8.36578e-07	4.53372e-10	24	0	6.12991	19.478	22.439	20.579	17.555	16.467	15.263	6.435	7.304	7.975	8.324	12.172	9.857	5.106	6.882	7.124	5.919	5.788	7.729	16.692	14.361	14.218	14.1	13.339	12.999	15.294	17.657	17.901	21.212	19.523	17.993
ENSMUSG00000026389	8.36578e-07	4.53372e-10	24	3	2.47806	11.755	12.182	11.104	11.545	14.826	11.185	10.635	15.549	10.764	11.206	9.061	9.807	6.662	8.259	7.431	6.431	7.67	7.945	8.823	7.425	8.056	9.134	7.25	8.106	14.252	16.865	16.003	11.802	17.367	12.827
ENSMUSG00000060961	8.36578e-07	4.53372e-10	24	3	0.934795	3.792	3.139	2.479	3.113	2.943	2.947	2.149	2.79	2.36	2.712	2.432	2.53	0.983	1.049	1.302	1.547	1.208	1.272	1.707	2.585	1.612	1.313	1.294	2.779	4.179	3.467	5.612	3.077	5.233	2.925
ENSMUSG00000072082	1.21511e-06	6.80466e-10	24	21	3.28734	7.774	7.484	7.772	5.066	5.762	5.187	2.461	1.787	3.265	3.406	2.261	2.767	4.022	3.804	2.3	3.372	2.842	5.407	8.028	8.972	9.185	9.442	6.489	10.745	3.291	4.11	3.699	4.606	6.525	4.963
ENSMUSG00000023067	1.47434e-06	1.01207e-09	24	21	13.2593	17.187	14.301	17.861	8.168	18.716	26.917	0.784	0.415	1.593	2.065	1.933	2.125	1.921	1.48	0.687	1.149	1.081	3.876	67.012	58.394	44.593	19.647	51.133	19.962	9.463	11.183	17.035	6.741	12.27	11.186
ENSMUSG00000028527	1.47434e-06	1.01207e-09	24	15	3.53942	9.725	7.878	8.757	9.341	9.765	7.725	8.196	14.077	9.861	11.373	10.507	9.454	14.767	15.926	17.322	18.303	15.287	16.743	14.094	13.344	11.721	14.358	10.318	12.493	8.684	8.888	8.375	7.164	9.056	7.889
ENSMUSG00000033589	1.47434e-06	1.01207e-09	24	3	3.18393	17.865	15.57	14.132	15.438	16.019	12.129	13.979	10.538	9.253	9.467	7.926	7.154	9.974	5.846	6.477	6.518	6.009	7.378	6.536	7.728	13.098	10.589	8.957	8.048	20.082	24.676	22.42	20.671	24.098	16.936
ENSMUSG00000039982	1.47434e-06	1.01207e-09	24	0	1.82257	5.786	5.301	4.681	5.081	4.372	4.052	1.955	2.906	3.51	2.694	2.77	3.035	0.619	0.862	0.711	0.919	0.547	0.638	3.648	3.919	4.394	3.345	3.269	3.71	6.397	5.708	5.775	4.718	4.85	4.472
ENSMUSG00000028957	1.47434e-06	1.01207e-09	24	12	1.52399	0.168	0.213	0.184	0.184	0.089	0.114	1.772	2.123	1.292	1.465	3.11	3.04	2.804	2.763	3.194	4.275	2.317	1.814	0.794	0.535	0.425	0.761	0.318	0.461	0.148	0.162	0.121	0.165	0.222	0.182
ENSMUSG00000042659	1.47434e-06	1.01207e-09	24	3	1.31787	6.561	5.391	6.057	5.678	3.904	4.898	4.548	3.143	4.113	4.688	6.02	4.531	2.935	2.356	3.444	3.033	3.268	2.371	3.186	3.002	3.304	2.916	3.062	2.739	9.169	13.806	14.491	13.429	11.898	8.259
ENSMUSG00000075595	1.47434e-06	1.01207e-09	24	3	0.197636	1.6	1.761	1.739	1.742	1.576	1.641	1.236	1.365	1.253	1.586	1.412	1.56	0.876	1.038	1.196	1.283	0.893	1.122	1.284	1.487	1.448	1.606	1.379	1.559	1.797	1.996	1.992	1.933	1.864	1.847
ENSMUSG00000021477	1.96681e-06	1.49224e-09	24	3	42.8268	252.895	215.071	197.182	233.283	172.993	274.004	166.184	161.488	169.031	214.851	131.248	140.612	86.834	93.518	82.547	72.945	110.316	106.115	156.887	206.05	163.155	174.93	162.051	165.272	257.802	297.553	294.316	284.449	321.885	239.415
ENSMUSG00000030747	1.96681e-06	1.49224e-09	24	15	37.0945	199.476	208.315	203.889	230.01	178.367	180.866	187.107	262.21	245.292	232.971	241.719	249.136	256.168	312.775	269.758	249.409	356.576	332.615	282.137	261.47	256.529	269.937	250.682	221.944	172.525	152.779	148.995	177.45	190.666	157.896
ENSMUSG00000032812	1.96681e-06	1.49224e-09	24	3	2.4024	12.841	11.602	13.506	13.159	12.413	11.14	12.188	12.729	11.667	11.309	11.236	12.071	7.979	8.834	9.934	8.204	7.85	9.109	7.697	10.575	8.71	9.204	8.058	9.444	12.904	13.224	13.566	13.741	17.06	14.175
ENSMUSG00000042874	1.96681e-06	1.49224e-09	24	3	0.242538	0.794	0.832	0.36	0.646	0.611	0.768	0.462	0.369	0.186	0.202	0.34	0.434	0.243	0.051	0	0	0.2	0.044	0.116	0.299	0	0.454	0.104	0.318	0.655	0.815	0.845	0.931	1.113	1.214
ENSMUSG00000074768	2.57001e-06	2.18202e-09	24	0	705.348	1750.15	2052.73	1906.16	1811.07	1895.01	1633.38	907.378	420.869	1120.05	1059.31	719.742	720.818	353.046	293.429	159.28	148.246	683.244	425.544	1588.91	1471.83	1127.57	956.858	1583.96	801.335	2559.43	1551.02	3144.64	2205.16	1659.54	1787.87
ENSMUSG00000010609	2.57001e-06	2.18202e-09	24	3	30.7241	125.495	151.888	130.352	149.155	121.79	126.149	96.905	86.005	106.141	89.869	108.85	100.543	54.588	49.594	49.925	43.64	55.552	50.418	91.265	105.54	94.655	99.174	99.238	93.696	145.958	141.976	132.637	151.94	120.692	146.335
ENSMUSG00000067279	2.57001e-06	2.18202e-09	24	0	18.3869	46.315	37.742	37.47	46.549	39.478	36.774	11.702	23.668	17.717	14.552	14.508	13.432	4.614	3.676	3.273	9.388	5.603	11.292	59.182	26.289	32.513	35.354	24.563	32.331	36.946	37.25	58.031	27.596	45.093	31.965
ENSMUSG00000097426	2.57001e-06	2.18202e-09	24	15	3.09996	2.078	1.933	2.366	3.434	2.505	0.774	2.64	4.161	3.452	1.434	2.581	2.036	11.454	5.153	8.267	8.684	8.875	7.779	6.467	6.641	5.75	6.62	3.829	4.053	2.739	0.619	0.462	1.273	1.466	1.26
ENSMUSG00000075703	2.57001e-06	2.18202e-09	24	0	0.510531	1.985	2.421	2.456	3.042	2.123	2.475	1.367	1.571	1.272	1.593	1.406	1.631	1.085	1.239	1.107	1.454	1.26	1.22	2.003	1.853	1.501	1.907	1.767	1.972	1.954	2.025	2.5	2.507	2.624	1.662
ENSMUSG00000026773	3.36967e-06	3.16532e-09	24	15	1.45293	0.955	0.473	0.645	0.35	0.312	0.723	0.696	1.109	0.664	1.573	1.497	2.521	4.26	2.732	3.483	3.828	2.996	7.613	3.429	1.227	2.146	2.575	2.698	1.601	0.326	0.707	0.462	0.641	0.697	0.463
ENSMUSG00000021775	3.36967e-06	3.16532e-09	24	9	1.41032	1.429	1.436	1.229	1.484	1.011	1.489	2.976	2.766	3.51	3.262	5.147	4.61	2.701	3.078	3.003	5.218	2.987	2.387	1.286	1.07	0.733	0.825	0.99	1.059	0.998	1.584	1.706	2.035	1.125	2.189
ENSMUSG00000026077	3.36967e-06	3.16532e-09	24	3	0.442649	2.18	1.985	1.314	1.418	1.634	1.266	0.108	0.189	0.248	0.31	0.194	0.095	0.05	0	0.044	0.075	0.041	0	0.477	0.173	0.803	0.129	0.692	0.435	4.211	3.066	3.852	1.856	2.857	1.999
ENSMUSG00000079020	3.36967e-06	3.16532e-09	24	3	0.281428	1.684	1.653	1.706	1.479	1.633	1.244	1.133	1.485	1.379	1.404	1.085	1.377	0.594	0.798	0.802	0.865	0.523	1.041	1.305	1.42	1.32	1.244	1.084	1.121	1.99	1.524	2.542	1.653	1.999	1.617
ENSMUSG00000058013	3.36967e-06	3.16532e-09	24	3	0.240063	1.345	1.133	1.104	1.155	0.793	0.903	0.567	0.766	0.655	0.795	0.892	0.733	0.468	0.278	0.538	0.507	0.416	0.386	0.725	0.65	0.495	0.694	0.579	1.223	1.29	1.058	1.211	1.506	1.284	1.315
ENSMUSG00000074207	4.13522e-06	4.55676e-09	24	15	859.251	1600.18	1945.15	1492.29	1783.09	1784.22	1540.53	2896.39	3341.33	2660.59	2247.97	2118.21	1836.84	4016.58	4160.34	3829.41	3819.5	3925.23	4105.95	2794.14	2499.56	3071.64	2761.3	2460.07	2494.66	1762.39	1481.73	1157.12	1621.96	1899.23	1806.94
ENSMUSG00000069324	4.13522e-06	4.55676e-09	24	0	376.528	848.671	1026.56	831.095	921.81	847.938	789.715	342.54	187.94	476.387	519.488	251.855	284.208	133.53	119.027	51.608	43.512	281.105	181.567	869.415	715.062	489.483	422.534	670.524	361.534	1250.48	755.833	1566.79	999.266	795.586	781.634
ENSMUSG00000003623	4.13522e-06	4.55676e-09	24	3	31.4373	100.684	95.676	70.78	105.752	79.165	96.626	50.027	86.756	66.493	80.095	55.451	56.686	22.253	30.198	27.594	34.584	36.362	29.639	32.825	46.09	40.188	37.724	25.891	76.254	80.806	82.557	104.962	99.722	153.544	96.053
ENSMUSG00000037204	4.13522e-06	4.55676e-09	24	0	10.4309	56.213	60.559	68.598	68.326	55.542	49.489	35.281	42.585	41.49	42.461	39.284	39.105	34.413	36.376	33.441	30.158	34.11	35.774	43.031	50.839	49.229	51.94	44.546	32.839	55.095	50.527	50.863	65.613	49.073	62.73
ENSMUSG00000029003	4.13522e-06	4.55676e-09	24	3	4.94904	24.488	25.617	26.097	28.697	29.412	23.28	22.158	23.992	25.967	21.438	20.777	20.473	14.202	13.513	16.076	12.093	16.868	14.731	18.503	19.265	22.374	22.556	16.872	21.888	32.762	27.761	25.304	27.941	26.951	24.307
ENSMUSG00000029458	4.13522e-06	4.55676e-09	24	3	3.44273	35.752	27.845	27.499	26.11	23.199	28.021	21.229	23.386	17.703	26.919	22.443	23.929	17.848	17.592	17.126	16.691	18.65	19.974	19.45	25.68	22.218	23.225	21.019	24.345	29.879	34.266	46.621	34.975	37.331	29.326
ENSMUSG00000037712	4.13522e-06	4.55676e-09	24	3	2.47558	12.451	11.856	11.064	17.078	11.178	9.997	8.985	11.092	9.283	8.766	8.903	9.019	4.521	5.451	5.502	6.247	7.021	7.358	7.987	6.847	7.943	8.24	6.729	11.005	9.433	9.327	12.06	14.113	22.226	14.598
ENSMUSG00000027900	4.13522e-06	4.55676e-09	24	3	1.75716	7.368	8.134	7.052	7.722	8.163	7.513	6.92	8.687	7.407	6.806	8.915	6.432	4.206	4.298	4.21	4.826	5.898	4.438	6.569	6.085	5.406	4.553	4.817	6.199	8.216	7.967	9.292	9.255	8.039	8.274
ENSMUSG00000037606	4.13522e-06	4.55676e-09	24	15	0.65266	0.916	0.52	0.884	0.467	0.96	0.89	0.924	1.476	0.854	0.686	1.076	0.869	2.753	2.242	2.895	4.374	1.443	1.883	1.745	1.233	1.541	2.169	1.038	1.218	0.732	0.408	0.406	0.842	0.495	0.838
ENSMUSG00000026866	5.3011e-06	6.51182e-09	24	0	10.4917	34.309	38.157	27.344	38.058	31.659	41.777	22.018	19.742	22.383	32.825	18.338	19.99	12.034	14.945	11.344	10.841	12.303	15.223	31.358	26.303	25.923	27.02	28.467	32.359	33.87	34.644	32.193	33.981	58.07	29.202
ENSMUSG00000025372	5.3011e-06	6.51182e-09	24	21	8.65622	22.985	25.763	24.786	23.183	26.234	22.583	17.406	12.148	13.529	14.259	12.511	13.656	19.356	17.606	16.483	15.856	15.411	16.897	34.234	35.876	37.47	31.792	34.248	21.585	24.512	25.038	18.637	21.696	28.636	25.637
ENSMUSG00000045193	5.3011e-06	6.51182e-09	24	6	7.91818	23.353	17.039	16.474	19.512	13.551	12.828	17.873	27.771	26.076	27.564	28.297	26.94	12.093	15.049	12.395	16.928	11.613	12.354	7.211	7.759	10.018	7.952	6.463	6.347	27.642	41.032	37.26	28.844	19.545	21.905
ENSMUSG00000029657	5.3011e-06	6.51182e-09	24	21	5.34078	5.038	10.37	9.795	4.977	5.949	8.811	2.003	3.292	2.537	1.992	1.814	2.33	2.785	3.05	2.689	3.372	4.989	6.649	16.004	16.129	11.134	9.948	12.51	16.334	2.438	4.886	5.733	2.727	7.228	5.2
ENSMUSG00000032902	5.3011e-06	6.51182e-09	24	0	4.37416	15.677	14.298	10.994	12.755	11.438	13.971	5.922	9.911	8.619	7.235	5.934	6.529	4.274	3.112	2.567	3.935	3.494	4.424	10.94	12.99	8.094	7.424	7.489	11.144	11.02	10.788	16.662	13.25	17.34	11.375
ENSMUSG00000022512	5.3011e-06	6.51182e-09	24	3	2.88747	11.667	13.283	11.223	13.994	8.574	10.309	5.329	5.713	8.71	5.406	5.502	6.584	1.855	2.069	1.513	1.861	2.116	1.445	6.064	7.968	6.432	7.863	4.056	11.048	16.219	17.082	16.556	13.496	19.393	10.868
ENSMUSG00000053617	5.3011e-06	6.51182e-09	24	0	0.625613	2.908	3.81	3.295	3.523	3.738	2.718	1.949	2.347	2.228	1.992	2.225	2.335	0.991	2.052	1.85	1.336	1.317	1.531	2.318	2.21	2.302	2.107	2.496	2.077	3.627	2.679	3.17	2.81	3.813	3.171
ENSMUSG00000027222	6.64296e-06	9.24017e-09	24	9	42.6207	176.656	163.287	160.789	166.829	158.559	172.392	190.108	207.857	213.076	204.809	211.855	219.047	218.894	210.899	199.907	188.924	243.24	191.3	124.901	160.714	128.407	115.467	116.861	108.581	181.364	168.36	195.603	203.194	147.992	189.562
ENSMUSG00000020889	6.64296e-06	9.24017e-09	24	6	40.0261	33.564	62.098	21.95	32.566	47.127	43.455	176.941	195.678	143.648	123.302	118.803	97.068	34.01	21.891	25.707	40.868	29.773	38.253	5.359	4.716	5.626	6.085	3.853	4.906	38.906	29.878	46.312	53.227	90.511	30.751
ENSMUSG00000015357	6.64296e-06	9.24017e-09	24	0	34.1741	82.986	74.086	66.64	87.68	55.194	74.005	16.008	17.356	28.393	22.387	18.433	18.485	4.284	5.948	4.558	7.769	8.232	10.808	49.784	66.083	51.058	38.254	36.452	60.077	96.202	93.556	124.639	91.557	93.723	63.68
ENSMUSG00000022615	6.64296e-06	9.24017e-09	24	0	15.6488	48.032	42.961	38.813	42.135	47.599	43.972	17.63	25.096	17.563	25.016	12.665	20.326	12.579	11.248	8.861	7.193	7.931	9.454	20.822	31.607	28.74	29.217	26.412	38.204	51.982	48.137	67.508	44.783	54.848	46.249
ENSMUSG00000031295	6.64296e-06	9.24017e-09	24	9	2.04354	5.893	6.672	5.653	6.716	5.798	5.406	8.809	9.06	6.874	8.528	9.589	8.658	7.301	7.201	6.841	8.175	8.782	9.291	5.168	3.935	5.686	4.924	4.181	4.632	7.773	6.676	6.714	7.038	9.089	7.296
ENSMUSG00000001138	6.64296e-06	9.24017e-09	24	0	1.4729	8.255	6.115	6.365	6.678	5.079	5.791	4.292	4.29	4.08	4.447	3.744	3.433	2.798	2.906	3.225	2.9	3.514	3.653	5.463	5.794	5.243	5.678	4.389	4.824	6.594	7.281	7.744	6.556	8.575	6.03
ENSMUSG00000055301	6.64296e-06	9.24017e-09	24	15	1.32406	2.265	2.376	2.949	2.842	3.2	2.651	3.488	2.544	2.868	2.12	3.823	3.201	4.743	5.157	5.944	6.153	4.084	4.233	3.851	2.935	4.031	5.075	4.713	6.151	1.876	1.381	1.164	2.069	1.928	2.882
ENSMUSG00000036885	6.64296e-06	9.24017e-09	24	15	0.983939	1.243	1.385	1.148	0.907	1.283	1.523	2.224	1.513	1.705	2.048	2.183	1.696	2.367	3.094	1.721	3.099	2.999	3.201	4.089	3.014	2.876	2.317	3.579	2.56	0.599	0.913	1.151	0.827	1.573	0.641
ENSMUSG00000027387	6.64296e-06	9.24017e-09	24	15	0.729027	0.68	0.126	0.764	1.412	0.726	0.979	1.398	0.768	1.012	0.671	1.886	1.456	2.138	2.159	2.223	2.958	2.002	3.445	1.761	1.584	1.851	1.222	1.57	2.164	0.525	0.343	0.614	0.488	1.311	0.571
ENSMUSG00000022827	7.75158e-06	1.11314e-08	24	3	0.464392	3.054	2.857	2.783	2.978	2.577	2.778	2.641	2.225	2.565	3.673	3.045	2.802	1.899	1.75	1.784	2.037	1.639	2.297	2.769	2.221	2.02	2.297	2.542	2.799	4.268	3.32	4.582	3.415	4.314	3.427
ENSMUSG00000022957	7.75158e-06	1.11314e-08	24	0	0.370878	1.653	1.855	1.65	1.653	1.589	1.596	1.203	1.04	1.142	1.172	0.967	1.068	0.823	0.941	0.984	0.846	0.862	1.02	1.554	1.259	1.391	1.122	1.295	1.589	1.852	1.601	1.718	1.801	2.38	1.908
ENSMUSG00000060807	7.75158e-06	1.30227e-08	24	15	239.817	264.631	268.27	169.869	213.237	295.276	232.981	486.023	905.942	425.134	351.4	455.326	221.611	959.843	1096.22	877.068	790.962	694.07	892.132	458.868	406.595	594.646	520.741	501.494	475.242	213.892	214.13	133.044	191.409	304.785	241.234
ENSMUSG00000003477	7.75158e-06	1.30227e-08	24	15	221.528	600.514	677.813	612.016	549.935	754.149	512.663	967.825	1467.49	918.941	775.254	910.527	925.746	1513.59	1435.1	1368.06	1246.86	1293.93	1220.96	914.83	834.228	960.649	782.528	739.13	804.4	484.327	364.157	322.013	535.698	426.763	525.095
ENSMUSG00000040659	7.75158e-06	1.30227e-08	24	15	19.2672	30.248	24.474	29.78	29.564	31.172	27.557	44.207	43.511	41.628	43.177	52.658	42.786	72.967	66.78	75.004	82.779	74.345	74.604	72.216	49.297	58.011	48.898	49.904	35.636	32.896	30.478	31.915	33.062	27.549	27.416
ENSMUSG00000038375	7.75158e-06	1.30227e-08	24	18	16.0969	52.926	47.296	55.267	43.627	57.311	46.18	26.402	26.024	24.236	29.551	18.854	21.177	43.48	44.059	36.415	40.005	46.002	54.645	95.477	82.27	75.805	72.573	73.774	70.724	34.681	33.049	37.735	29.245	42.428	29.398
ENSMUSG00000020258	7.75158e-06	1.30227e-08	24	21	13.4808	49.324	48.18	46.297	40.841	34.518	52.869	24.792	27.955	28.638	39.664	29.055	30.67	31.54	38.072	29.199	25.958	36.011	39.154	53.821	83.569	49.603	59.341	52.064	49.912	32.518	40.609	44.647	32.273	42.817	34.085
ENSMUSG00000056608	7.75158e-06	1.30227e-08	24	18	11.613	18.657	22.184	20.933	20.067	23.274	17.634	10.427	6.973	10.744	14.21	11.045	13.031	30.533	23.322	17.696	20.07	20.162	25.717	159.757	97.819	145.514	63.275	156.687	30.977	30.335	23.055	17.707	15.87	12.636	13.068
ENSMUSG00000038550	7.75158e-06	1.30227e-08	24	12	11.4638	0.188	0.317	0.196	0.234	0.237	0.44	13.464	11.48	9.647	19.556	22.247	23.877	25.79	19.215	17.14	27.464	17.645	28.98	12.141	9.343	8.294	4.332	8.853	1.439	0.377	0.148	0.331	0.078	0.224	0.182
ENSMUSG00000095061	7.75158e-06	1.30227e-08	24	21	4.48942	7.447	4.331	7.597	8.604	6.235	2.155	1.118	1.228	3.956	1.074	0.64	1.427	1.769	4.317	1.36	0.828	2.523	2.756	9.484	11.13	10.185	12.46	19.846	4.487	4.479	3.07	4.915	6.506	5.094	4.159
ENSMUSG00000037415	7.75158e-06	1.30227e-08	24	3	2.39002	25.521	21.409	21.298	18.193	19.063	21.117	13.273	16.446	14.283	16.85	14.524	16.258	11.475	14.715	10.915	13.356	8.535	12.816	16.276	20.44	16.548	16.203	13.834	18.491	27.275	33.057	34.07	24.381	33.982	24.627
ENSMUSG00000020919	7.75158e-06	1.30227e-08	24	0	2.38083	11.745	10.816	10.097	13.091	9.779	8.22	6.763	7.428	6.574	7.947	6.551	7.764	4.712	6.555	5.252	5.204	4.855	6.138	8.294	8.838	9.311	9.402	8.539	10.525	11.046	11.353	10.762	11.653	21.067	11.841
ENSMUSG00000037847	7.75158e-06	1.30227e-08	24	15	2.12627	3.131	3.048	3.772	3.013	3.053	2.668	4.42	4.732	4.008	3.977	6.868	5.457	14.671	13.881	15.283	17.907	10.601	6.971	4.987	5.776	5.409	5.176	4.562	4.903	3.389	2.625	2.637	4.034	3.188	3.21
ENSMUSG00000039145	7.75158e-06	1.30227e-08	24	3	1.56306	3.808	4.061	3.342	4.454	3.466	4.618	3.751	1.709	4.793	3.23	4.611	3.378	1.822	1.719	1.844	1.084	1.353	0.913	1.129	1.843	1.441	2.504	1.957	1.945	5.101	4.691	6.258	5.347	6.129	3.965
ENSMUSG00000066687	7.75158e-06	1.30227e-08	24	18	1.30603	2.604	2.419	1.929	2.104	2.335	3.651	1.445	0.343	0.795	2.008	1.44	1.645	2.221	2.796	2.432	3.365	2.685	3.768	5.863	4.381	4.028	4.459	3.982	5.099	0.663	0.779	0.866	0.7	1.727	0.682
ENSMUSG00000006288	7.75158e-06	1.30227e-08	24	3	0.323855	1.525	1.232	1.635	1.541	1.425	1.81	0.965	1.422	1.661	1.536	1.575	1.538	1.031	1.109	0.993	1.005	0.654	1.085	1.055	1.039	1.065	1.159	1.129	1.249	2.074	1.944	1.943	2.209	1.696	1.824
ENSMUSG00000010048	9.10659e-06	1.56281e-08	24	15	2.97303	16.007	15.895	15.293	14.083	16.717	13.308	15.184	21.191	16.751	17.03	16.717	17.032	18.208	21.745	18.239	19.221	21.442	22.93	20.205	18.842	21.973	21.065	21.611	17.519	15.049	14.941	12.517	13.958	12.995	14.915
ENSMUSG00000031523	9.10659e-06	1.56281e-08	24	3	0.482954	3.543	2.72	3.179	3.764	2.905	2.097	2.739	2.954	2.758	2.206	3.088	2.558	1.907	1.713	1.98	2.158	2.159	2.153	2.186	2.244	2.397	2.405	2.056	2.754	3.764	3.174	3.938	3.512	5.982	3.875
ENSMUSG00000071633	9.52222e-06	1.82336e-08	24	3	23.6343	87.945	97.835	78.252	79.679	90.507	77.581	69.086	106.056	66.284	77.85	56.407	56.529	31.022	27.773	28.216	34.689	50.389	45.92	46.092	51.749	60.373	47.362	36.652	74.883	79.836	79.154	102.395	78.522	128.461	87.566
ENSMUSG00000032715	9.52222e-06	1.82336e-08	24	6	10.6146	24.22	22.612	17.518	17.85	15.092	16.047	25.543	39.845	30.408	34.943	28.824	25.836	7.043	4.713	8.344	15.939	8.251	10.784	9.509	10.892	10.07	11.144	8.639	7.594	18.095	23.412	26.566	20.843	19.418	19.042
ENSMUSG00000099707	9.52222e-06	1.82336e-08	24	9	8.53867	17.14	19.107	15.415	17.402	20.463	18.451	23.036	32.879	26.296	28.435	28.727	27.314	28.515	27.542	34.794	33.281	29.724	27.299	10.391	16.628	14.744	10.379	16.96	16.383	24.4	26.579	19.693	19.656	21.053	27.06
ENSMUSG00000028919	9.52222e-06	1.82336e-08	24	0	8.17946	40.984	42.224	37.317	38.324	38.281	35.927	31.162	28.724	28.185	32.672	29.053	33.452	20.21	21.929	16.644	15.233	19.042	21.229	30.625	36.828	38.739	35.25	32.279	30.248	40.568	35.447	48.979	41.266	39.841	35.776
ENSMUSG00000101517	9.52222e-06	1.82336e-08	24	21	3.89616	6.276	7.586	8.858	7.56	5.684	8.641	2.25	2.369	3.123	3.483	3.26	3.972	3.118	4.702	3.055	2.182	2.595	3.063	7.332	12.377	9.939	9.425	10.618	9.025	6.023	5.056	5.439	6.507	3.07	5.768
ENSMUSG00000079045	9.52222e-06	1.82336e-08	24	6	3.84472	13.437	10.495	13.381	16.193	14.379	14.648	23.181	26.147	19.289	21.312	18.718	16.853	14.316	12.853	12.567	14.796	17.607	8.836	5.41	12.312	8.13	11.081	10.47	9.587	19.445	15.727	15.965	17.015	16.775	19.398
ENSMUSG00000039157	9.52222e-06	1.82336e-08	24	15	3.55639	6.609	8.039	7.203	5.497	10.397	5.589	8.268	14.089	7.222	9.528	6.808	9.579	15.179	15.686	15.683	16.454	17.262	16.584	9.742	10.795	9.909	9.586	8.974	11.778	5.574	5.211	6.647	5.748	8.373	6.059
ENSMUSG00000051007	9.52222e-06	1.82336e-08	24	0	2.66049	17.019	16.884	17.517	14.762	13.61	12.971	10.68	13.385	10.199	10.506	11.597	9.739	8.569	8.478	7.862	5.488	7.646	8.203	9.996	12.994	12.111	10.751	10.001	9.707	13.113	13.725	16.454	13.549	14.818	11.931
ENSMUSG00000026342	9.52222e-06	1.82336e-08	24	3	1.70996	8.562	8.75	8.036	10.594	6.168	8.206	6.109	8.743	8.46	8.686	7.692	7.094	3.524	6.184	3.915	4.429	5.332	5.787	6.803	8.203	6.1	5.663	5.822	6.604	8.843	10.392	15.526	9.89	10.118	8.603
ENSMUSG00000030556	9.52222e-06	1.82336e-08	24	18	1.13491	3.468	3.549	3.66	3.785	3.291	2.305	2.785	3.281	2.705	2.996	2.558	3.017	5.082	4.188	4.947	4.502	3.897	5.051	4.584	5.583	5.089	5.263	4.073	4.578	3.583	3.286	2.551	3.057	3.59	3.289
ENSMUSG00000027695	9.52222e-06	1.82336e-08	24	3	0.0951059	0.511	0.513	0.615	0.606	0.397	0.514	0.366	0.236	0.465	0.405	0.279	0.418	0.102	0.299	0.295	0.195	0.198	0.257	0.375	0.439	0.408	0.364	0.325	0.422	0.577	0.635	0.808	0.544	0.821	0.707
ENSMUSG00000033917	1.21062e-05	2.53684e-08	24	18	27.5335	78.707	62.537	67.994	62.404	66.814	65.629	46.169	43.276	41.858	53.963	42.947	51.646	74.94	78.731	61.119	62.325	79.876	109.117	107.087	127.235	118.152	104.204	117.168	105.985	68.962	74.923	60.488	58.078	59.38	68.518
ENSMUSG00000007659	1.21062e-05	2.53684e-08	24	21	4.957	16.927	17.567	18.535	15.753	17.822	16.302	11.476	13.594	12.12	10.787	14.287	11.223	10.992	13.241	14.285	10.424	9.258	13.678	26.291	19.747	26.79	22.386	21.99	18.133	13.548	16.358	16.733	14.324	19.675	15.154
ENSMUSG00000026278	1.21062e-05	2.53684e-08	24	0	4.87055	15.509	14.502	22.881	18.409	12.941	16.209	9.198	6.53	8.333	6.681	9.633	12.474	2.473	3.742	5.193	4.569	4.336	3.508	5.594	11.78	10.127	14.421	9.493	9.194	12.971	16.392	15.77	19.908	9.312	15.78
ENSMUSG00000052566	1.21062e-05	2.53684e-08	24	12	4.05278	8.647	8.25	6.796	8.692	8.871	7.447	14.968	15.244	10.6	12.112	14.651	12.67	17.427	16.429	16.468	19.535	12.877	13.821	8.626	9.189	12.753	11.906	9.038	10.992	9.428	8.17	7.691	8.788	6.754	7.558
ENSMUSG00000078920	1.21062e-05	2.53684e-08	24	3	2.47134	7.349	10.294	9.462	12.092	8.674	17.849	7.177	9.442	7.935	8.579	5.029	7.308	5.181	2.481	4.165	5.342	4.501	5.177	4.24	8.022	3.84	6.067	5.929	7.893	12.983	26.463	40.209	11.857	9.347	10.367
ENSMUSG00000050565	1.21062e-05	2.53684e-08	24	3	2.03222	12.466	13.287	11.144	13.435	12.101	12.78	9.527	11.94	10.129	12.992	11.608	11.738	8.521	9.086	9.122	9.394	8.688	7.633	9.606	11.289	9.507	7.815	9.031	10.743	14.292	17.338	20.555	12.428	15.893	11.013
ENSMUSG00000025229	1.21062e-05	2.53684e-08	24	21	1.94879	1.948	2.278	3.427	1.445	4.498	2.15	0.676	0.594	1.017	1.039	0.426	0.3	1.177	0.902	0.209	0.394	0.516	1.763	5.871	2.949	6.066	3.575	4.679	5.799	1.241	1.75	0.49	1.096	1.661	1.417
ENSMUSG00000021701	1.21062e-05	2.53684e-08	24	3	0.632153	2.988	2.777	2.921	3.457	2.388	1.771	2.528	2.802	2.52	2.009	2.624	2.462	1.813	1.143	1.229	1.872	0.899	1.653	1.401	1.984	1.793	3.009	2.016	1.912	3.374	4.238	3.48	3.51	3.544	3.118
ENSMUSG00000025217	1.21062e-05	2.53684e-08	24	3	0.37512	1.874	2.273	1.714	2.207	2.182	2.27	2.173	2.219	1.911	2.14	1.751	1.781	1.579	1.511	1.482	1.087	1.422	1.451	2.012	1.581	1.642	1.973	1.282	1.516	2.487	2.429	2.557	2.245	2.794	2.137
ENSMUSG00000020642	1.21062e-05	2.53684e-08	24	3	0.14425	0.984	0.613	1.292	0.673	0.541	0.664	0.253	0.263	0.261	0.459	0.329	0.26	0.098	0.205	0.159	0.115	0.054	0.073	0.364	0.876	0.524	0.524	0.243	0.372	1.045	1.592	1.903	0.996	0.981	1.024
ENSMUSG00000046380	1.43001e-05	3.0224e-08	24	3	0.146371	0.45	0.314	0.439	0.467	0.165	0.544	0.423	0.523	0.327	0.457	0.333	0.417	0.02	0.086	0.218	0.226	0.185	0.202	0.212	0.282	0.308	0.254	0.327	0.2	0.663	0.742	0.795	0.451	0.658	0.545
ENSMUSG00000036181	1.49378e-05	3.50797e-08	24	0	44.983	117.597	142.866	121.985	127.961	56.585	78.766	22.954	35.021	39.139	54.526	16.776	32.749	13.278	17.656	15.041	9.239	21.343	28.898	79.306	174.856	74.902	66.128	53.612	58.978	96.836	131.99	121.62	106.794	105.218	85.602
ENSMUSG00000028479	1.49378e-05	3.50797e-08	24	18	18.4521	51.015	51.069	46.073	50.57	46.273	52.302	42.719	44.248	37.494	46.809	33.557	36.195	63.238	63.643	54.189	55.52	73.376	85.118	82.196	73.773	75.591	76.913	69.861	72.416	40.533	41.295	42.028	35.025	58.617	29.942
ENSMUSG00000034837	1.49378e-05	3.50797e-08	24	9	8.05289	8.888	8.168	7.14	8.911	10.588	11.553	15.637	21.292	22.086	24.743	16.024	16.162	22.808	22.981	22.083	11.182	13.041	16.766	3.65	9.582	5.12	5.199	5.219	8.378	9.099	12.787	20.065	10.901	14.861	12.985
ENSMUSG00000061353	1.49378e-05	3.50797e-08	24	3	6.77585	54.058	55.419	50.323	58.94	45.757	45.427	42.825	48.55	43.579	45.264	44.121	46.548	31.823	32.846	29.79	37.431	37.229	35.728	47.622	42.383	38.552	42.796	39.358	46.493	52.591	51.008	46.39	55.798	53.718	52.45
ENSMUSG00000040548	1.49378e-05	3.50797e-08	24	0	5.80252	30.311	28.089	24.05	26.672	28.084	26.315	17.489	24.8	19.265	22.295	17.026	18.024	13.335	14.393	13.443	14.087	15.846	16.459	25.196	25.234	21.947	20.057	20.189	23.502	29.079	30.539	38.066	26.151	37.455	22.398
ENSMUSG00000081058	1.49378e-05	3.50797e-08	24	21	5.45427	4.33	8.82	8.255	6.4	6.625	6.335	1.72	2.667	3.221	1.264	0.819	1.196	1.174	0.491	1.041	0.589	2.221	3.375	12.054	9.184	11.55	14.465	12.624	13.907	3.714	3.928	5.054	3.194	11.232	6.662
ENSMUSG00000044469	1.49378e-05	3.50797e-08	24	0	4.70155	18.422	15.41	15.528	13	15.207	15.255	8.132	7.374	7.849	6.323	6.557	7.301	7.79	7.745	9.148	5.472	5.511	6.638	8.776	13.227	12.951	12.942	10.556	13.771	9.916	11.724	13.835	11.26	12.56	14.384
ENSMUSG00000019944	1.49378e-05	3.50797e-08	24	15	4.51382	7.186	6.445	5.865	6.854	6.515	6.251	7.474	8.881	6.31	10.983	10.144	11.799	12.239	13.272	12.654	13.701	14.529	13.336	19.298	16.418	15.85	12.838	15.551	9.918	5.519	5.35	5.543	4.392	6.759	4.796
ENSMUSG00000033107	1.49378e-05	3.50797e-08	24	3	2.1489	13.725	12.558	9.461	12.887	11.448	5.928	5.784	4.461	7.184	4.02	5.091	3.046	2.713	2.688	4.622	2.292	2.996	3.336	4.376	8.051	7.383	4.214	5.17	8.846	15.023	17.521	20.773	13.232	19.043	13.016
ENSMUSG00000008855	1.49378e-05	3.50797e-08	24	0	1.70466	13.717	11.004	13.83	13.834	10.689	9.5	9.626	9.928	10.457	9.202	8.932	9.119	8.019	8.456	8.392	6.17	7.708	6.936	9.249	10.063	10.734	12.526	10.252	10.405	12.847	13.222	12.291	11.724	11.686	13.063
ENSMUSG00000032311	1.49378e-05	3.50797e-08	24	15	1.45664	0.755	0.656	0.744	0.566	1.059	0.835	0.951	0.634	0.871	1.583	1.39	0.816	4.237	3.194	2.779	3.104	2.157	2.763	3.028	2.948	2.889	1.776	3.945	2.121	0.702	0.476	0.63	0.71	0.551	0.949
ENSMUSG00000024777	1.49378e-05	3.50797e-08	24	21	1.41174	5.692	5.336	5.02	5.206	6.33	4.747	4.407	2.891	3.925	3.557	3.963	3.935	3.977	5.05	5.573	4.666	4.499	5.233	9.271	7.354	6.774	7.869	7.221	6.291	5.252	6.238	6.485	4.883	5.051	4.733
ENSMUSG00000045005	1.49378e-05	3.50797e-08	24	3	0.242891	1.425	1.153	1.102	1.518	1.039	1.035	0.866	0.983	0.66	1.147	0.684	0.882	0.519	0.453	0.537	0.434	0.299	0.809	0.648	0.81	0.956	0.861	0.848	1.167	1.178	1.368	2.381	1.095	2.097	1.206
ENSMUSG00000040017	1.73342e-05	4.16513e-08	24	18	53.5425	79.739	86.904	89.65	109.652	119.703	73.587	78.455	78.65	73.963	71.063	68.296	78.255	103.781	112.942	95.324	89.65	115.253	177.623	271.966	175.486	228.255	200.254	300.219	181.282	66.442	78.133	46.533	70.645	85.358	82.702
ENSMUSG00000055116	1.73342e-05	4.16513e-08	24	0	1.90088	3.816	3.289	3.228	3.377	2.951	3.066	0.384	0.166	0.34	0.211	0.099	0.264	0.175	0.166	0.056	0.16	0.183	0.486	2.724	2.796	2.349	2.538	2.457	2.664	3.512	4.483	5.261	3.055	4.676	3.203
ENSMUSG00000054422	1.73342e-05	4.82228e-08	24	15	2132.09	5444.02	7030.49	8228.99	6529.3	9544.5	5701.27	9891.45	7777.31	8513.71	5735.09	7881.49	5825.62	21318.5	14721.2	18247.8	18336.2	10853.4	9931.84	6527.5	6480.38	9392.01	8833.51	8348.48	9280.1	4171.21	3298.12	2345.37	4803.32	2489.49	5570.82
ENSMUSG00000024039	1.73342e-05	4.82228e-08	24	3	36.1059	191.432	193.61	160.559	193.815	180.424	196.622	118.152	170.256	161.378	171.494	135.729	133.606	96.635	120.817	116.6	81.74	109.113	112.421	150.871	117.513	125.657	112.228	122.96	121.077	185.119	176.904	199.859	169.614	240.287	158.243
ENSMUSG00000033318	1.73342e-05	4.82228e-08	24	12	26.6949	56.035	70.501	62.658	53.762	70.3	63.246	135.969	121.557	82.834	88.952	115.068	87.792	128.06	105.166	108.627	180.392	140.885	110.102	82.883	87.048	97.535	97.169	103.287	89.961	73.244	55.543	48.852	73.244	64.353	83.711
ENSMUSG00000048772	1.73342e-05	4.82228e-08	24	9	19.575	52.456	59.144	49.517	47.375	50.341	52.87	79.097	69.345	72.726	68.522	84.949	69.975	77.097	74.696	77.787	68.432	82.347	58.977	43.011	40.373	48.352	36.408	40.488	32.211	54.239	50.354	46.351	65.591	44.507	61.487
ENSMUSG00000052934	1.73342e-05	4.82228e-08	24	18	15.3997	46.478	32.617	40.032	33.501	38.896	37.176	33.093	25.763	26.804	33.944	33.875	34.746	45.059	40.355	35.985	41.431	53.727	57.564	56.002	81.59	72.035	69.775	68.094	57.922	37.283	39.834	37.627	27.82	34.75	26.745
ENSMUSG00000009291	1.73342e-05	4.82228e-08	24	3	12.2329	131.613	129.579	109.826	127.389	119.346	116.978	91.136	125.217	98.329	127.956	95.892	98.083	78.875	86.9	79.364	68.341	81.635	100.265	108.269	119.608	120.585	112.124	90.332	106.975	155.343	149.968	180.37	132.092	176.722	134.775
ENSMUSG00000067787	1.73342e-05	4.82228e-08	24	0	5.10885	17.611	19.688	18.088	22.379	17.306	18.589	11.055	12.553	9.897	17.267	11.833	13.231	8.106	9.422	8.793	7.499	10.618	10.996	18.104	17.475	17.224	14.587	19.231	16.422	19.67	18.215	19.426	21.355	20.757	17.357
ENSMUSG00000025171	1.73342e-05	4.82228e-08	24	15	4.2589	9.666	8.484	11.296	9.987	15.45	11.432	11.928	13.102	14.553	11.401	9.407	11.3	16.75	21.225	20.643	15.022	17.634	19.005	16.554	14.482	20.736	16.904	17.76	11.88	9.881	9.566	8.575	9.552	9.075	8.483
ENSMUSG00000024070	1.73342e-05	4.82228e-08	24	6	3.30113	9.544	10.365	9.477	13.475	11.809	8.988	17.3	12.253	10.927	10.375	15.82	11.565	7.51	6.012	7.951	9.376	8.181	5.889	5.191	4.718	6.329	6.966	5.138	7.465	10.351	9.395	9.441	14.147	15.405	14.383
ENSMUSG00000003421	1.73342e-05	4.82228e-08	24	9	3.11198	19.109	19.242	19.404	18.335	20.647	17.823	22.739	23.277	23.697	22.2	24.693	19.499	22.835	20.926	25.937	22.349	20.827	21.48	19.131	15.22	17.517	17.713	16.528	16.499	18.604	21.187	18.558	21.102	21.363	19.893
ENSMUSG00000024843	1.73342e-05	4.82228e-08	24	0	2.69673	5.163	6.394	7.312	6.06	5.156	8.623	1.656	1.037	2.247	1.591	2.663	2.733	1.444	1.708	1.342	2.228	1.409	1.127	4.899	5.041	4.739	4.805	6.129	5.595	7.231	6.794	5.85	5.632	4.081	6.525
ENSMUSG00000025981	1.73342e-05	4.82228e-08	24	12	2.36244	1.184	1.362	0.904	1.377	2.232	1.945	2.577	4.34	1.614	4.291	5.408	3.983	7.201	7.713	6.43	9.274	7.114	7.098	4.027	2.045	2.802	2.838	3.104	3.196	1.045	1.367	1.09	0.788	2.342	1.65
ENSMUSG00000021215	1.73342e-05	4.82228e-08	24	0	2.31118	10.842	10.386	10.431	11.498	10.855	8.956	6.745	6.17	6.648	6.1	7.489	6.314	5.738	5.184	4.742	8.334	4.192	6.022	8.843	8.732	8.48	7.986	8.382	7.783	12.018	12.011	12.016	12.051	11.913	9.789
ENSMUSG00000028327	1.73342e-05	4.82228e-08	24	3	2.24719	16.734	17.611	16.435	18.782	15.931	18.289	12.717	13.258	14.195	13.16	14.26	14.147	10.726	10.993	10.543	8.462	8.875	9.447	14.117	15.178	13.282	14.865	15.072	18.336	25.472	24.07	25.237	17.405	28.941	19.103
ENSMUSG00000042622	1.73342e-05	4.82228e-08	24	15	1.46954	2.226	0.906	2.187	1.36	1.737	1.303	2.984	5.462	2.287	2.064	3.291	2.234	3.046	3.572	5.935	6.529	5.506	6.139	4.519	1.77	4.31	3.633	2.408	3.913	1.132	0.772	1.25	1.46	1.016	1.826
ENSMUSG00000110781	1.73342e-05	4.82228e-08	24	3	0.989419	3.547	6.167	4.113	4.093	3.484	3.691	3.472	3.682	2.435	2.3	3.983	3.096	2.222	1.017	1.355	1.254	2.171	2.496	2.433	2.77	2.789	1.726	2.81	2.416	4.834	3.486	4.244	4.801	3.646	4.061
ENSMUSG00000090622	1.73342e-05	4.82228e-08	24	12	0.811759	0.172	0.413	0.09	0.178	0.108	0.268	0.591	0.42	0.492	1.235	1.563	2.055	3.025	1.771	1.967	3.884	1.725	1.558	0.899	1.145	1.66	0.334	0.687	0.614	0.319	0.225	0.224	0.059	0.512	0.312
ENSMUSG00000009739	1.73342e-05	4.82228e-08	24	6	0.690667	2.396	2.56	1.837	2.729	2.084	1.845	2.138	2.871	2.535	2.768	3.339	3.435	1.654	2.036	1.62	1.919	1.829	1.997	1.234	1.256	1.505	0.856	1.266	1.105	3.762	3.716	3.398	3.117	2.436	2.978
ENSMUSG00000020037	1.73342e-05	4.82228e-08	24	3	0.501692	1.78	1.212	0.638	1.456	1.68	1.515	0.786	1.008	0.869	1.091	0.629	0.92	0.355	0.239	0.27	0.331	0.396	0.364	0.222	0.408	0.254	0.499	0.459	0.799	1.183	1.673	1.39	1.305	3.842	1.177
ENSMUSG00000025813	1.73342e-05	4.82228e-08	24	15	0.301581	0.666	0.81	0.843	0.72	0.603	0.544	0.654	0.898	0.709	0.566	1.147	0.882	1.138	1.19	1.27	1.722	1.249	1.134	0.997	1.092	1.067	0.963	1.141	1.371	0.51	0.476	0.435	0.593	0.675	0.718
ENSMUSG00000006906	1.73342e-05	4.82228e-08	24	3	0.265872	1.743	1.765	1.87	1.963	1.697	1.707	1.752	2.174	1.908	1.978	1.665	1.492	1.183	1.153	1.477	1.302	1.37	1.331	1.426	1.594	1.522	1.605	1.553	1.56	2.026	2.156	2.528	2.002	2.606	1.679
ENSMUSG00000040998	1.73342e-05	4.82228e-08	24	0	0.247134	0.439	0.651	0.335	0.456	0.427	0.712	0.123	0.045	0.2	0.138	0.148	0.137	0	0.025	0	0.024	0.039	0	0.455	0.42	0.67	0.271	0.254	0.311	0.754	0.62	1.059	0.35	1.13	0.328
ENSMUSG00000038539	2.13373e-05	6.59117e-08	24	3	176.988	726.919	729.746	708.047	458.401	561.847	736.549	344.841	402.886	392.039	269.308	341.556	240.234	149.893	151.207	159.661	237.081	201.904	142.627	230.751	416.638	229.568	177.181	297.394	246.363	429.454	495.96	659.2	574.273	500.255	723.405
ENSMUSG00000032786	2.13373e-05	6.59117e-08	24	12	142.454	65.548	84.864	55.471	50.434	94.384	212.836	248.456	216.267	182.607	404.931	184.692	268.549	443.892	545.207	426.004	442.456	504.271	501.935	260.807	365.59	224.498	105.293	193.24	225.766	52.663	85.376	118.934	63.965	86.03	63.804
ENSMUSG00000096105	2.13373e-05	6.59117e-08	24	0	100.578	214.339	290.081	187.043	241.497	227.132	198.584	84.73	57.137	103.719	143.441	51.634	68.901	39.422	31.095	15.354	11.481	60.52	41.929	246.927	202.596	124.632	108.693	169.467	108.34	355.397	220.325	405.446	232.868	221.819	197.34
ENSMUSG00000029063	2.13373e-05	6.59117e-08	24	21	11.7754	73.915	77.078	69.284	62.338	65.751	68.876	50.178	65.703	53.708	53.101	54.291	51.974	66.689	64.187	57.21	59.781	57.863	65.238	78.499	92.162	80.848	82.064	74.719	80.193	63.039	66.744	85.537	65.283	69.402	62.238
ENSMUSG00000025271	2.13373e-05	6.59117e-08	24	21	7.71648	18.204	22.651	23.587	15.591	22.001	17.546	13.872	10.497	9.338	9.921	8.987	12.092	20.06	17.672	12.687	13.784	17.386	20.677	31.795	24.967	30.734	28.952	33.103	26.63	16.504	15.821	17.468	11.684	21.579	14.866
ENSMUSG00000079494	2.13373e-05	6.59117e-08	24	15	7.61837	4.91	3.007	5.124	6.083	6.527	3.831	6.07	3.679	9.812	5.731	0.659	4.331	18.094	21.332	16.691	16.932	22.678	18.332	17.883	8.29	9.997	12.198	13.706	9.107	2.209	3.161	2.614	7.323	2.056	2.506
ENSMUSG00000039395	2.13373e-05	6.59117e-08	24	0	5.93139	19.559	16.248	15.018	16.993	17.751	11.317	7.184	9.925	8.671	10.634	6.704	7.946	5.033	3.892	3.022	4.838	5.391	6.218	14.022	13.913	14.369	12.92	13.899	14.13	22.143	18.03	21.841	19.161	20.286	13.614
ENSMUSG00000057554	2.13373e-05	6.59117e-08	24	3	5.39098	33.001	34.928	31.988	32.361	22.714	31.862	17.46	16.934	18.758	26.559	22.773	22.02	19.577	17.653	13.531	12.734	16.026	14.149	18.892	28.166	16.95	18.356	19.566	22.901	35.311	38.418	55.525	33.163	36.754	31.519
ENSMUSG00000021400	2.13373e-05	6.59117e-08	24	0	5.28987	17.537	15.459	14.941	13.923	12.078	13.783	7.802	9.761	7.067	8.763	6.041	5.417	4.075	3.432	2.934	4.774	4.568	5.898	10.559	14.832	10.709	10.507	10.396	14.773	13.413	19.855	19.01	17.699	18.92	18.085
ENSMUSG00000029022	2.13373e-05	6.59117e-08	24	9	4.19049	8.432	7.316	8.959	7.89	8.155	9.188	13.876	12.098	9.415	10.109	15.301	14.095	14.708	13.289	14.119	15.112	12.188	12.992	4.831	6.435	7.097	7.467	7.184	5.432	8.697	11.78	7.908	9.976	7.769	9.025
ENSMUSG00000002963	2.13373e-05	6.59117e-08	24	3	4.03776	27.805	28.154	25.908	27.956	27.788	24.043	15.527	21.553	20.303	22.695	17.419	23.791	15.252	16.218	13.035	15.263	17.458	18.34	22.201	22.24	23.747	19.495	18.319	16.657	34.358	35.171	31.926	24.303	24.083	26.199
ENSMUSG00000021281	2.13373e-05	6.59117e-08	24	0	2.49467	7.242	8.041	7.611	9.345	7.295	6.921	5.342	4.321	3.443	2.506	2.625	3.029	2.45	2.386	2.919	2.265	1.581	1.813	2.83	4.349	3.763	6.692	3.377	5.614	8.323	8.598	8.508	6.29	10.191	9.069
ENSMUSG00000037242	2.13373e-05	6.59117e-08	24	21	2.3354	7.108	7.171	5.907	7.624	6.332	7.715	3.125	4.001	3.986	5.204	3.7	5.152	4.19	5.506	3.716	4.002	4.482	7.613	10.123	7.784	7.774	8.282	8.148	10.039	6.413	6.791	7.565	5.855	10.104	5.17
ENSMUSG00000078234	2.13373e-05	6.59117e-08	24	9	1.71191	3.209	3.248	3.474	3.661	2.514	2.139	5.631	9.786	5.062	4.648	5.266	5.753	5.076	3.993	3.808	3.323	3.457	2.853	0.903	1.553	1.001	1.413	0.702	2.35	2.924	1.682	3.014	3.451	3.311	3.152
ENSMUSG00000029106	2.13373e-05	6.59117e-08	24	3	1.68009	8.125	8.729	8.251	8.83	6.778	7.327	6.039	8.646	7.292	7.492	6.873	7.446	4.965	5.133	5.085	4.377	5.04	5.567	6.101	6.255	5.069	5.706	4.542	6.156	9.271	7.085	10.605	8.054	8.977	7.733
ENSMUSG00000051000	2.13373e-05	6.59117e-08	24	0	0.745998	2.296	2.358	1.508	2.385	1.602	2.293	0.995	1.457	1.518	1.143	0.912	1.038	0.611	0.615	0.903	0.363	0.391	0.407	1.82	2.066	1.909	1.805	1.615	1.402	2.22	1.978	2.499	1.848	2.951	1.596
ENSMUSG00000038917	2.13373e-05	6.59117e-08	24	3	0.329512	0.92	1.354	1.307	0.929	1.001	2.274	0.279	0.443	0.385	0.746	0.894	0.665	0.18	0.113	0.224	0.145	0.445	0.194	0.373	0.857	0.651	0.41	0.575	0.705	1.026	1.474	3.027	0.848	1.342	1.115
ENSMUSG00000059824	2.71012e-05	8.95914e-08	24	12	50.0635	1.844	1.4	0.977	1.444	1.792	1.461	91.643	114.862	66.384	68.764	81.549	59.386	74.049	65.172	93.297	71.43	82.543	48.242	2.675	3.191	3.655	6.007	2.897	4.131	1.551	1.748	1.306	1.383	1.558	1.17
ENSMUSG00000020190	2.71012e-05	8.95914e-08	24	15	19.3291	99.268	92.962	99.929	77.263	103.647	87.919	111.811	103.009	94.854	120.228	112.953	105.15	140.684	124.524	123.497	102.486	128.498	153.066	125.313	120.397	142.451	130.616	132.241	122.111	65.412	81.387	90.382	78.009	104.51	72.828
ENSMUSG00000032754	2.71012e-05	8.95914e-08	24	3	6.38535	42.159	33.124	35.397	37.24	25.924	28.564	26.014	28.934	27.462	25.536	30.631	31.465	16.942	17.028	16.893	15.781	14.251	17.554	28.046	30.049	29.923	26.602	25.255	25.929	34.05	50.17	55.027	36.844	41.924	30.504
ENSMUSG00000042202	2.71012e-05	8.95914e-08	24	0	3.79363	12.428	15.629	14.399	12.734	10.507	13.988	8.775	6.552	6.275	9.847	8.569	8.49	6.411	5.428	5.814	7.509	5.499	6.825	9.931	12.322	8.997	12.335	10.395	16.43	11.064	11.614	12.356	14.493	16.424	11.449
ENSMUSG00000060512	2.71012e-05	8.95914e-08	24	12	3.39906	13.996	15.359	13.389	12.407	15.22	12.742	19.711	23.632	14.357	16.791	18.808	17.833	24.714	21.622	20.811	24.791	18.898	20.506	16.778	16.588	18.86	17.853	15.227	17.98	13.558	13.756	13.839	10.663	16.496	14.396
ENSMUSG00000022098	2.71012e-05	8.95914e-08	24	3	3.16784	33.79	32.468	30.737	36	30.412	32.985	29.259	28.177	24.489	32.792	25.508	28.584	24.595	20.481	18.099	20.609	23.644	24.211	30.915	30.856	28.772	27.51	31.564	29.328	37.436	35.573	34.512	35.5	43.983	33.569
ENSMUSG00000048826	2.71012e-05	8.95914e-08	24	3	2.40098	17.192	14.341	12.197	10.364	8.412	11.033	8.215	12.311	7.698	9.653	7.361	8.034	6.272	4.483	4.462	3.164	6.151	5.317	5.952	10.655	8.787	12.696	7.32	9.898	20.854	27.734	24.802	13.785	13.592	14.108
ENSMUSG00000026669	2.71012e-05	8.95914e-08	24	15	2.1238	8.756	13.889	11.5	11.491	11.783	9.137	13.282	12.746	12.363	13.391	13.259	13.184	18.991	19.044	16.868	12.398	15.88	24.338	14.907	10.495	11.784	11.493	15.563	15.514	3.718	4.732	5.21	8.345	7.961	7.523
ENSMUSG00000025577	2.71012e-05	8.95914e-08	24	3	1.65145	6.304	6.388	6.954	6.921	5.039	4.951	6.472	6.497	5.188	6.893	5.537	5.481	2.953	3.323	2.619	2.596	3.124	2.578	4.142	4.272	5.394	6.67	4.582	4.005	7.587	8.131	9.062	7.115	7.645	5.248
ENSMUSG00000042363	2.71012e-05	8.95914e-08	24	0	1.08399	2.972	3.031	3.489	2.529	2.059	3.068	1.279	0.496	1.198	1.229	1.15	1.204	0.989	1.369	0.671	0.817	0.958	0.549	2.085	2.455	2.658	1.989	1.983	2.467	2.394	2.975	3.536	3.274	2.365	2.552
ENSMUSG00000047153	2.71012e-05	8.95914e-08	24	3	0.929845	5.93	5.613	5.344	6.227	3.613	4.098	3.238	4.881	3.636	4.711	3.012	4.257	1.676	3.042	1.943	3.307	1.848	2.945	4.398	4.45	3.587	3.566	3.098	4.463	7.065	7.052	7.263	5.877	9.169	4.735
ENSMUSG00000027770	2.71012e-05	8.95914e-08	24	3	0.248548	1.521	1.291	1.44	1.571	1.732	1.674	1.384	1.42	1.322	1.145	1.335	1.299	0.973	0.882	1.216	1.152	0.781	0.79	1.25	1.303	1.212	0.959	1.173	1.159	1.455	1.71	1.668	2.034	1.697	1.24
ENSMUSG00000022821	3.36944e-05	1.21126e-07	24	0	156.961	852.751	912.21	702.121	746.733	751.413	885.218	487.791	654.987	535.664	779.982	484.89	515.305	392.397	428.263	323.517	270.804	468.043	578.688	627.246	668.018	603.775	659.822	593.138	607.631	851.202	772.03	963.603	807.369	1085.8	823.954
ENSMUSG00000020733	3.36944e-05	1.21126e-07	24	15	96.7661	165.979	189.385	155.581	210.879	250.34	171.095	285.35	344.929	238.289	245.655	163.818	171.161	449.951	383.077	401.091	341.479	412.444	457.807	312.034	192.466	307.369	336.156	255.645	287.312	188.388	159.577	172.068	142.762	206.349	155.964
ENSMUSG00000015890	3.36944e-05	1.21126e-07	24	3	38.8113	169.195	161.48	147.027	157.328	167.331	192.093	140.277	168.499	150.038	170.348	168.167	154.331	99.506	131.87	138.891	123.481	114.984	79.549	97.676	107.853	102.387	90.7	89.102	113.795	228.738	199.842	221.811	208.333	245.691	201.837
ENSMUSG00000047731	3.36944e-05	1.21126e-07	24	21	25.8845	128.376	114.719	108.573	113.667	126.026	120.887	86.684	86.299	81.533	106.001	95.632	110.423	105.22	106.123	88.308	99.547	103.737	126.539	155.41	155.186	178.581	158.077	153.544	135.88	109.587	127.983	122.336	111.651	119.466	99.084
ENSMUSG00000026839	3.36944e-05	1.21126e-07	24	15	17.1376	20.234	16.861	16.308	19.413	17.897	24.235	37.735	39.929	40.359	68.519	51.586	44.33	63.685	73.626	55.515	44.771	91.106	69.454	51.642	51.951	43.556	42.448	52.419	29.579	16.121	33.515	33.584	16.44	21.358	12.232
ENSMUSG00000063015	3.36944e-05	1.21126e-07	24	3	10.8544	60.349	60.171	57.399	57.685	53.937	63.055	46.707	58.166	59.933	66.272	50.996	53.489	26.97	40.785	39.281	35.599	39.933	40.782	49.518	47.966	48.005	42.381	40.529	62.054	71.055	65.944	70.152	61.715	72.93	52.555
ENSMUSG00000027048	3.36944e-05	1.21126e-07	24	3	6.49478	49.546	52.627	44.179	58.024	42.207	38.966	32.326	51.101	41.625	33.425	39.225	30.613	24.175	30.801	30.453	29.968	27.967	24.776	44.656	34.196	35.368	38.575	35.998	38.843	54.625	56.969	52.347	49.468	74.255	45.598
ENSMUSG00000109511	3.36944e-05	1.21126e-07	24	21	4.48942	10.475	7.057	8.882	7.603	8.644	9.579	4.52	5.6	4.573	6.218	4.357	5.664	6.629	6.756	3.162	6.27	6.075	11.46	17.066	15.254	16.469	15.205	13.714	19.379	9.69	8.268	12.119	5.831	12.22	7.396
ENSMUSG00000018401	3.36944e-05	1.21126e-07	24	0	2.62584	10.358	11.288	9.73	10.136	9.454	10.244	6.946	6.739	5.733	7.149	5.533	7.063	4.72	4.876	3.982	4.677	4.988	6.138	10.295	13.512	6.319	7.392	8.316	8.238	9.426	10.113	12.325	8.312	14.005	8.118
ENSMUSG00000115919	3.36944e-05	1.21126e-07	24	3	1.54291	3.917	3.881	6.256	5.854	5.037	5.34	5.543	2.359	3.362	3.234	4.202	6.797	1.684	2.007	2.836	2.736	2.964	1.452	1.206	3.099	1.285	3.801	3.334	3.879	8.097	12.05	4.933	7.627	8.525	9.728
ENSMUSG00000032606	3.36944e-05	1.21126e-07	24	3	1.53371	9.587	8.438	9.129	8.899	6.318	6.207	4.113	8.196	6.567	5.98	7.365	5.837	3.801	3.665	3.708	3.643	3.683	5.199	6.253	8.326	7.166	5.336	4.947	8.584	9.655	8.794	10.118	9.1	10.013	9.915
ENSMUSG00000045411	3.36944e-05	1.21126e-07	24	9	1.28446	2.905	2.403	2.371	2.276	2.931	2.565	4.437	4.267	5.232	3.903	5.178	4.444	3.684	3.11	3.084	5.784	2.466	2.673	1.512	1.667	1.654	2.109	1.925	1.815	3.819	4.7	4.035	3.13	2.325	3.05
ENSMUSG00000071856	3.36944e-05	1.21126e-07	24	0	1.0619	2.983	4.075	2.809	3.48	3.856	2.892	1.961	2.022	1.866	2.292	1.878	2.04	1.043	1.383	1.304	1.079	1.041	1.705	2.89	2.287	2.342	2.883	2.965	4.089	2.683	3.276	2.253	2.718	7.539	4.196
ENSMUSG00000042842	3.36944e-05	1.21126e-07	24	0	0.671928	1.502	4.158	2.547	2.028	1.565	3.296	0.319	0.551	0.444	0.92	0.615	1.483	0.423	0.72	0.329	1.009	0.348	0.523	1.138	1.665	1.116	0.822	0.676	0.978	1.382	1.329	1.213	3.62	1.389	1.73
ENSMUSG00000029270	3.36944e-05	1.21126e-07	24	3	0.496389	2.085	1.732	1.9	2.166	1.706	1.719	1.748	1.725	0.978	1.474	1.957	1.898	0.621	0.866	0.808	0.664	1.124	0.744	1.186	2.128	1.289	1.458	1.19	1.485	1.703	3.194	3.766	3.045	2.875	2.136
ENSMUSG00000043587	3.36944e-05	1.21126e-07	24	3	0.336936	1.727	1.995	1.946	1.908	1.518	1.213	1.242	1.235	1.202	1.258	1.117	1.612	0.721	0.57	1.192	0.879	0.929	0.683	0.961	1.673	1.056	1.311	0.912	1.651	1.756	2.136	2.394	1.733	1.962	1.859
ENSMUSG00000032009	3.93085e-05	1.42018e-07	24	0	0.267993	1.14	1.071	0.877	1.069	0.85	0.768	0.392	0.468	0.657	0.539	0.742	0.654	0.392	0.271	0.362	0.315	0.31	0.395	0.531	0.734	0.559	0.593	0.785	0.989	0.72	0.999	1.051	1.107	1.467	1.099
ENSMUSG00000050445	4.04404e-05	1.6291e-07	24	3	542.617	2440.87	2630.2	1944.62	2283.06	2337.04	1905.53	2097.79	1658.65	1334.09	2096.38	766.517	900.281	826.9	273.641	347.326	84.506	1066.89	1182.12	1060.08	2002.66	1696.97	1627.63	1562.26	1826.84	2269.22	2347.05	2832.92	2189.61	2923.34	2697.12
ENSMUSG00000038224	4.04404e-05	1.6291e-07	24	3	248.689	998.522	961.723	712.96	1051.31	863.869	925.736	841.532	1056.9	931.949	1072	902.087	768.753	477.699	588.555	508.166	401.615	706.96	619.806	591.361	578.489	540.594	637.499	502.01	762.894	1163.18	1148.29	1318.12	1013.45	1439.83	923.98
ENSMUSG00000092075	4.04404e-05	1.6291e-07	24	15	27.5399	2.244	6.673	9.779	8.773	6.917	4.017	8.178	5.725	6.099	3.312	1.803	5.273	158.994	216.156	268.447	112.921	29.238	71.56	20.514	41.248	17.654	38.921	88.659	24.976	1.913	3.459	0.84	2.942	5.042	5.2
ENSMUSG00000006442	4.04404e-05	1.6291e-07	24	15	11.0535	35.162	39.768	39.356	36.575	39.24	39.417	34.269	48.274	35.103	39.618	38.48	36.004	86.412	67.728	80.345	73.386	78.915	92.25	49.832	44.515	45.785	48.464	44.809	38.902	28.846	27.146	26.154	29.241	29.737	40.179
ENSMUSG00000020182	4.04404e-05	1.6291e-07	24	0	6.52483	21.704	24.04	17.047	27.307	17.287	18.474	7.726	14.915	11.743	15.712	9.59	14.204	3.677	4.462	3.737	4.308	7.132	6.729	18.781	19.971	13.043	12.757	13.661	12.836	24.5	19.71	20.762	21.357	25.477	18.695
ENSMUSG00000039958	4.04404e-05	1.6291e-07	24	15	5.70246	8.575	8.56	11.115	10.284	9.626	7.727	5.829	5.858	7.788	8.222	12.344	10.723	16.406	18.007	19.61	16.216	15.668	23.234	12.869	11.812	16.905	18.579	16.703	16.84	4.629	7.135	5.596	5.821	5.93	6.724
ENSMUSG00000018166	4.04404e-05	1.6291e-07	24	3	5.39522	41.929	36.299	29.628	38.827	30.148	28.654	27.497	35.685	26.078	31.458	24.42	21.725	16.997	16.108	15.054	15.093	14.753	20.746	28.391	28.671	32.611	31.925	24.074	35.952	46.82	51.247	59.274	38.846	72.802	39.859
ENSMUSG00000016528	4.04404e-05	1.6291e-07	24	3	5.33936	41.167	42.225	35.267	38.405	30.685	38.379	28.03	29.669	29.472	36.708	36.835	41.348	20.828	25.608	21.856	20.617	26.789	28.163	32.941	41.105	30.636	30.987	33.12	32.438	41.36	46.664	50.442	42.275	45.441	39.444
ENSMUSG00000020029	4.04404e-05	1.6291e-07	24	3	5.21527	48.075	45.512	45.974	42.511	31.943	49.645	29.447	27.083	34.204	32.305	43.424	44.041	26.558	26.249	31.522	29.035	29.306	24.736	30.257	40.171	35.24	36.231	34.474	44.149	51.516	57.418	61.876	60.047	47.881	54.976
ENSMUSG00000041119	4.04404e-05	1.6291e-07	24	0	3.86452	10.226	13.581	12.977	11.843	11.096	9.216	7.904	7.369	7.816	5.772	5.64	6.142	4.298	4.353	3.601	3.157	2.339	3.436	7.57	10.695	10.295	11.88	7.531	9.269	15.848	10.916	14.476	11.225	16.305	13.416
ENSMUSG00000022136	4.04404e-05	1.6291e-07	24	21	3.53377	16.818	19.21	20.689	17.09	15.021	16.746	11.983	12.788	14.113	13.016	13.701	14.002	11.668	14.125	14.168	14.204	17.379	15.675	21.154	20.902	18.005	16.931	21.401	19.668	14.462	19.095	15.719	16.049	17.078	20.608
ENSMUSG00000032724	4.04404e-05	1.6291e-07	24	0	3.21893	7.054	7.695	5.128	7.166	5.352	6.395	1.796	1.24	1.498	2.367	1.031	1.681	0.774	1.142	0.792	0.777	1.486	3.55	5.562	5.984	5.042	5.694	3.826	6.472	6.202	7.436	7.181	6.627	13.16	6.657
ENSMUSG00000045374	4.04404e-05	1.6291e-07	24	3	3.04763	23.399	20.249	16.825	21.532	16.108	15.001	16.07	18.054	15.043	16.875	13.041	14.074	9.017	8.29	8.916	8.686	9.238	13.009	14.382	17.317	14.928	17.212	12.191	17.473	27.977	25.492	29.249	21.457	29.243	17.511
ENSMUSG00000074623	4.04404e-05	1.6291e-07	24	18	1.75645	2.048	1.301	3.028	1.123	2.227	2.797	1.106	1.139	1.345	1.793	1.368	2.043	4.571	3.606	3.556	2.977	2.177	4.18	4.469	3.014	7.408	6.81	5.892	5.23	2.03	2.46	1.949	1.533	1.833	1.034
ENSMUSG00000026796	4.04404e-05	1.6291e-07	24	3	1.6914	6.399	4.967	5.786	8.912	3.558	3.915	6.052	4.367	6.583	4.01	5.661	4.668	2.64	2.224	2.045	2.571	2.298	3.063	2.754	3.46	3.937	3.795	2.811	2.73	7.298	4.86	7.296	9.235	4.687	6.06
ENSMUSG00000034258	4.04404e-05	1.6291e-07	24	3	1.62069	3.83	4.61	3.339	3.801	5.051	4.795	1.502	4.723	2.605	5.008	3.39	3.612	1.23	0.929	1.182	1.337	0.703	1.075	4.379	4.43	2.299	1.769	2.365	1.671	5.487	7.496	7.759	4.523	6.308	3.614
ENSMUSG00000018604	4.04404e-05	1.6291e-07	24	3	1.57508	7.334	4.646	5.259	5.273	6.833	9.005	5.094	5.818	3.706	4.146	3.054	3.442	2.928	1.323	1.523	2.412	2.736	2.469	3.597	3.272	3.121	4.268	2.906	2.927	5.748	5.881	9.727	4.147	6.551	4.072
ENSMUSG00000026566	4.04404e-05	1.6291e-07	24	0	1.10927	3.9	2.045	2.996	2.808	1.813	4.285	1.046	0.926	1.388	1.396	1.02	1.16	0.304	0.529	0.389	0.507	0.361	0.697	1.691	3.415	1.964	2.305	1.365	1.723	4.642	4.64	5.223	3.373	3.941	4.437
ENSMUSG00000035517	4.04404e-05	1.6291e-07	24	3	1.04139	5.922	7.723	7.547	7.288	6.991	4.747	6.466	6.243	5.719	6.537	5.041	4.72	3.872	3.827	3.782	4.188	5.326	4.512	4.286	5.616	5.376	6.485	4.767	5.524	6.533	10.376	13.906	7.386	8.683	6.607
ENSMUSG00000029641	4.04404e-05	1.6291e-07	24	0	0.452548	0.778	0.681	1.624	1.836	0.893	1.904	0.086	0.283	0.38	0.578	0.155	0.698	0.1	0	0.177	0.1	0.164	0.09	0.317	0.535	0.5	0.826	0.531	1.192	0.71	1.112	1.177	1.026	0.844	1.372
ENSMUSG00000057913	4.04404e-05	1.6291e-07	24	18	0.424971	0.415	0.318	0.197	0.431	0.095	0.044	0	0.101	0.041	0.22	0.082	0.068	0.957	0.5	0.236	0.32	0.393	0.621	1.396	0.938	1.441	1.266	1.584	0.52	0.168	0.247	0.332	0.156	0.045	0.046
ENSMUSG00000041390	4.04404e-05	1.6291e-07	24	3	0.258094	1.407	1.349	1.742	1.853	0.996	1.124	1.098	1.023	1.29	0.908	1.075	1.417	0.774	0.641	0.429	0.776	0.889	0.826	0.937	0.927	1.02	0.835	0.978	1.227	1.275	1.559	1.847	1.352	1.461	1.151
ENSMUSG00000040760	4.04404e-05	1.6291e-07	24	3	0.201879	0.789	0.786	0.945	0.89	0.504	0.867	0.604	0.507	0.722	0.648	0.82	0.525	0.494	0.359	0.353	0.386	0.384	0.358	0.372	0.506	0.538	0.398	0.468	0.597	0.511	0.817	0.992	1.05	0.93	0.732
ENSMUSG00000028411	4.62416e-05	1.90456e-07	24	9	1.2385	2.41	2.414	2.515	3.027	2.405	2.635	2.98	5.065	3.396	4.312	3.705	4.12	3.621	4.531	4.005	3.979	4.519	4.058	1.992	2.091	2.144	2.296	1.408	1.835	2.945	2.118	2.317	3.71	2.635	2.921
ENSMUSG00000040964	4.62416e-05	1.90456e-07	24	3	1.15276	7.937	7.057	6.508	7.825	8.12	6.304	6.924	8.203	6.445	6.478	6.765	6.389	4.837	4.376	4.737	6.182	4.239	6.445	6.094	5.292	5.934	6.468	5.039	6.355	7.486	9.208	7.828	7.471	10.062	7.813
ENSMUSG00000059842	4.62416e-05	1.90456e-07	24	21	0.767211	1.751	2.293	2.445	2.059	2.666	1.748	1.408	0.962	1.743	1.202	0.956	1.294	2.25	1.708	1.738	1.675	1.403	1.598	2.831	3.09	2.733	2.744	3.285	3.195	1.177	1.349	1.563	1.842	2.059	2.372
ENSMUSG00000034121	4.62416e-05	1.90456e-07	24	3	0.257033	0.693	1.062	1.008	0.873	0.398	0.688	0.51	0.785	0.677	0.588	0.505	0.679	0.415	0.31	0.131	0.327	0.195	0.293	0.33	0.84	0.149	0.491	0.473	0.29	1.054	0.688	1.398	1.023	1.178	0.738
ENSMUSG00000102545	4.62416e-05	1.90456e-07	24	3	0.243598	0.683	0.744	0.645	0.608	0.575	0.914	0.751	0.478	0.594	0.608	0.64	0.964	0.367	0.24	0.57	0.23	0.377	0.247	0.438	0.563	0.276	0.048	0.342	0.299	0.871	0.853	1.147	0.945	0.738	1.105
ENSMUSG00000030934	4.80795e-05	2.18002e-07	24	3	222.653	916.065	955.196	661.11	699.402	965.356	939.416	524.275	630.374	865.796	1382.97	475.387	644.135	293.145	424.086	142.346	152.221	345.98	563.212	789.405	583.947	650.727	560.421	685.967	545.246	1065.01	1002.07	1539.83	1262.57	1210.46	734.505
ENSMUSG00000051716	4.80795e-05	2.18002e-07	24	3	119.565	695.574	666.878	501.388	625.552	738.112	610.502	563.295	588.764	583.58	621.467	429.91	347.685	389.584	441.986	343.637	302.769	410.212	412.204	482.812	466.817	452.549	400.263	434.503	557.104	700.628	597.469	774.439	574.771	856.837	640.455
ENSMUSG00000023043	4.80795e-05	2.18002e-07	24	9	109.057	391.852	464.145	476.29	403.851	485.678	467.873	637.544	633.23	550.712	517.074	637.877	624.077	521.096	421.6	554.072	538.602	528.859	418.684	264.516	275.403	321.738	389.57	320.103	449.814	477.64	516.763	513.076	491.436	461.342	764.783
ENSMUSG00000062762	4.80795e-05	2.18002e-07	24	0	16.5728	81.93	73.084	73.522	81.814	61.935	85.445	43.414	44.077	52.589	66.187	62.225	59.241	29.614	38.012	34.243	34.246	48.787	38.28	68.783	76.656	63.835	49.947	60.289	50.472	72.337	63.766	78.973	81.434	64.771	57.931
ENSMUSG00000021037	4.80795e-05	2.18002e-07	24	21	10.2628	35.587	35.76	41.694	34.26	34.38	37.408	33.313	36.772	27.712	27.247	24.171	24.389	30.255	24.628	26.756	26.261	31.485	31.144	56.247	47.884	52.128	52.151	50.828	42.724	35.097	35.752	44.353	29.915	32.891	33.379
ENSMUSG00000028755	4.80795e-05	2.18002e-07	24	3	7.97581	43.901	46.326	46.757	43.381	37.099	50.811	54.638	44.901	49.557	45.306	37.929	38.9	26.955	28.306	25.749	35.046	30.361	20.375	30.021	52.533	41.697	37.137	43.359	35.08	68.814	72.909	69.967	57.852	46.431	64.462
ENSMUSG00000031812	4.80795e-05	2.18002e-07	24	21	5.48892	41.759	34.287	41.858	34.441	39.395	37.559	33.853	29.841	30.706	35.714	33.803	32.197	37.049	30.996	30.114	34.193	33.993	36.513	37.862	45.891	42.555	46.218	45.861	44.233	37.71	33.773	37.66	36.583	38.938	38.146
ENSMUSG00000052751	4.80795e-05	2.18002e-07	24	0	4.39997	20.618	20.678	16.478	22.236	15.893	15.556	14.149	14.97	12.054	14.241	12.771	11.395	10.211	9.197	7.88	10.727	11.052	11.558	19.83	19.871	17.268	17.624	13.375	15.354	17.846	20.86	20.037	18.253	22.037	15.204
ENSMUSG00000031969	4.80795e-05	2.18002e-07	24	3	4.25961	25.727	22.826	24.41	29.084	18.666	23.756	16.414	21.23	20.707	22.828	17.405	19.288	11.213	14.536	9.533	10.958	14.551	18.075	22.27	23.144	17.845	17.148	15.14	15.391	24.598	25.467	29.459	26.418	27.677	20.428
ENSMUSG00000102095	4.80795e-05	2.18002e-07	24	15	2.66774	1.079	1.763	3.378	2.802	2.725	1.173	4.401	1.131	2.236	0.99	4.211	2.837	12.821	10.225	10.984	11.771	4.38	5.37	3.2	5.417	4.909	5.851	6.479	4.133	2.492	1.818	0.754	0.879	0.92	1.869
ENSMUSG00000020604	4.80795e-05	2.18002e-07	24	3	2.54311	6.501	6.282	6.399	6.639	5.602	7.712	4.042	5.02	4.743	4.569	5.56	4.88	1.931	2.596	2.501	1.63	2.018	1.543	1.684	4.867	1.416	1.651	2.089	2.299	5.771	4.645	11.366	6.786	6.904	5.72
ENSMUSG00000036120	4.80795e-05	2.18002e-07	24	0	1.9007	7.086	7.422	6.792	9.095	10.247	8.094	6.529	5.515	5.176	5.123	6.457	4.729	4.739	4.702	4.015	3.754	3.774	4.665	5.526	7.872	8.606	6.814	7.488	6.627	11.054	10.072	11.233	8.723	9.967	8.643
ENSMUSG00000057068	4.80795e-05	2.18002e-07	24	15	1.6762	2.455	4.07	4.075	5.769	2.999	2.262	3.619	3.223	3.331	4.792	5.982	7.336	7.434	10.265	9.46	7.798	9.991	5.303	4.608	4.57	4.33	8.109	3.807	5.181	2.603	1.741	2.128	2.546	1.297	3.074
ENSMUSG00000045319	4.80795e-05	2.18002e-07	24	21	1.64809	4.885	5.345	5.413	4.538	6.157	6.113	3.82	3.366	3.741	4.396	4.086	4.202	4.745	3.915	3.164	2.625	5.222	5.265	6.518	6.992	8.121	7.559	8.186	6.736	4.576	5.086	5.043	4.632	5.884	5.114
ENSMUSG00000039804	4.80795e-05	2.18002e-07	24	21	1.6016	3.875	6.065	4.894	3.924	3.842	5.489	3.131	1.784	1.832	2.782	2.774	3.462	3.715	2.771	1.889	2.631	2.674	3.78	7.133	6.349	4.498	5.092	4.858	5.671	3.717	3.301	4.989	4.46	4.464	4.393
ENSMUSG00000034105	4.80795e-05	2.18002e-07	24	3	1.10751	6.372	4.775	4.483	6.895	4.543	5.822	3.372	5.212	3.932	5.374	4.312	4.281	3.854	2.848	3.006	2.209	3.075	3.281	2.653	4.579	3.666	4.441	2.314	3.779	6.326	6.976	8.551	4.859	7.312	4.734
ENSMUSG00000051674	4.80795e-05	2.18002e-07	24	6	0.870802	2.442	3.82	3.358	4.041	2.918	3.492	3.021	4.177	3.788	4.063	3.979	5.292	2.825	2.76	2.395	2.689	2.511	2.983	2.265	2.531	1.635	2.306	1.691	2.555	3.441	2.856	3.737	3.579	3.597	2.837
ENSMUSG00000108961	4.80795e-05	2.18002e-07	24	3	0.514774	2.132	1.638	1.42	1.461	1.604	1.221	1.158	0.545	0.536	0.265	1.041	0.774	0.512	0.268	0.964	0.192	0.158	0.057	0.255	0.638	0.45	0.53	0.409	1.738	1.113	2.319	1.954	1.881	2.22	1.705
ENSMUSG00000022377	4.80795e-05	2.18002e-07	24	3	0.480479	3.61	2.61	2.215	2.735	2.81	2.179	2.496	3.151	2.122	2.703	2.158	2.12	1.616	1.79	1.93	1.573	1.501	2.143	1.49	2.32	2.04	1.641	1.448	2.174	3.114	3.362	3.645	2.801	3.916	3.055
ENSMUSG00000016128	4.80795e-05	2.18002e-07	24	0	0.47164	1.927	3.2	2.094	2.946	1.548	1.643	1.609	1.451	1.051	1.004	1.004	1.375	0.933	1.02	0.939	0.936	0.906	0.926	1.719	1.25	1.371	1.472	1.572	1.802	1.829	1.541	1.238	2.039	3.917	2.384
ENSMUSG00000039671	4.80795e-05	2.18002e-07	24	3	0.317137	2.833	2.901	3.262	3.015	3.16	2.28	2.956	2.702	2.366	2.561	2.507	2.765	2.345	1.918	1.973	2.711	1.357	1.424	1.953	2.739	2.899	2.686	2.728	2.631	3.95	3.582	3.588	3.568	3.75	3.369
ENSMUSG00000020900	4.80795e-05	2.18002e-07	24	3	0.306177	2.428	2.043	1.831	2.21	1.538	2.196	1.026	1.517	1.161	2.067	1.109	1.356	0.779	0.91	0.812	0.597	0.895	1.204	1.212	1.941	1.368	1.944	1.39	2.115	2.862	2.512	3.601	2.214	4.343	2.186
ENSMUSG00000029676	4.80795e-05	2.18002e-07	24	3	0.1119	0.48	0.425	0.47	0.438	0.223	0.505	0.262	0.327	0.232	0.389	0.353	0.361	0.11	0.202	0.245	0.125	0.295	0.074	0.253	0.328	0.291	0.415	0.103	0.165	0.492	0.539	0.585	0.63	0.702	0.392
ENSMUSG00000029165	5.58292e-05	2.5415e-07	24	9	0.465453	0.771	0.87	1.043	1.001	1.308	0.789	1.595	1.511	1.307	1.096	1.592	1.643	1.545	1.473	1.535	1.873	1.592	1.236	0.649	0.833	0.869	1.055	0.705	0.683	1.141	1.404	1.061	1.049	1.337	1.328
ENSMUSG00000024694	5.95184e-05	2.90297e-07	24	15	12.9411	18.339	28.031	16.071	26.803	21.758	21.483	21.991	29.077	23.139	25.099	13.059	14.068	46.697	39.788	49.675	44.277	44.974	66.029	40.135	24.777	23.092	32.595	37.973	38.14	21.504	18.118	10.76	13.448	19.69	18.887
ENSMUSG00000036957	5.95184e-05	2.90297e-07	24	0	7.9203	18.452	19.767	15.417	12.898	20.329	16.845	6.937	5.656	5.06	5.256	2.862	4.544	5.684	4.859	3.274	2.788	3.652	4.66	12.385	13.08	17.495	15.295	12.988	16.278	12.503	12.109	14.577	12.601	17.6	16.482
ENSMUSG00000025504	5.95184e-05	2.90297e-07	24	0	5.60205	17.343	19.679	11.984	19.145	18.711	13.053	9.807	14.735	9.183	11.099	8.354	10.14	5.144	4.168	4.048	4.199	3.811	7.123	14.092	11.41	13.146	16.211	10.195	18.515	17.949	15.98	24.245	15.77	26.718	14.61
ENSMUSG00000054855	5.95184e-05	2.90297e-07	24	0	4.97909	14.942	16.643	13.383	15.698	12.074	10.722	5.217	6.494	6.49	8.721	6.287	6.425	3.027	4.557	4.509	2.348	3.785	6.636	12.111	10.927	11.426	12.704	11.946	11.053	15.737	15.38	20.456	15.759	18.589	9.925
ENSMUSG00000046794	5.95184e-05	2.90297e-07	24	18	4.81416	4.96	4.654	7.457	6.812	8.541	8.588	3.055	1.988	3.656	4.434	6.226	9.581	10.96	10.111	5.944	12.27	9.255	10.316	22.51	16.194	13.112	14.242	15.752	14.32	1.874	2.131	2.782	3.23	7.976	5.847
ENSMUSG00000030748	5.95184e-05	2.90297e-07	24	0	3.97182	20.023	15.824	14.413	14.888	18.549	11.71	11.932	11.992	10.355	10.059	7.778	8.893	7.96	6.696	7.094	7.724	7.008	11.795	13.911	15.241	13.66	15.122	12.001	13.139	16.332	17.617	22.537	13.703	18.682	13.741
ENSMUSG00000063268	5.95184e-05	2.90297e-07	24	9	3.39906	8.821	9.303	8.48	10.131	8.756	9.488	11.394	15.193	11.721	13.613	14.675	11.968	13.108	11.685	11.002	13.092	13.249	12.483	5.284	8.508	5.68	7.164	6.352	5.814	9.992	15.439	17.659	10.587	9.249	9.128
ENSMUSG00000001482	5.95184e-05	2.90297e-07	24	0	3.30961	23.121	24.306	22.963	22.193	18.444	23.951	15.474	18.643	15.342	20.759	15.474	16.313	16.488	16.758	14.765	14.986	15.33	13.498	19.352	23.378	17.017	17.327	19.61	16.857	22.045	21.967	25.425	21.374	22.195	18.569
ENSMUSG00000022353	5.95184e-05	2.90297e-07	24	15	2.8956	5.278	6.867	6.063	6.111	5.568	8.167	12.88	10.411	11.166	12.277	14.823	13.812	14.184	15.141	13.308	19.956	13.345	13.808	14.677	14.297	10.342	10.951	13.732	11.15	5.543	5.837	4.983	5.06	7.069	4.175
ENSMUSG00000028826	5.95184e-05	2.90297e-07	24	15	2.26522	5.592	5.003	4.797	4.918	5.328	4.924	5.049	6.706	4.574	5.189	6.027	5.846	8.984	8.391	8.533	10.721	10.254	10.625	7.717	7.34	6.845	8.181	8.375	8.105	5.168	5.512	6.127	4.439	5.562	4.809
ENSMUSG00000063904	5.95184e-05	2.90297e-07	24	3	1.9829	17.44	16.219	16.394	16.475	13.53	12.887	10.235	14.854	14.161	16.163	11.898	14.202	9.822	11.304	9.805	9.822	13.747	14.224	12.601	15.886	11.365	12.714	11.511	10.81	19.582	18.634	23.549	17.082	18.687	18.061
ENSMUSG00000060679	5.95184e-05	2.90297e-07	24	9	1.31274	4.79	4.08	4.199	4.867	4.616	4.554	5.032	5.487	5.606	5.935	6.86	6.894	5.63	7.278	6.043	5.419	6.666	5.433	3.142	4.383	3.984	3.636	3.982	3.026	4.569	5.408	4.256	6.463	4.82	5.646
ENSMUSG00000035914	5.95184e-05	2.90297e-07	24	9	1.15948	1.579	1.537	1.212	1.471	2.111	1.93	2.511	6.104	2.794	3.415	2.03	2.668	4.517	2.909	3.396	2.955	2.666	3.735	0.99	1.481	1.315	1.593	1.115	0.854	2.253	1.734	2.705	1.854	1.829	1.914
ENSMUSG00000032382	5.95184e-05	2.90297e-07	24	0	1.02619	6.087	4.736	4.555	5.428	5.71	4.834	3.758	3.866	3.744	3.907	3.037	3.919	3.339	3.289	3.303	3.322	3.019	3.819	5.404	5.673	4.045	4.544	4.202	4.619	5.828	5.361	5.825	4.668	7.127	6.217
ENSMUSG00000054484	5.95184e-05	2.90297e-07	24	3	0.783828	4.947	4.489	4.58	4.4	3.588	5.612	2.682	2.912	3.762	4.767	2.716	3.599	1.574	1.683	2.156	2.009	2.295	1.607	4.071	4.993	2.98	3.777	4.075	3.965	6.931	6.815	9.883	5.523	9.72	6.12
ENSMUSG00000039853	5.95184e-05	2.90297e-07	24	3	0.752715	3.093	3.087	2.534	3.62	2.522	1.581	2.046	3.162	2.588	2.857	1.284	2.197	1.27	1.154	1.003	1.163	1.181	1.662	1.318	2.16	1.912	2.086	1.44	1.86	6.222	5.414	8.414	2.07	9.278	2.824
ENSMUSG00000032561	5.95184e-05	2.90297e-07	24	3	0.232108	0.672	0.516	0.387	1.288	0.366	0.61	0.436	0.479	0.411	0.46	0.355	0.624	0.425	0.051	0.188	0.098	0.202	0.279	0.195	0.138	0.131	0.101	0.191	0.142	0.814	0.744	1.316	0.841	1.936	0.562
ENSMUSG00000025185	5.95184e-05	2.90297e-07	24	3	0.126926	1.331	0.267	0.863	0.817	0.866	0.708	0.147	0.081	0.217	0.141	0.286	0.072	0.085	0.03	0.151	0.086	0.047	0.128	0.158	0.283	0.143	0.118	0.182	0.031	2.001	1.347	2.408	1.296	1.035	0.44
ENSMUSG00000022388	6.86898e-05	3.37511e-07	24	18	0.266226	0.074	0.179	0.078	0	0.031	0.203	0.06	0	0.027	0.087	0.027	0.067	0.384	0.256	0.403	0.175	0.144	0.408	0.445	0.563	0.807	0.651	0.669	0.569	0.111	0.325	0.17	0.154	0.118	0.03
ENSMUSG00000017146	6.86898e-05	3.37511e-07	24	3	0.0901561	0.438	0.312	0.229	0.238	0.226	0.408	0.278	0.173	0.267	0.279	0.326	0.349	0.07	0.073	0.1	0.07	0.127	0.177	0.279	0.291	0.197	0.189	0.164	0.244	0.455	0.457	0.468	0.31	0.57	0.386
ENSMUSG00000037686	7.29358e-05	3.84726e-07	24	9	25.4951	91.588	84.029	99.458	90.014	75.911	83.602	100.116	114.216	110.033	102.347	131.286	115.385	106.268	120.328	113.683	122.461	84.042	90.754	49.673	75.802	63.811	61.801	55.037	62.684	108.429	93.787	90.555	102.734	74.663	86.965
ENSMUSG00000001891	7.29358e-05	3.84726e-07	24	6	18.3305	95.53	96.405	70.121	104.622	76.327	92.805	113.684	133.771	119.012	146.267	117.843	112.104	78.808	87.79	99.255	96.274	87.689	89.747	76.866	64.94	75.99	72.075	58.532	73.146	118.257	90.7	99.882	110.548	123.98	78.067
ENSMUSG00000039349	7.29358e-05	3.84726e-07	24	3	16.0764	120.302	104.794	116.903	112.159	96.089	101.019	103.465	104.309	95.176	105.474	109.469	103.537	67.698	57.835	62.41	65.218	72.573	75.154	90.351	118.716	109.201	101.888	102.455	80.525	116.867	131.579	130.121	135.693	116.015	113.849
ENSMUSG00000021228	7.29358e-05	3.84726e-07	24	9	13.3576	13.859	6.661	5.414	3.361	10.888	11.74	25.873	47.706	15.769	31.287	27.426	23.909	29.881	25.127	20.815	50.377	34.44	21.531	12.365	19.395	11.049	3.029	4.487	6.283	19.587	16.543	19.782	14.215	15.157	18.568
ENSMUSG00000037089	7.29358e-05	3.84726e-07	24	9	8.66842	30.635	25.353	24.435	30.625	28.015	28.111	31.241	34.57	35.037	32.375	40.41	33.865	42.803	37.58	40.35	33.46	38.419	38.497	17.466	18.901	20.016	25.277	20.16	22.926	29.374	27.314	27.232	35.392	32.129	30.706
ENSMUSG00000035478	7.29358e-05	3.84726e-07	24	15	7.57895	64.542	59.118	64.769	59.843	62.13	53.084	62.996	62.977	54.935	46.351	69.265	70.496	72.069	71.074	82.236	75.316	75.007	77.323	67.588	56.021	79.98	72.135	69.167	65.362	46.617	46.155	41.131	56.324	43.523	58.501
ENSMUSG00000044345	7.29358e-05	3.84726e-07	24	15	7.54766	13.774	11.615	16.125	12.44	14.03	10.117	16.951	17.223	12.553	13.29	11.708	13.146	28.876	21.526	23.855	23.274	21.468	27.598	23.452	21.318	26.925	28.347	21.239	23.947	12.697	11.223	14.295	10.659	9.917	11.53
ENSMUSG00000032735	7.29358e-05	3.84726e-07	24	21	5.79757	14.42	15.623	14.15	9.823	12.771	14.753	9.694	7.048	7.708	8.504	6.876	8.155	10.798	11.54	7.422	8.634	9.384	20.712	18.684	23.898	22.134	25.454	19.96	18.767	9.168	14.603	14.043	10.31	19.315	11.034
ENSMUSG00000000568	7.29358e-05	3.84726e-07	24	9	3.23961	8.754	7.952	6.412	8.396	8.109	8.408	13.653	13.733	11.753	13.723	11.698	9.311	10.078	9.142	9.63	12.935	9.108	8.661	5.042	7.731	5.149	4.249	5.34	4.176	12.802	12.577	12.165	10.034	9.361	10.136
ENSMUSG00000024589	7.29358e-05	3.84726e-07	24	0	2.39161	6.238	6.888	5.131	5.738	5.285	5.534	2.606	2.84	2.282	2.688	1.823	2.174	1.975	1.775	2.134	1.455	1.401	2.285	5.291	5.553	5.18	5.145	4.429	6.547	4.472	4.934	5.657	5.215	9.804	5.148
ENSMUSG00000109587	7.29358e-05	3.84726e-07	24	15	2.07112	2.102	1.786	1.29	1.027	2.81	1.592	1.953	3.465	1.727	2.453	2.702	1.443	10.806	9.477	12.209	8.217	10.324	7.047	1.804	2.005	3.325	4.873	1.67	1.705	0.965	1.296	1.21	1.41	0.59	1.349
ENSMUSG00000033114	7.29358e-05	3.84726e-07	24	6	1.45275	8.678	7.719	8.842	8.96	7.513	6.511	10.2	8.97	8.911	9.198	7.71	9.503	7.479	7.403	6.439	7.102	7.168	6.296	5.086	5.681	6.087	6.015	5.064	8.129	9.936	9.821	9.958	9.719	9.222	8.679
ENSMUSG00000003949	7.29358e-05	3.84726e-07	24	15	1.20738	5.199	3.979	4.06	4.159	4.511	3.884	5.421	7.465	5.696	5.535	7.598	7.921	7.133	8.114	7.215	6.292	8.198	7.633	7.904	5.939	6.693	6.347	5.897	6.876	4.395	3.698	3.684	4.257	5.023	3.806
ENSMUSG00000024620	7.29358e-05	3.84726e-07	24	3	1.16814	5.085	4.068	5.647	6.022	5.012	5.68	4.201	4.076	4.682	2.588	3.947	3.522	1.989	1.668	2.713	2.193	2.248	2.553	3.132	2.448	4.301	3.893	3.98	3.991	6.881	3.454	5.251	4.999	5.848	5.92
ENSMUSG00000030126	7.29358e-05	3.84726e-07	24	15	0.623668	1.393	1.727	1.691	1.946	1.386	1.482	1.549	1.684	1.447	1.443	2.034	2.019	2.421	1.854	2.706	2.918	2.81	2.914	2.671	2.578	2.031	2.008	2.806	2.283	1.242	1.206	0.95	1.558	1.481	1.576
ENSMUSG00000029338	7.29358e-05	3.84726e-07	24	3	0.471994	3.726	3.841	3.436	5.196	3.336	3.421	3.07	3.1	2.729	3.65	2.357	2.681	1.997	1.806	2.425	1.624	2.635	2.377	3.466	3.616	2.818	2.776	3.716	2.835	3.743	4.231	5.734	3.877	4.829	3.899
ENSMUSG00000068854	7.29358e-05	3.84726e-07	24	0	0.382191	1.102	1.093	0.88	1.044	1.269	0.949	0.394	0.476	0.557	0.454	0.39	0.233	0.503	0.335	0.527	0.321	0.263	0.123	0.837	0.911	0.734	0.426	1.071	0.546	1.084	0.765	0.698	1.21	0.735	0.55
ENSMUSG00000028133	7.29358e-05	3.84726e-07	24	6	0.316784	0.973	0.848	0.927	1.097	0.826	0.922	1.304	0.85	0.991	0.92	1.356	1.295	0.449	0.766	0.566	0.688	0.72	0.531	0.358	0.435	0.546	0.539	0.302	0.668	0.916	0.901	0.936	1.147	0.841	0.711
ENSMUSG00000087231	7.29358e-05	3.84726e-07	24	9	0.163695	0.044	0.08	0.046	0.138	0.14	0.026	0.457	0.148	0.38	0.103	0.532	0.278	0.218	0.228	0.442	0.407	0.205	0.168	0.05	0.024	0	0.032	0	0	0.74	0.145	0.173	0.16	0.079	0.054
ENSMUSG00000049488	7.29358e-05	3.84726e-07	24	3	0.0735391	0.263	0.475	0.252	0.273	0.305	0.449	0.067	0.22	0.13	0.282	0.12	0.187	0.077	0.049	0.123	0.202	0.076	0.097	0.234	0.213	0.109	0.176	0.115	0.185	0.318	0.446	0.408	0.409	0.471	0.359
ENSMUSG00000020593	9.03352e-05	5.0751e-07	24	15	23.3287	8.408	4.612	5.257	2.665	6.513	8.239	5.206	2.922	4.743	8.217	9.084	6.051	39.851	37.825	25.907	22.135	27.052	72.865	63.888	39.605	42.637	36.947	56.838	35.306	2.117	3.172	2.579	2.155	3.747	1.804
ENSMUSG00000057054	9.03352e-05	5.0751e-07	24	6	11.0249	38.796	39.424	37.333	31.645	48.916	35.015	49.985	47.166	42.419	40.893	50.951	40.092	34.433	30.004	37.165	32.622	43.065	27.66	15.989	19.609	17.198	18.369	23.239	21.453	47.871	42.434	46.25	53.395	47.416	54.583
ENSMUSG00000009293	9.03352e-05	5.0751e-07	24	21	6.4322	17.748	18.924	23.517	17.707	17.516	17.83	8.193	14.034	12.164	14.477	10.689	14.585	10.146	11.021	8.866	10.425	10.049	17.659	23.995	26.635	24.23	20.86	21.764	20.021	14.766	18.084	20.554	17.024	17.558	19.609
ENSMUSG00000033308	9.03352e-05	5.0751e-07	24	3	4.81098	26.835	23.924	18.617	27.593	23.047	23.175	14.787	19.84	16.375	22.753	15.408	20.393	8.693	12.007	6.729	7.652	12.352	15.15	20.953	20.035	17.726	14.64	14.925	21.328	27.75	24.104	33.325	22.529	43.149	18.265
ENSMUSG00000044197	9.03352e-05	5.0751e-07	24	9	4.72118	13.755	12.263	15.269	14.065	15.284	10.797	18.127	27.243	21.882	19.167	19.83	18.024	22.92	17.564	19.98	17.469	15.648	17.488	8.076	11.883	11.904	13.63	8.248	11.775	14.013	15.68	22.323	12.522	13.252	10.848
ENSMUSG00000006218	9.03352e-05	5.0751e-07	24	0	4.26986	15.884	16.694	14.35	11.388	14.97	10.753	8.641	9.017	6.242	5.465	5.116	4.044	8.523	5.329	4.594	3.185	4.124	3.228	5.654	13.523	9.396	9.258	6.406	10.171	7.204	6.447	13.46	9.832	7.216	15.591
ENSMUSG00000054191	9.03352e-05	5.0751e-07	24	9	2.68524	4.872	4.465	4.911	5.578	5.663	3.435	8.14	6.798	6.485	8.595	8.53	6.81	8.118	8.488	8.652	5.559	9.054	9.398	2.92	2.754	4.232	3.718	4.405	2.63	6.73	4.281	4.498	6.544	5.75	4.967
ENSMUSG00000035969	9.03352e-05	5.0751e-07	24	21	2.5493	10.387	11.471	11.019	9.341	10.41	8.457	6.747	6.795	5.771	6.944	5.388	7.305	8.236	7.632	8.268	6.822	8.056	10.592	9.732	10.549	12.002	13.505	12.857	11.498	8.368	9.201	10.714	10.091	12.962	11.942
ENSMUSG00000070985	9.03352e-05	5.0751e-07	24	0	2.3909	7.104	8.648	8.663	8.125	7.359	7.848	4.849	6.339	5.275	4.006	4.405	5.59	1.744	2.765	2.445	5.08	3.611	3.893	7.57	7.726	7.683	7.633	6.351	6.543	7.21	5.335	5.118	6.993	9.052	7.016
ENSMUSG00000025464	9.03352e-05	5.0751e-07	24	12	2.36898	4.846	5.688	5.744	7.496	4.568	4.295	8.307	7.299	8.89	5.94	8.681	6.325	11.663	12.808	10.559	9.228	10.077	10.481	5.031	6.607	7.227	6.999	6.339	4.747	5.771	5.353	5.168	5.706	4.855	5.707
ENSMUSG00000036611	9.03352e-05	5.0751e-07	24	9	2.26327	9.028	6.514	6.251	7.213	7.272	7.553	13.325	19.889	10.199	8.478	9.644	9.95	6.894	8.403	9.731	8.962	8.021	6.892	5.066	5.727	4.792	5.069	4.822	4.39	7.971	7.85	11.558	7.44	8.532	9.261
ENSMUSG00000029148	9.03352e-05	5.0751e-07	24	3	1.91096	22.957	22.578	23.659	24.736	24.109	23.073	22.326	22.931	21.72	22.089	23.129	23.268	17.629	17.941	18.049	17.515	18.627	21.041	21.13	20.696	23.745	22.506	20.24	21.903	25.308	27.489	30.649	22.985	28.23	20.713
ENSMUSG00000020175	9.03352e-05	5.0751e-07	24	3	1.07922	1.773	2.366	2.381	1.927	2.222	2.301	2.004	2.458	2.422	1.444	1.697	1.95	0.794	0.77	0.498	0.622	0.622	0.488	0.324	0.624	0.661	0.421	0.536	0.611	2.698	2.432	2.637	2.893	2.051	2.799
ENSMUSG00000042167	9.03352e-05	5.0751e-07	24	3	0.76615	3.786	3.601	3.271	3.889	3.264	2.501	3.116	4.074	2.865	3.231	3.625	2.54	2.066	1.95	1.501	1.784	2.219	2.939	2.398	2.575	2.362	2.228	1.497	2.744	3.2	3.974	5.24	3.988	4.106	3.405
ENSMUSG00000074676	9.03352e-05	5.0751e-07	24	0	0.564271	2.138	1.482	1.149	1.749	1.473	1.668	0.551	0.432	0.766	0.605	0.708	0.931	0.548	0	0.324	0.183	0.526	0.574	0.945	0.631	0.917	0.946	1.945	1.092	0.722	0.679	1.015	2.216	0.928	2.827
ENSMUSG00000027579	9.03352e-05	5.0751e-07	24	0	0.441235	1.16	1.117	0.899	1.308	0.586	0.776	0.282	0.265	0.356	0.348	0.471	0.298	0.28	0.147	0.332	0.188	0.154	0.21	0.632	1.004	0.516	1.016	0.697	1.016	0.887	0.434	0.909	0.584	0.95	1.085
ENSMUSG00000055013	9.03352e-05	5.0751e-07	24	21	0.216728	0.857	0.705	0.657	0.724	0.685	0.799	0.553	0.33	0.51	0.559	0.651	0.591	0.587	0.393	0.702	0.65	0.494	0.803	1.021	0.916	1.007	1.025	1.039	1.187	0.745	0.73	0.749	0.653	0.85	0.792
ENSMUSG00000027068	9.03352e-05	5.0751e-07	24	0	0.180312	0.238	0.406	0.476	0.474	0.2	0.557	0.193	0.053	0.149	0.069	0.087	0.16	0.084	0.029	0.05	0	0	0.025	0.267	0.408	0.337	0.29	0.03	0.274	0.31	0.442	0.486	0.185	0.355	0.481
ENSMUSG00000001768	9.03352e-05	5.0751e-07	24	0	0.167408	0.844	1.016	0.959	0.947	0.761	1.014	0.623	0.624	0.68	0.651	0.601	0.812	0.521	0.578	0.546	0.448	0.498	0.458	0.49	0.888	0.704	0.781	0.724	0.577	0.857	0.82	0.885	1.094	0.864	1.151
ENSMUSG00000020607	0.000103814	5.86988e-07	24	0	0.129931	0.611	0.427	0.267	0.512	0.573	0.415	0.192	0.21	0.297	0.046	0.172	0.266	0.222	0.087	0.074	0.084	0.046	0.15	0.088	0.256	0.279	0.173	0.118	0.362	0.462	0.388	0.367	0.225	0.377	0.43
ENSMUSG00000037286	0.000103814	5.86988e-07	24	3	0.0692965	0.62	0.651	0.655	0.689	0.528	0.532	0.613	0.51	0.651	0.606	0.575	0.589	0.518	0.457	0.46	0.602	0.36	0.475	0.38	0.561	0.541	0.432	0.595	0.596	0.724	0.784	0.826	0.882	0.947	0.97
ENSMUSG00000025533	0.00010851	6.66465e-07	24	0	330.757	1049.72	868.832	902.152	900.507	887.472	1167.01	519.427	349.005	447.284	761.702	506.688	632.886	386.613	429.632	315.336	258.786	487.471	458.849	954.554	1080.49	835.068	804.121	987.865	670.396	999.237	870.282	1107.59	981.662	1127.44	865.643
ENSMUSG00000003721	0.00010851	6.66465e-07	24	0	29.6797	52.113	55.547	58.238	47.445	57.937	72.106	15.005	15.307	27.172	21.894	16.14	24.459	7.86	9.661	6.359	8.473	6.921	11.307	52.418	63.733	56.766	36.808	53.228	57.293	64.713	76.721	80.986	57.173	58.909	46.722
ENSMUSG00000009566	0.00010851	6.66465e-07	24	0	27.5521	111.692	120.976	110.711	108.789	134.79	97.792	77.816	73.1	52.139	57.157	43.546	50.561	70.48	63.489	50.63	58.916	54.979	66.926	81.575	91.192	99.123	87.008	81.25	84.544	78.27	70.521	82.397	94.724	130.823	98.221
ENSMUSG00000025132	0.00010851	6.66465e-07	24	12	25.1214	99.186	87.565	105.787	99.422	113.527	86.866	143.502	157.572	121.419	117.007	129.507	122.111	174.828	139.394	176.471	155.959	158.752	200.554	135.921	101.28	139.006	163.196	130.032	112.385	107.672	116.968	80.084	93.396	129.446	108.021
ENSMUSG00000039682	0.00010851	6.66465e-07	24	3	11.6609	105.108	109.56	98.847	112.441	111.169	109.426	72.016	109.798	97.984	108.098	83.338	95.869	69.838	79.856	74.027	66.838	72.242	71.82	109.466	98.01	98.25	96.094	81.565	109.889	125.038	115.036	148.918	117.5	139.935	103.458
ENSMUSG00000008090	0.00010851	6.66465e-07	24	9	9.64282	27.628	20.873	15.994	20.42	23.749	16.974	30.676	45.632	29.854	30.753	31.157	28.642	39.553	37.533	31.6	31.041	30.416	31.558	14.252	14.361	21.346	18.139	15.123	17.822	25.601	26.045	26.867	21.08	23.906	17.764
ENSMUSG00000059714	0.00010851	6.66465e-07	24	9	6.49159	17.761	19.966	18.045	20.063	20.206	16.769	24.791	30.874	23.597	21.555	26.112	19.557	34.559	24.148	28.333	31.096	24.448	26.74	13.277	14.921	16.289	15.643	13.705	14.44	18.071	19.236	17.329	23.041	20.887	19.325
ENSMUSG00000020612	0.00010851	6.66465e-07	24	3	4.14259	34.515	36.838	35.158	36.787	33.262	35.155	27.846	30.481	32.781	34.782	32.109	30.423	28.624	24.31	25.53	25.017	26.809	27.937	35.69	29.545	30.38	25.567	29.298	27.858	35.311	35.778	38.559	39.085	38.784	26.496
ENSMUSG00000032977	0.00010851	6.66465e-07	24	21	4.12544	24.062	24.5	28.387	26.242	25.783	26.421	21.417	20.732	21.701	20.427	17.563	20.721	21.721	18.647	23.938	21.654	19.856	21.647	25.189	33.323	29.212	27.63	29.791	23.414	25.702	25.384	25.603	22.482	21.306	25.865
ENSMUSG00000041132	0.00010851	6.66465e-07	24	15	3.45705	10.268	8.848	7.903	7.727	9.198	7.639	10.609	13.317	9.67	15.184	12.364	14.538	14.445	14.217	14.229	20.412	14.88	14.842	17.598	15.199	18.128	15.999	14.545	10.956	7.924	7.764	6.629	7.459	10.157	6.076
ENSMUSG00000032392	0.00010851	6.66465e-07	24	21	2.92336	10.163	9.734	9.237	10.215	8.473	7.905	5.816	5.6	5.237	4.592	5.636	6.024	7.58	6.862	6.913	6.058	7.883	7.448	11.086	13.85	11.57	11.614	9.547	13.831	10.334	11.686	15.276	10.423	10.253	8.929
ENSMUSG00000032437	0.00010851	6.66465e-07	24	0	2.71653	19.638	20.345	17.954	20.417	15.399	19.077	11.906	15.467	13.838	15.572	14.093	15.698	8.652	12.042	9.005	10.699	14.399	12.286	15.784	17.668	15.664	12.748	11.961	15.569	16.941	17.324	24.148	17.669	25.532	18.05
ENSMUSG00000005299	0.00010851	6.66465e-07	24	21	2.38613	11.67	11.632	11.444	11.655	12.115	10.879	7.689	11.076	8.578	10.407	6.116	6.89	9.517	9.886	8.538	7.119	10.8	12.61	13.69	13.629	14.787	13.966	12.709	12.622	11.159	11.257	11.717	9.462	14.498	11.32
ENSMUSG00000024778	0.00010851	6.66465e-07	24	0	2.1291	12.604	7.784	9.328	10.139	11.496	8.63	6.206	8.135	7.524	6.346	8.101	6.841	5.981	5.282	5.098	5.359	5.971	5.479	9.106	7.037	9.27	7.336	9.151	9.972	8.497	7.017	9.435	8.925	10.129	10.486
ENSMUSG00000001440	0.00010851	6.66465e-07	24	0	1.98679	11.999	13.016	11.93	12.663	11.963	13.969	8.675	9.116	9.542	11.794	10.618	10.402	8.14	8.587	7.073	7.618	8.117	10.09	13.046	12.139	9.905	10.894	10.66	10.111	11.483	12.11	16.691	11.665	13.508	10.421
ENSMUSG00000056131	0.00010851	6.66465e-07	24	0	1.98273	7.022	6.402	6.578	4.738	6.239	6.004	2.185	4.042	3.132	3.513	1.965	2.481	3.095	2.679	2.343	2.195	1.976	2.662	4.567	7.471	3.804	4.283	3.978	4.93	6.67	4.366	13.415	4.671	6.891	4.704
ENSMUSG00000042628	0.00010851	6.66465e-07	24	21	1.97795	8.225	8.198	7.352	7.443	6.749	5.672	4.7	6.385	4.627	5.561	4.316	4.177	5.554	5.462	5.383	5.226	5.124	6.925	10.533	7.078	9.913	9.259	8.298	8.563	7.413	6.737	8.819	6.702	10.11	7.219
ENSMUSG00000050931	0.00010851	6.66465e-07	24	3	1.6541	5.797	6.534	5.309	7.933	6.614	5.907	4.292	5.606	5.364	5.254	5.246	5.633	2.923	2.835	2.762	2.797	3.085	3.162	4.5	3.599	3.417	4.122	3.419	5.747	5.247	7.203	7.797	5.105	10.501	4.762
ENSMUSG00000021474	0.00010851	6.66465e-07	24	21	1.56412	7.275	5.516	5.368	6.418	6.79	6.253	4.803	4.066	4.999	5.339	5.79	5.184	5.317	5.471	4.909	5.321	5.956	6.669	10.383	9.995	9.919	8.316	8.149	8.331	7.141	7.238	7.494	6.478	7.098	5.493
ENSMUSG00000089712	0.00010851	6.66465e-07	24	18	1.28693	1.493	1.337	1.957	1.695	1.842	0.894	0.295	0.278	0.634	1.135	0.531	0.748	2.203	1.382	1.172	1.424	1.49	1.891	8.456	5.82	6.536	5.728	6.046	3.831	2.091	1.684	0.952	0.504	0.414	0.8
ENSMUSG00000019945	0.00010851	6.66465e-07	24	9	1.21958	1.952	1.134	1.264	1.258	1.955	1.103	2.208	2.874	2.314	2.671	3.383	2.84	4.649	3.77	3.365	2.474	3.434	2.472	1.133	1.092	2	0.884	0.606	0.722	1.351	0.617	2.042	2.093	2.089	2.04
ENSMUSG00000023965	0.00010851	6.66465e-07	24	3	1.13049	6.394	7.16	5.598	6.273	4.969	5.541	2.801	5.128	3.633	5.4	4.921	5.216	2.838	3.421	3.266	2.13	3.369	4.089	4.002	5.601	3.829	3.747	3.507	5.675	6.119	6.647	8.892	6.071	9.687	6.167
ENSMUSG00000032058	0.00010851	6.66465e-07	24	0	0.842871	4.807	3.757	4.384	4.377	4.324	4.532	2.272	4.289	3.595	2.829	2.576	3.015	2.674	2.621	2.041	1.974	2.23	2.686	3.237	3.774	2.833	3.23	2.926	3.915	3.143	3.659	4.847	3.728	5.062	3.72
ENSMUSG00000058706	0.00010851	6.66465e-07	24	0	0.841104	3.845	3.997	5.152	4.78	3.936	4.074	2.725	3.265	3.02	3.281	3.867	3.922	2.258	2.19	1.912	2.41	2.365	1.476	3.187	4.079	3.999	2.913	3.235	3.436	4.141	4.199	3.678	4.152	3.772	3.884
ENSMUSG00000037257	0.00010851	6.66465e-07	24	3	0.792313	7.026	5.993	6.069	5.994	5.381	5.67	5.322	4.549	4.9	5.951	5.603	5.248	4.595	4.077	3.757	3.932	4.751	3.257	5.788	5.044	4.698	4.889	4.533	4.833	5.852	6.544	6.747	6.556	5.871	4.803
ENSMUSG00000026491	0.00010851	6.66465e-07	24	21	0.475353	1.292	1.373	1.138	1.471	1.476	1.092	0.758	0.81	0.749	0.761	0.804	0.827	0.927	1.01	0.738	1.518	1.036	1.459	2.15	1.713	1.805	1.944	1.662	1.808	1.591	1.451	1.089	1.037	2.207	1.212
ENSMUSG00000033382	0.00010851	6.66465e-07	24	0	0.174655	0.895	0.84	0.758	0.871	0.81	0.85	0.754	0.518	0.72	0.733	0.578	0.601	0.467	0.489	0.344	0.728	0.45	0.456	0.736	0.793	0.788	0.782	0.794	1.005	0.92	1.312	1.429	0.855	1.624	0.838
ENSMUSG00000112109	0.000124824	7.68915e-07	24	3	2.41831	3.492	3.249	5.301	3.792	7.819	6.875	3.858	1.483	3.412	1.297	5.551	5.131	1.119	0	0.397	0.224	1.841	0.201	0	1.03	0.899	0.232	2.621	1.703	8.851	4.577	6.682	9.217	2.653	7.698
ENSMUSG00000028603	0.000128974	8.71366e-07	24	0	132.883	675.637	706.145	728.106	672.964	631.174	663.596	376.338	558.589	564.106	537.959	414.338	504.56	394.626	453.209	340.625	378.314	415.774	547.267	579.06	693.66	581.361	578.558	519.605	735.876	585.665	630.483	729.14	627.34	720.239	679.659
ENSMUSG00000029630	0.000128974	8.71366e-07	24	3	59.0938	281.458	288.739	235.222	286.101	182.846	291.082	272.722	293.299	262.014	375.275	278.77	280.188	147.727	201.172	170.909	248.402	165.705	180.42	263.29	221.871	229.575	190.776	164.153	205.418	420.356	433.549	307.137	330.445	390.009	279.618
ENSMUSG00000056749	0.000128974	8.71366e-07	24	0	30.5099	73.612	89.064	60.985	73.233	50.611	39.795	12.683	16.728	16.352	20.845	8.703	14.001	13.534	13.904	12.944	13.161	19.157	32.288	60.782	53.447	58.623	55.691	52.104	57.231	64.699	70.977	68.86	70.191	61.451	58.747
ENSMUSG00000057342	0.000128974	8.71366e-07	24	0	14.355	60.814	57.348	49.144	49.46	48.638	50.747	27.244	33.304	28.857	32.871	21.131	26.896	24.672	26.401	20.959	19.926	26.693	34.277	30.984	49.488	38.471	44.987	31.329	46.309	62.715	60.855	78.103	52.909	75.203	50.675
ENSMUSG00000022389	0.000128974	8.71366e-07	24	12	10.9241	9.813	10.123	9.52	10.316	7.703	8.29	27.9	29.104	22.738	31.227	35.944	36.338	25.006	26.895	24.63	34.626	24.892	24.932	20.584	19.368	14.807	16.801	14.731	13.449	9.655	9.479	8.55	10.185	9.047	7.093
ENSMUSG00000037379	0.000128974	8.71366e-07	24	3	6.41717	16.946	18.698	15.76	15.625	16.924	10.12	11.24	12.616	14.618	5.652	7.432	6.287	3.575	1.997	3.026	2.812	2.173	2.044	3.752	4.519	7.628	5.638	3.98	7.021	13.562	8.724	13.09	12.34	10.08	15.722
ENSMUSG00000021892	0.000128974	8.71366e-07	24	0	6.36785	25.128	23.206	22.45	26.292	21.794	18.893	14.248	17.424	15.744	17.785	14.906	14.515	12.708	11.877	11.302	11.093	11.658	13.272	26.619	23.723	22.846	20.885	21.475	20.861	26.806	24.288	24.52	24.977	36.218	25.401
ENSMUSG00000027257	0.000128974	8.71366e-07	24	3	4.03016	28.304	29.959	26.711	27.97	27.837	22.998	23.419	27.95	23.497	28.914	24.901	24.195	19.204	20.081	16.563	19.652	16.869	18.848	22.248	30.034	27.393	23.124	20.89	20.391	31.738	30.995	30.263	27.961	26.148	28.244
ENSMUSG00000013787	0.000128974	8.71366e-07	24	9	3.80989	20.594	21.456	21.605	22.675	23.468	21.317	29.873	32.379	25.074	24.798	31.887	31.868	26.634	23.95	25.436	26.192	22.558	24.756	17.243	17.971	22.645	23.153	18.674	20.816	23.673	25.427	22.054	25.426	25.489	28.042
ENSMUSG00000020038	0.000128974	8.71366e-07	24	21	3.59104	6.383	3.887	4.007	3.592	3.854	3.542	1.05	1.968	1.503	1.662	1.167	1.05	2.724	4.198	2.925	3.057	4.041	5.927	18.492	11.357	12.345	10.506	10.23	12.507	5.87	6.965	4.879	2.584	5.16	2.959
ENSMUSG00000029009	0.000128974	8.71366e-07	24	0	2.30976	5.77	4.277	5.356	4.184	4.223	4.825	1.777	1.007	1.41	0.705	0.99	1.084	1.031	1.335	0.871	1.823	0.552	1.118	3.557	5.148	3.911	3	3.939	4.963	4.014	3.606	5.058	3.864	4.255	5.222
ENSMUSG00000031167	0.000128974	8.71366e-07	24	6	2.02356	8.045	6.942	6.603	5.539	5.297	7.914	9.335	10.833	11.015	10.551	11.872	11.686	6.346	7.622	6.147	9.945	7.506	6.756	5.498	5.435	4.785	3.88	3.664	5.152	7.318	7.7	7.486	11.733	7.337	9.555
ENSMUSG00000051390	0.000128974	8.71366e-07	24	6	1.95621	12.138	10.135	9.483	9.306	10.954	9.707	12.663	18.743	12.258	12.796	13.367	14.919	8.018	10.586	9.811	10.649	8.144	9.701	7.417	9.38	9.354	8.21	8.633	8.179	13.039	15.614	17.263	12.979	10.62	10.053
ENSMUSG00000003378	0.000128974	8.71366e-07	24	9	1.85333	2.482	2.473	3.293	3.687	4.524	3.732	6.01	4.167	5.174	6.023	9.051	8.838	6.024	4.676	5.937	5.95	4.174	3.747	1.992	2.63	2.977	3.023	3.01	2.694	5.003	3.446	3.411	5.435	2.825	4.742
ENSMUSG00000046562	0.000128974	8.71366e-07	24	0	1.8383	10.24	9.595	9.955	8.719	7.643	7.797	5.806	8.274	5.691	7.452	5.726	6.245	4.838	4.026	5.052	5.245	4.644	6.311	8.552	9.298	6.268	6.869	7.811	7.351	7.49	7.157	13.059	9.029	9.493	8.187
ENSMUSG00000026249	0.000128974	8.71366e-07	24	21	1.801	3.587	2.985	2.096	3.534	3.132	3.083	0.735	1.641	2.643	2.07	1.041	2.006	2.037	1.435	1.422	0.986	1.248	2.584	8.212	5.109	4.062	7.646	5.631	6.219	3.189	3.438	1.344	2.497	3.621	3.056
ENSMUSG00000029096	0.000128974	8.71366e-07	24	21	1.54856	5.855	2.119	2.835	3.14	2.247	3.427	2.046	1.328	1.748	1.206	1.631	1.735	1.16	1.185	1.268	1.461	1.287	0.945	3.414	3.186	8.991	5.866	5.227	4.104	2.411	2.181	2.154	2.896	1.987	2.922
ENSMUSG00000044250	0.000128974	8.71366e-07	24	6	1.41227	5.025	4.839	3.591	4.738	6.591	4.027	8.22	8.048	5.816	5.776	7.477	7.983	5.559	5.642	4.446	5.084	4.708	2.742	2.863	4.18	3.447	2.991	2.669	3.613	6.466	5.826	5.563	5.05	5.538	4.968
ENSMUSG00000019577	0.000128974	8.71366e-07	24	0	1.36631	31.06	2.999	2.323	2.462	3.635	2.633	0.617	0.291	0.884	0.339	0.529	0.478	0.136	0.321	0.181	1.026	0.449	0.766	6.108	1.988	1.712	1.413	1.089	2.224	3.237	2.853	6.678	3.21	4.649	3.607
ENSMUSG00000040158	0.000128974	8.71366e-07	24	15	1.35835	6.422	7.183	7.917	7.703	7.428	7.883	10.081	10.618	8.641	8.292	7.98	7.015	11.777	10.849	11.225	11.251	9.821	10.367	9.662	6.821	10.658	8.255	8.445	8.011	7.066	5.734	7.065	7.807	5.02	7.13
ENSMUSG00000031147	0.000128974	8.71366e-07	24	3	1.29507	14.214	13.42	13.249	12.883	13.306	14.314	14.149	14.295	11.291	12.639	11.927	12.368	11.397	10.713	10.399	10.236	10.257	11.388	11.824	11.046	13.839	13.294	13.1	11.404	17.803	14.993	12.971	13.496	14.946	16.983
ENSMUSG00000068747	0.000128974	8.71366e-07	24	9	1.13385	2.446	2.593	2.834	2.902	2.452	2.18	4.049	7.203	3.533	2.685	2.93	3.576	4.05	3.573	4.152	4.3	3.696	3.198	1.335	1.796	1.699	1.818	1.583	1.427	2.377	1.735	3.185	2.548	3.335	2.68
ENSMUSG00000021143	0.000128974	8.71366e-07	24	0	0.911107	7.259	6.337	5.926	6.415	4.438	4.17	4.21	3.83	2.992	4.797	3.893	4.279	4.251	3.585	3.329	3.129	3.512	3.989	4.489	5.338	5.043	4.81	4.362	4.583	6.183	5.322	6.261	5.572	7.591	5.572
ENSMUSG00000005936	0.000128974	8.71366e-07	24	3	0.86762	6.516	6.327	6.596	6.598	4.896	6.152	5.08	6.159	5.298	6.059	6.158	6.659	4.976	4.963	4.195	4.576	4.887	5.062	5.935	6.259	4.611	5.358	4.613	4.143	6.975	7.187	7.473	7.386	7.998	6.24
ENSMUSG00000024350	0.000128974	8.71366e-07	24	21	0.618718	2.121	2.143	2.133	2.428	1.701	1.486	1.373	1.632	1.431	1.572	1.607	1.501	1.593	1.689	1.471	1.511	0.934	2.138	2.971	3.298	3.703	2.486	2.858	2.752	2.141	2.049	1.879	1.766	1.848	1.558
ENSMUSG00000006920	0.000128974	8.71366e-07	24	3	0.537401	4.794	3.738	4.062	3.652	3.128	3.554	3.176	3.306	3.054	3.025	3.792	4.376	2.156	2.491	2.355	1.953	2.41	3.239	3.241	4.37	2.844	3.733	2.502	3.778	4.876	5.415	6.224	5.29	5.301	4.276
ENSMUSG00000021990	0.000128974	8.71366e-07	24	3	0.532275	2.874	2.168	2.035	2.772	2.592	2.228	2.959	2.902	2.346	2.331	3.253	2.463	2.039	1.472	1.4	1.861	0.877	1.43	2.45	1.917	1.598	2.152	1.905	2.945	3.611	3.742	3.453	3.086	5.302	3.541
ENSMUSG00000032064	0.000128974	8.71366e-07	24	6	0.48702	1.661	1.517	1.2	1.522	1.076	1.266	1.283	1.41	1.712	1.74	1.554	1.575	0.973	1.03	0.905	1.168	0.563	0.529	0.449	0.774	0.76	0.846	0.358	0.979	1.615	1.619	1.643	1.669	2.013	1.435
ENSMUSG00000026502	0.000128974	8.71366e-07	24	21	0.401106	1.289	0.86	1.597	1.002	1.195	1.325	0.575	0.347	0.598	0.552	0.527	1.016	0.837	0.998	0.893	1.076	1.108	0.975	1.749	1.816	1.47	1.097	1.49	1.535	1.159	1.483	1.344	1.26	1.008	1.113
ENSMUSG00000031575	0.000128974	8.71366e-07	24	3	0.327037	3.627	2.758	2.303	3.59	2.583	2.427	2.209	2.439	2.473	2.984	2.618	2.185	1.749	2.289	1.811	2.116	1.966	2.327	2.019	2.294	2.305	2.226	1.834	2.394	3.453	3.413	3.495	2.916	3.787	2.95
ENSMUSG00000039620	0.000128974	8.71366e-07	24	0	0.312541	1.011	1.297	0.999	1.381	2.099	0.965	0.711	0.852	0.872	0.528	0.421	0.585	0.225	0.549	0.299	0.508	0.355	0.337	0.373	0.877	1.016	0.796	0.399	0.55	1.275	0.767	1.224	1.351	1.127	1.096
ENSMUSG00000016487	0.000128974	8.71366e-07	24	3	0.252084	0.931	0.992	0.915	0.951	0.857	0.946	0.667	0.733	0.91	0.757	1.4	1.267	0.763	0.472	0.639	0.55	0.557	0.406	0.531	0.751	0.583	0.401	0.424	0.771	0.919	1.499	1.897	1.091	1.457	1.017
ENSMUSG00000078773	0.000128974	8.71366e-07	24	3	0.129401	0.264	0.141	0.383	0.153	0.538	0.224	0.161	0.294	0.205	0.051	0.209	0.356	0.041	0.022	0.147	0.166	0.034	0.019	0.033	0.048	0.042	0.064	0.044	0.023	0.41	0.346	0.259	0.64	0.403	0.374
ENSMUSG00000045287	0.000146481	1.00288e-06	24	0	1.82257	7.517	7.947	7.493	6.406	6.329	5.076	4.977	6.56	4.738	4.837	4.897	5.711	2.717	2.415	2.56	2.76	1.397	1.801	7.03	5.81	6.752	5.487	4.738	4.873	7.013	6.978	6.958	7.269	6.241	5.608
ENSMUSG00000044748	0.000146481	1.00288e-06	24	3	0.717713	2.825	2.814	2.744	1.922	1.845	4.104	1.302	1.17	1.465	1.478	3.512	2.186	1.098	1.149	0.609	1.24	2.259	0.123	0.547	1.053	1.379	1.28	1.17	1.343	3.801	5.361	4.004	4.544	2.558	1.889
ENSMUSG00000028525	0.000146481	1.00288e-06	24	6	0.448836	0.989	1.104	0.974	1.32	1.158	0.923	0.674	1.191	1.279	1.108	1.67	1.69	0.556	0.628	0.674	0.205	0.653	0.622	0.533	0.226	0.524	0.587	0.447	0.333	0.987	1.528	1.724	1.092	2.381	0.78
ENSMUSG00000053846	0.000146481	1.00288e-06	24	12	0.3532	0.468	0.108	0.301	0.337	0.66	0.485	0.81	0.769	0.619	0.967	0.964	1.342	1.422	1.275	0.811	2.012	1.024	2.099	0.809	1.753	0.918	0.605	0.757	0.524	0.161	0.071	0.264	0.149	0.581	0.524
ENSMUSG00000069601	0.000146481	1.00288e-06	24	9	0.119855	0.397	0.364	0.308	0.37	0.323	0.337	0.391	0.433	0.592	0.583	1.076	0.865	0.43	0.341	0.521	0.331	0.5	0.309	0.295	0.274	0.262	0.203	0.245	0.25	0.405	0.329	0.353	0.43	0.422	0.272
ENSMUSG00000031770	0.000153537	1.13439e-06	24	15	120.695	143.469	204.687	153.409	129.498	154.012	133.247	174.053	217.026	187.815	236.816	175.346	201.53	269.234	299.985	222.27	277.951	330.013	523.936	510.231	469.1	366.924	364.209	331.87	367.09	61.178	73.134	63.576	85.525	205.81	168.937
ENSMUSG00000039653	0.000153537	1.13439e-06	24	0	28.6875	128.906	156.959	127.95	156.515	125.768	140.951	99.1	123.917	106.642	112.672	79.369	93.302	55.765	69.276	53.935	73.203	90.69	84.421	139.606	118.626	119.098	91.539	98.131	115.52	112.472	108.49	109.183	131.423	166.623	113.781
ENSMUSG00000040505	0.000153537	1.13439e-06	24	9	23.051	41.275	37.282	30.721	30.444	38.521	48.57	54.298	74.186	54.181	62.948	72.17	74.93	59.072	80.142	72.271	77.547	68.395	71.013	40.909	32.985	40.115	35.295	36.574	35.701	56.889	57.414	50.614	44.969	67.814	41.343
ENSMUSG00000041798	0.000153537	1.13439e-06	24	15	22.328	16.157	47.46	24.255	18.759	20.369	11.013	20.278	22.161	40.232	8.074	23.132	13.903	74.967	77.894	43.583	52.193	41.767	37.744	80.072	41.849	66.785	62.015	41.11	30.077	13.271	10.862	6.743	9.145	8.123	10.795
ENSMUSG00000038403	0.000153537	1.13439e-06	24	0	15.4093	88.03	94.017	98.205	91.69	75.418	67.893	82.636	63.045	76.776	59.492	70.015	57.866	55.203	50.191	44.396	39.858	51.001	36.819	61.098	90.078	72.021	72.755	75.564	60.255	86.258	93.957	89.741	98.475	77.788	90.471
ENSMUSG00000026435	0.000153537	1.13439e-06	24	21	10.5444	22.001	21.606	19.951	17.206	17.911	16.881	10.05	6.649	8.069	9.683	5.235	8.261	8.939	7.555	6.317	6.809	6.608	11.535	34.134	31.783	31.951	26.587	27.91	21.184	16.853	20.617	22.354	20.24	26.634	21.268
ENSMUSG00000066319	0.000153537	1.13439e-06	24	21	10.2971	28.421	35.115	31.632	31.914	38.945	36.162	27.005	22.618	21.316	20.106	14.845	16.363	28.161	16.751	19.832	20.038	23.974	20.448	34.983	34.28	34.172	38.856	35.741	46.529	26.799	24.43	23.444	23.965	42.849	28.864
ENSMUSG00000071649	0.000153537	1.13439e-06	24	0	9.19698	43.68	43.888	47.639	38.174	41.361	39.105	31.221	29.213	33.255	26.163	38.155	30.907	24.52	23.608	22.974	24.365	28.166	27.521	33.735	37.547	44.174	37.082	40.543	43.898	34.071	39.35	42.727	36.474	46.931	49.252
ENSMUSG00000023262	0.000153537	1.13439e-06	24	15	7.4347	35.765	30.367	31.318	33.458	39.091	29.563	44.638	41.693	46.064	46.794	48.686	31.082	51.955	54.453	47.216	41.71	60.678	61.957	49.585	44.188	45.961	43.894	48.873	35.057	36.977	28.031	28.872	31.113	30.456	33.325
ENSMUSG00000028937	0.000153537	1.13439e-06	24	15	7.38043	31.669	30.324	25.33	26.122	28.935	30.751	31.823	30.311	28.102	30.152	31.983	31.592	47.183	49.101	42.94	39.81	41.832	48.578	33.431	36.063	42.165	37.944	38.475	28.184	30.322	32.279	23.995	28.273	27.351	27.049
ENSMUSG00000023045	0.000153537	1.13439e-06	24	9	7.20277	25.214	20.512	15.94	28.022	19.387	19.227	30.403	38.517	28.291	29.343	24.155	26.841	26.511	32.078	28.739	34.681	20.965	28.539	18.219	17.638	16.731	16.304	12.213	19.464	26.834	21.324	22.053	22.839	25.151	20.424
ENSMUSG00000022550	0.000153537	1.13439e-06	24	0	5.9047	32.331	35.626	32.204	30.642	31.206	33.713	19.77	29.452	21.102	24.914	20.232	23.717	21.323	20.677	20.896	20.233	16.377	23.277	22.772	31.929	24.585	28.259	22.635	28.406	34.933	30.666	31.261	31.581	35.609	37.381
ENSMUSG00000047260	0.000153537	1.13439e-06	24	15	3.95131	49.938	60.473	58.505	52.988	56.85	56.627	56.957	57.435	55.856	61.444	66.832	61.702	60.502	64.944	68.582	71.216	77.482	58.776	65.945	60.753	63.037	58.884	63.34	49.295	41.164	46.643	46.065	52.272	37.114	47.733
ENSMUSG00000049685	0.000153537	1.13439e-06	24	9	2.96048	0.713	0.667	0.785	0.74	1.3	0.695	3.368	8.613	4.553	3.79	5.322	3.484	5.135	2.802	5.049	4.536	5.694	6.42	0.311	0.3	0.616	0.462	0.654	0.364	0.309	0.467	0.388	1.314	1.702	1.152
ENSMUSG00000025175	0.000153537	1.13439e-06	24	12	2.86732	6.931	6.228	8.2	8.943	7.534	5.333	10.486	9.25	11.784	9.691	11.434	9.846	12.33	12.409	15.085	12.505	13.704	9.588	7.323	8.289	8.417	8.428	7.564	4.171	6.954	7.236	4.782	7.386	4.54	7.022
ENSMUSG00000045658	0.000153537	1.13439e-06	24	0	2.84292	8.917	12.973	9.49	12.025	10.539	8.284	6.844	8.364	7.271	6.854	6.167	6.485	4.249	5.163	4.313	4.821	5.774	4.384	12.363	7.395	10.459	8.193	9.142	10.176	8.194	9.997	8.678	8.997	13.175	8.164
ENSMUSG00000117485	0.000153537	1.13439e-06	24	0	2.79378	9.278	9.819	13.434	10.238	10.496	8.688	8.783	5.624	6.356	5.144	8.786	7.462	3.161	3.362	4.253	4.045	4.17	2.938	5.076	9.406	9.63	8.014	7.254	7.819	11.036	7.498	9.309	10.06	6.876	11.294
ENSMUSG00000060519	0.000153537	1.13439e-06	24	0	2.73686	10.213	5.542	7.128	3.944	10.086	7.484	1.776	1.281	2.345	2.369	1.931	2.096	2.923	1.512	1.855	1.882	1.114	1.88	2.963	10.832	4.602	3.727	4.127	7.089	6.303	9.694	18.307	4.434	4.324	6.402
ENSMUSG00000015755	0.000153537	1.13439e-06	24	0	2.08102	7.836	6.732	6.01	7.304	6.906	6.417	4.306	3.861	4.002	3.846	4.447	3.878	3.006	2.02	2.423	2.76	3.516	4.226	4.909	6.153	6.447	6.164	5.902	8.421	7.734	8.962	9.039	7.851	9.667	5.723
ENSMUSG00000078866	0.000153537	1.13439e-06	24	15	1.32406	1.212	0.894	2	1.706	0.691	1.007	1.473	1.566	1.639	1.826	4.743	3.967	6.505	4.496	6.159	6.193	3.583	2.972	2.808	2.283	2.491	3.14	3.287	2.097	0.567	1.537	0.345	2.027	0.56	1.991
ENSMUSG00000058056	0.000153537	1.13439e-06	24	21	1.07374	2.575	3.377	3.006	2.511	3.022	2.531	1.293	2.566	1.578	1.821	1.488	2.297	1.536	2.129	1.382	1.389	1.914	2.457	4.362	3.712	3.586	4.229	3.023	4.957	2.383	1.784	2.916	2.207	4.413	2.551
ENSMUSG00000056133	0.000153537	1.13439e-06	24	6	1.00427	3.316	3.923	2.408	2.426	3.023	3.072	2.908	4.118	2.944	3.097	3.498	3.728	1.911	1.573	1.803	2.529	2.174	1.973	1.456	1.466	1.796	1.937	0.433	1.679	3.409	3.741	3.755	3.678	5.302	3.356
ENSMUSG00000020288	0.000153537	1.13439e-06	24	21	0.983586	1.986	2.662	2.855	2.316	1.491	1.777	1.161	1.601	1.39	1.466	1.29	1.548	1.11	1.713	1.523	1.299	1.565	1.994	3.512	3.384	3.395	3.119	3.404	3.159	1.358	2.063	1.559	1.729	1.678	1.318
ENSMUSG00000021665	0.000153537	1.13439e-06	24	3	0.932144	4.991	3.808	3.534	6.063	2.701	4.538	1.57	2.914	2.49	4.421	3.262	2.04	1.696	1.379	2.34	1.26	1.861	1.976	2.05	3.951	2.712	2.407	1.204	3.414	4.82	4.672	6.674	4.065	5.106	4.916
ENSMUSG00000028163	0.000153537	1.13439e-06	24	0	0.407647	2.535	2.289	1.911	2.282	1.832	1.756	1.891	1.673	1.377	1.701	1.554	1.701	1.201	1.173	1.215	1.424	0.956	1.534	1.944	1.987	2.073	1.727	2.051	2.082	2.379	2.113	2.881	2.125	3.068	1.98
ENSMUSG00000037251	0.000153537	1.13439e-06	24	3	0.382545	2.28	2.462	2.085	2.368	2.256	1.651	2.428	2.573	2.299	2.442	2.312	2.089	1.69	1.386	1.352	1.629	1.636	2.025	1.847	2.059	1.797	1.613	2.047	1.909	2.884	3.543	2.945	2.51	2.946	2.109
ENSMUSG00000022893	0.000153537	1.13439e-06	24	0	0.307591	0.977	0.848	0.769	0.965	0.546	1.031	0.292	0.513	0.413	0.542	0.718	0.762	0.181	0.142	0.2	0.362	0.334	0.345	0.845	0.676	0.658	0.678	0.745	1.35	0.857	0.756	0.894	0.764	1.033	0.952
ENSMUSG00000067567	0.000153537	1.13439e-06	24	3	0.29451	1.123	1.268	0.788	1.13	1.13	1.253	0.832	0.843	0.962	1.434	0.805	0.977	0.52	0.543	0.527	0.695	0.346	0.711	0.709	1.139	0.646	0.794	0.79	0.457	1.468	0.966	1.289	1.237	1.362	1.085
ENSMUSG00000053641	0.000153537	1.13439e-06	24	3	0.213016	1.434	1.45	1.204	1.399	1.218	1.314	1.147	1.096	0.855	1.072	0.836	0.976	0.82	0.805	0.632	0.859	0.752	0.924	0.842	1.06	0.845	0.872	0.996	1.251	1.195	1.317	1.584	1.413	1.846	1.052
ENSMUSG00000030257	0.000153537	1.13439e-06	24	0	0.211071	1.017	0.986	0.891	0.851	0.708	0.868	0.587	0.265	0.482	0.664	0.339	0.596	0.146	0.076	0.086	0.073	0.26	0.36	0.697	0.196	0.232	0.151	0.388	0.502	0.442	0.531	0.624	0.822	0.607	0.648
ENSMUSG00000025422	0.000174586	1.30253e-06	24	21	0.394566	0.772	0.912	0.985	0.356	0.632	0.402	0.174	0.21	0.215	0.3	0.203	0.141	0.705	0.548	0.214	0.222	0.332	0.417	0.995	1.113	0.587	0.856	0.923	1.073	0.478	0.3	2.449	0.608	0.512	0.399
ENSMUSG00000070544	0.000174586	1.30253e-06	24	21	0.279307	0.676	0.824	0.893	0.821	0.576	1.287	0.426	0.326	0.429	0.552	0.614	0.512	0.482	0.648	0.479	0.737	0.69	0.784	1.152	1.154	0.969	0.975	0.942	1.161	0.59	0.747	1.053	0.676	0.758	0.593
ENSMUSG00000044864	0.000174586	1.30253e-06	24	3	0.198697	1.591	1.517	1.587	1.538	1.579	1.85	1.519	1.469	1.333	1.378	1.224	1.5	1.1	1.371	1.013	1.287	0.859	1.331	1.37	1.082	1.175	1.665	1.081	1.579	2.142	1.547	2.174	1.556	1.923	1.855
ENSMUSG00000021986	0.000174586	1.30253e-06	24	15	0.0555079	0.024	0.048	0.025	0.017	0.07	0.056	0.087	0.064	0.034	0.028	0.087	0.043	0.393	0.305	0.269	0.203	0.074	0.202	0.125	0.086	0.124	0.07	0.06	0.061	0.08	0.021	0.031	0.033	0	0.01
ENSMUSG00000031765	0.000187153	1.47067e-06	24	3	316.424	933.762	805.156	1158.64	529.615	869.675	1010.33	667.527	538.081	606.052	699.611	2686.11	639.512	204.681	171.521	111.543	215.538	253.221	367.157	412.693	2000.95	288.375	424.808	1578.39	383.409	1871.49	2421.61	1453.36	1371.34	814.813	2390.3
ENSMUSG00000010064	0.000187153	1.47067e-06	24	9	289.853	485.604	455.278	341.568	479.146	535.003	446.203	721.454	979.1	783.247	852.39	660.904	589.843	983.805	1087.1	910.157	657.984	886.644	1090.35	376.828	396.545	397.428	478.993	401.753	451.344	635.03	605.956	633.976	460.611	777.603	481.201
ENSMUSG00000028393	0.000187153	1.47067e-06	24	12	115.777	185.114	206.49	220.897	208.951	264.444	170.932	354.476	374.391	335.457	264.031	287.341	253.942	445.082	441.042	465.442	420.921	436.51	381.198	223.943	172.937	270.559	239.761	213.553	198.298	171.654	144.374	137.086	199.827	168.034	224.85
ENSMUSG00000090264	0.000187153	1.47067e-06	24	21	76.4022	72.031	69.942	96.258	48.136	148.199	107.164	42.026	18.129	12.022	30.647	16.341	31.259	55.361	34.329	35.391	36.969	45.413	143.455	126.7	194.798	188.236	299.974	317.357	269.891	111.896	195.821	112.418	54.915	236.29	153.333
ENSMUSG00000031897	0.000187153	1.47067e-06	24	12	18.229	24.259	30.34	36.701	30.007	26.924	36.85	43.638	51.588	42.448	37.097	62.65	47.719	63.203	60.433	72.423	69.599	66.325	62.535	27.113	34.529	39.906	34.324	32.602	26.409	30.107	26.699	35.841	32.536	15.46	37.078
ENSMUSG00000020609	0.000187153	1.47067e-06	24	0	13.8789	96.152	83.202	97.781	96.453	91.277	99.927	71.126	79.947	84.167	78.056	76.793	78.424	56.748	60.524	52.897	61.054	67.131	59.571	75.983	95.555	72.633	76.864	79.94	112.661	88.287	97.776	116.101	88.616	129.92	84.938
ENSMUSG00000025511	0.000187153	1.47067e-06	24	15	13.1098	32	28.772	27.159	28.25	25.072	26.258	28.09	42.445	27.966	35.485	34.253	34.945	37.425	46.595	41.351	39.066	52.945	65.068	51.779	52.401	41.688	56.632	49.212	57.138	23.268	23.278	20.841	28.573	27.129	34.003
ENSMUSG00000041782	0.000187153	1.47067e-06	24	21	7.81671	8.943	17.891	12.513	9.055	14.984	13.099	7.648	5.134	4.966	6.269	1.474	4.71	13.1	4.603	3.435	3.745	5.07	7.785	10.288	23.906	19.8	29.065	23.886	17.645	14.708	10.901	14.623	8.417	12.464	10.932
ENSMUSG00000026368	0.000187153	1.47067e-06	24	3	6.17446	39.447	37.106	35.11	45.115	34.439	38.792	27.062	40.424	34.712	45.066	32.108	36.771	20.76	27.146	20.715	22.058	25.716	32.932	34.707	34.859	29.104	31.683	23.162	45.794	44.55	51.298	48.006	44.479	61.303	40.704
ENSMUSG00000024194	0.000187153	1.47067e-06	24	15	5.88313	34.835	39.008	38.771	32.973	38.658	29.718	45.361	37.035	38.557	34.91	41.142	36.821	54.392	53.093	53.144	47.208	46.882	47.495	39.4	32.735	44.935	43.794	41.418	38.693	33.174	27.527	23.186	34.963	25.021	38.871
ENSMUSG00000023004	0.000187153	1.47067e-06	24	15	4.80391	28.446	23.718	24.817	24.981	28.144	22.64	32.802	37.299	39.184	21.942	32.667	27.491	35.824	40.264	37.826	40.74	34.096	40.856	43.717	24.884	30.774	30.485	28.898	31.024	21.72	26.118	17.737	19.818	16.978	23.612
ENSMUSG00000043068	0.000187153	1.47067e-06	24	0	3.19047	13.647	12.378	14.242	12.328	11.623	10.699	7.867	6.015	4.229	7.039	4.023	4.445	3.579	1.965	1.666	1.975	4.049	1.528	4.702	5.491	4.941	4.819	4.574	4.96	7.22	3.577	7.394	14.018	14.018	15.775
ENSMUSG00000016758	0.000187153	1.47067e-06	24	0	2.53144	12.598	14.008	19.387	14.803	9.843	10.56	9.21	8.407	6.138	7.228	9.741	10.161	5.72	4.879	7.875	7.398	6.749	5.748	5.751	11.834	8.84	11.222	8.334	9.488	13.394	13.851	11.183	15.22	11.406	16.437
ENSMUSG00000026614	0.000187153	1.47067e-06	24	0	2.11107	4.359	4.603	4.631	4.879	4.845	6.309	2.014	2.073	2.23	2.178	1.996	2.66	1.325	1.231	0.995	2.049	0.59	0.827	4.482	4.953	4.212	4.744	4.212	6.239	5.268	6.122	4.842	3.978	6.169	5.774
ENSMUSG00000022994	0.000187153	1.47067e-06	24	9	1.83247	5.109	4.387	4.953	4.123	4.602	3.709	6.893	7.17	6.433	5.467	8.635	8.376	8.209	6.886	5.072	8.217	3.21	5.108	4.048	3.196	4.555	3.803	3.083	4.087	4.608	4.808	5.149	4.908	4.47	4.145
ENSMUSG00000030739	0.000187153	1.47067e-06	24	3	1.81585	12.308	11.105	10.42	11.874	12.284	11.126	10.216	13.107	10.528	12.581	10.476	12.56	8.182	10.139	9.401	7.58	9.833	10.459	6.71	10.153	8.909	8.66	7.029	9.251	15.809	12.518	18.633	13.027	15.25	14.553
ENSMUSG00000015120	0.000187153	1.47067e-06	24	9	1.65003	9.945	10.011	10.201	11.087	9.072	9.444	12.649	12.507	12.688	12.152	12.139	14.111	11.396	12.168	10.571	12.419	10.797	10.81	9.907	9.295	8.982	9.513	9.06	10.318	12.63	11.691	10.282	12.193	12.335	9.912
ENSMUSG00000078607	0.000187153	1.47067e-06	24	6	1.3785	6.301	6.977	7.049	5.549	7.129	7.021	9.186	6.458	7.475	7.119	8.537	9.096	4.974	4.755	5.608	6.344	6.781	5.172	4.978	6.268	5.565	5.445	3.632	4.248	7.813	9.512	9.276	7.003	8.363	9.043
ENSMUSG00000049354	0.000187153	1.47067e-06	24	3	1.34421	8.226	7.268	4.986	7.954	6.663	6.451	6.394	7.577	6.92	6.838	5.644	6.502	4.236	5.206	4.276	4.113	3.373	4.754	7.149	6.11	4.92	5.56	4.802	5.029	8.864	7.459	10.357	6.403	10.448	6.547
ENSMUSG00000022032	0.000187153	1.47067e-06	24	21	0.839336	0.739	0.503	0.538	0.536	0.211	0.702	0.068	0	0.24	0.065	0	0.063	0.197	0.452	0.261	0.217	0.728	1.589	4.005	2.367	3.611	5.25	4.31	2.499	0.591	1.224	0.6	0.332	0.316	0.135
ENSMUSG00000022790	0.000187153	1.47067e-06	24	3	0.75519	4.064	4.756	3.551	4.3	3.772	3.651	2.733	5.474	3.27	3.795	2.809	2.664	2.692	2.396	1.465	2.326	2.214	2.395	3.946	3.373	2.756	2.235	2.866	3.331	3.626	4.31	6.865	4.488	5.551	3.964
ENSMUSG00000037541	0.000187153	1.47067e-06	24	6	0.355851	1.396	1.395	1.305	1.473	1.676	1.169	1.872	2.667	1.77	1.558	1.817	2.424	1.656	1.192	1.525	2.34	0.884	1.439	0.882	0.421	1.036	0.824	0.618	1.367	1.828	1.509	1.747	1.463	1.757	1.747
ENSMUSG00000032733	0.000213418	1.68477e-06	24	0	2.41336	12.207	10.78	8.687	10.479	9.855	11.07	8.669	9.324	7.587	8.957	7.695	7.507	4.82	5.067	6.457	5.886	5.28	6.002	10.78	12.196	9.757	9.223	10.32	9.338	11.81	13.562	12.132	10.653	14.905	11.105
ENSMUSG00000020262	0.000213418	1.68477e-06	24	15	0.535103	1.032	0.762	1.25	0.931	0.847	0.997	1.08	1.116	0.68	1.003	1.342	1.569	1.604	1.788	1.922	2.025	1.556	2.052	2.469	1.776	1.536	1.705	1.878	1.397	0.79	0.987	0.87	0.969	1.25	0.868
ENSMUSG00000028088	0.000227033	1.89888e-06	24	18	115.584	186.1	187.823	157.042	164.125	241.673	152.633	98.466	146.902	128.031	172.595	116.353	153.579	205.014	257.701	180.356	230.479	224.159	338.718	690.27	393.819	446.28	365.741	446.657	371.672	287.987	269.021	215.682	153.687	232.156	155.592
ENSMUSG00000056091	0.000227033	1.89888e-06	24	18	35.4257	86.034	83.334	93.949	54.618	80.012	118.438	66.615	47.235	55.36	81.302	79.937	94.281	94.946	96.315	81.192	91.067	130.074	129.167	193.721	278.618	175.727	129.057	207.745	132.77	47.572	89.107	82.918	63.703	83.88	76.138
ENSMUSG00000040048	0.000227033	1.89888e-06	24	15	34.2413	293.036	305.946	339.75	325.732	345.83	313.353	336.629	311.076	306.647	300.589	358.711	343.353	455.225	385.165	435.341	378.58	435.303	339.836	333.793	317.114	377.627	361.067	374.093	351.697	288.568	216.38	195.315	339.626	240.339	322.077
ENSMUSG00000022809	0.000227033	1.89888e-06	24	15	21.6622	52.629	54.741	48.014	42.395	56.8	48.402	55.416	56.296	35.07	43.375	47.256	46.802	91.313	90.087	73.278	105.053	71.805	89.975	75.9	77.598	87.205	67.701	72.809	67.642	37.135	44.86	43.606	40.768	48.448	48.919
ENSMUSG00000052837	0.000227033	1.89888e-06	24	6	13.511	19.341	31.368	17.95	26.145	39.854	15.122	32.604	66.501	55.609	61.826	41.421	36.121	11.032	12.351	20.626	14.668	11.259	27.681	10.604	10.897	17.711	19.83	15.071	17.136	16.958	20.847	31.11	25.792	32.208	31.68
ENSMUSG00000026475	0.000227033	1.89888e-06	24	12	12.8227	11.801	6.381	9.132	3.055	3.302	4.42	22.103	35.521	28.64	18.692	50.231	29.601	33.274	28.744	16.932	28.294	45.315	29.899	21.434	46.727	24.567	17.281	8.667	11.684	5.709	7.566	6.114	9.75	11.573	8.408
ENSMUSG00000004897	0.000227033	1.89888e-06	24	12	10.4358	96.933	95.829	88.479	80.442	90.942	77.475	93.172	107.508	101.527	100.483	126.948	99.396	118.942	122.89	119.478	125.375	118.563	133.244	113.925	108.371	116.028	115.79	103.129	98.111	102.524	113.74	97.841	96.973	91.538	100.38
ENSMUSG00000020743	0.000227033	1.89888e-06	24	21	9.86838	40.353	41.809	40.084	38.619	50.427	34.374	30.599	34.737	31.376	27.522	31.212	29.818	38.243	29.525	27.996	29.937	25.386	37.898	45.997	47.887	61.542	54.716	51.567	40.336	41.418	39.093	31.395	39.077	43.883	42.26
ENSMUSG00000020614	0.000227033	1.89888e-06	24	0	8.18299	39.521	41.074	27.975	33.862	42.855	39.393	29.391	37.367	28.179	31.318	23.648	25.977	20.131	16.778	15.865	14.41	13.662	22.175	30.503	28.028	37.248	32.686	27.891	33.626	35.888	36.293	43.927	32.881	50.301	34.905
ENSMUSG00000033256	0.000227033	1.89888e-06	24	9	5.8202	12.749	9.935	9.229	12.437	10.237	7.763	20.057	21.637	15.996	13.892	17.554	18.128	20.051	16.621	22.617	16.466	16.539	14.843	9.139	6.614	9.753	10.92	7.467	8.186	11.916	11.347	8.657	10.353	9.325	9.693
ENSMUSG00000034917	0.000227033	1.89888e-06	24	0	4.90449	21.358	24.471	22.481	21.447	27.117	14.936	20.2	19.074	17.398	9.556	11.969	12.565	12.992	11.057	11.035	10.672	6.684	7.213	13.961	14.763	23.499	17.627	14.795	15.417	21.14	16.422	19.341	15.837	17.634	21.235
ENSMUSG00000018932	0.000227033	1.89888e-06	24	15	4.51717	29.754	28.535	24.713	29.519	26.442	25.528	28.243	33.587	29.826	32.876	28.172	27.588	43.5	41.217	45.718	36.822	46.905	36.199	35.807	30.042	29.346	30.23	30.161	22.776	29.065	24.114	28.876	26.119	22.424	19.604
ENSMUSG00000059248	0.000227033	1.89888e-06	24	0	3.74908	17.054	18.798	16.86	15.87	14.518	10.842	10.081	16.466	11.075	10.772	10.023	11.138	8.705	8.126	7.088	8.049	6.589	9.543	13.796	16.669	15.287	12.997	10.179	13.246	16.138	12.079	21.376	14.212	18.012	14.495
ENSMUSG00000055322	0.000227033	1.89888e-06	24	18	3.65397	15.109	19.366	17.016	14.99	17.074	14.847	14.484	13.438	11.69	14.481	14.576	16.288	20.282	19.998	19.204	17.894	15.07	18.819	25.1	24.376	25.452	20.965	23.338	16.226	12.689	10.964	12.477	12.942	13.085	10.974
ENSMUSG00000051339	0.000227033	1.89888e-06	24	9	2.93555	14.09	14.635	13.204	13.712	16.137	14.7	18.866	26.717	17.2	21.14	19.592	19.454	17.981	16.787	16.848	15.216	14.866	16.008	12.701	13.665	14.474	13.621	10.115	12.359	12.454	13.833	16.045	10.569	16.369	12.672
ENSMUSG00000030909	0.000227033	1.89888e-06	24	12	2.09657	4.072	4.194	3.932	5.994	6.188	4.69	7.462	7.615	6.74	7.702	11.993	9.15	8.658	9.438	9.365	9.485	7.224	6.345	6.843	6.311	6.288	5.436	4.871	5.906	3.764	3.253	4.306	4.29	7.019	4.831
ENSMUSG00000042369	0.000227033	1.89888e-06	24	0	1.78332	9.889	7.756	7.238	9.249	7.629	6.809	2.61	4.957	6.636	5.693	4.156	5.142	2.65	4.486	3.636	4.999	4.567	4.422	6.83	7.21	4.37	6.859	5.307	6.239	5.838	8.62	8.279	5.66	9.188	6.455
ENSMUSG00000034157	0.000227033	1.89888e-06	24	18	1.64438	5.117	5.613	5.322	5.351	4.808	5.765	5.178	4.265	4.992	4.709	5.401	6.115	8.002	6.951	6.572	7.854	6.907	7.19	7.389	9.235	7.218	7.241	10.198	9.446	5.278	6.889	6.223	4.291	4.837	4.065
ENSMUSG00000027997	0.000227033	1.89888e-06	24	6	1.5026	7.377	4.54	5.508	6.54	5.762	5.715	6.135	9.419	8.94	8.504	6.814	6.172	3.474	4.484	5.001	4.431	4.534	3.468	5.087	4.852	4.349	4.152	4.11	4.125	7.751	6.478	9.395	6.197	6.99	5.255
ENSMUSG00000078584	0.000227033	1.89888e-06	24	3	1.40502	12.646	12.734	13.05	11.605	12.541	15.021	11.355	8.575	9.451	10.608	10.968	10.151	9.046	7.143	7.234	7.894	7.843	7.757	9.77	13.839	11.77	10.365	12.962	10.865	14.776	12.816	12.762	13.746	14.598	13.782
ENSMUSG00000027198	0.000227033	1.89888e-06	24	3	1.03556	9.817	9.612	7.656	9.666	8.694	8.113	7.675	9.528	7.261	8.022	7.092	6.691	6.193	5.792	5.52	5.097	7.568	7.503	7.869	6.906	7.038	7.276	7.255	8.169	9.848	8.855	10.495	8.243	11.483	8.219
ENSMUSG00000040957	0.000227033	1.89888e-06	24	3	0.54624	1.549	1.039	1.316	1.402	1.397	1.968	1.478	2.008	1.712	1.291	1.982	1.51	0.312	0.587	0.525	0.907	0.462	0.448	1.018	1.292	0.595	0.872	1.063	1.424	2.738	2.841	2.209	1.009	4.146	2.387
ENSMUSG00000007950	0.000227033	1.89888e-06	24	21	0.486843	1.749	1.855	1.173	1.535	1.946	1.487	0.936	1.167	1.186	0.705	1.092	1.196	1.292	1.381	1.301	1.001	1.159	1.002	1.682	2.634	2.8	2.189	1.907	1.691	1.277	1.692	1.692	1.446	0.92	1.54
ENSMUSG00000020620	0.000227033	1.89888e-06	24	3	0.441765	3.432	3.471	2.519	4.349	3.728	3.482	2.572	3.756	2.594	2.631	3.001	2.661	1.968	2.462	2.031	3.107	2.269	2.754	2.504	2.499	2.17	2.84	2.525	3.506	3.522	4.783	4.514	3.962	6.87	4.092
ENSMUSG00000097766	0.000227033	1.89888e-06	24	3	0.406586	0.862	2.768	1.05	0.149	1.089	1.598	0.786	1.151	0.386	0.923	0.864	0.774	0	0.212	0.449	0.915	0.167	0.637	0.242	0.777	0.203	0.21	0.647	0.33	1.683	4.049	2.392	1.788	1.973	3.571
ENSMUSG00000057315	0.000227033	1.89888e-06	24	0	0.309182	1.024	1.023	0.877	1.023	0.952	1.006	0.822	0.864	0.81	0.586	0.496	0.564	0.259	0.328	0.519	0.492	0.493	0.428	0.976	0.898	1.272	0.79	0.986	0.77	1.228	0.924	1.778	1.132	1.292	0.902
ENSMUSG00000038145	0.000257833	2.17046e-06	24	15	1.52382	9.669	9.498	11.348	9.798	8.369	10.664	12.819	9.864	10.706	11.818	19.01	17.176	16.034	14.209	17.561	17.808	19.991	12.751	10.207	12.712	10.357	11.562	12.087	9.907	7.046	7.221	5.538	10.664	7.911	9.459
ENSMUSG00000022246	0.000257833	2.17046e-06	24	3	0.241123	2.088	2.126	2.042	2.387	1.901	1.974	1.744	2.023	2.211	1.652	3.104	2.145	1.415	1.554	1.43	1.462	1.49	1.5	2.129	2.04	1.747	1.861	1.974	2.414	3.604	2.867	2.987	3.309	3.738	2.774
ENSMUSG00000082724	0.000257833	2.17046e-06	24	15	0.188267	0.258	0	0.115	0.229	0	0.043	0.224	0	0.079	0.129	0.121	0.429	0.311	0.922	0.782	0.364	0.299	0.606	0.496	0.199	0.104	0.43	0.276	0.338	0.041	0.048	0.036	0	0	0
ENSMUSG00000038754	0.000269292	2.44205e-06	24	21	247.499	298.655	472.555	430.289	408.804	587.17	428.309	113.748	80.233	230.962	176.741	52.487	128.296	85.845	73.028	40.749	28.582	67.084	126.603	591.57	357.842	541.596	378.56	469.361	445.162	107.467	269.936	169.522	191.98	230.539	260.762
ENSMUSG00000026272	0.000269292	2.44205e-06	24	3	177.08	558.682	684.493	608.527	554.107	562.324	774.102	466.164	557.052	516.568	494.694	591.662	479.259	306.708	366.155	304.383	253.945	392.862	326.958	317.281	303.025	274.782	280.492	282.779	314.871	536.843	478.253	807.594	692.861	677.545	690.99
ENSMUSG00000006356	0.000269292	2.44205e-06	24	0	47.0686	150.48	142.66	147.286	119.519	194.84	121.248	114.108	98.713	89.571	71.696	100.055	75.671	67.425	58.693	54.175	58.537	44.349	70.173	107.846	110.221	160.932	152.461	138.181	147.743	133.245	124.343	126.988	133.319	130.896	178.696
ENSMUSG00000022841	0.000269292	2.44205e-06	24	9	18.9215	106.019	112.334	106.898	112.083	113.999	100.065	127.364	153.899	119.821	114.128	127.876	104.106	134.003	119.365	121.327	120.107	126.455	134.202	86.083	84.866	98.388	83.271	93.205	77.197	104.871	102.06	110.605	115.346	105.075	119.978
ENSMUSG00000045216	0.000269292	2.44205e-06	24	15	7.99632	27.662	24.35	23.174	23.652	32.669	24.557	29.681	32.867	28.292	29.534	25.939	30.201	43.901	41.68	35.481	35.824	30.27	45.001	39.453	38.083	39.456	40.271	39.683	37.289	25.891	27.674	27.093	17.684	32.014	23.631
ENSMUSG00000036966	0.000269292	2.44205e-06	24	0	7.53493	23.329	21.201	16.927	20.192	17.149	19.462	10.647	11.269	10.227	13.175	9.544	10.811	8.754	6.117	5.477	5.375	7.875	9.851	22.045	21.933	18.399	18.978	17.118	20.941	22.391	22.093	25.593	18.682	25.84	22.372
ENSMUSG00000017119	0.000269292	2.44205e-06	24	0	6.44139	33.003	29.163	25.993	29.669	25.491	27.881	18.878	24.877	18.716	26.548	17.248	19.055	15.701	15.889	14.989	16.012	14.093	22.94	28.548	28.552	23.147	25.552	23.435	27.16	31.91	27.78	38.684	24.477	51.673	26.178
ENSMUSG00000021417	0.000269292	2.44205e-06	24	15	6.03268	66.166	64.884	60.892	58.212	67.858	73.591	71.528	93.563	64.974	76.411	74.528	75.302	88.417	81.493	82.448	99.923	92.691	84.15	74.702	79.228	70.305	63.673	64.666	65.115	60.331	55.489	58.393	62.719	59.348	58.375
ENSMUSG00000020893	0.000269292	2.44205e-06	24	15	5.62185	4.826	3.686	3.62	2.209	4.667	4.749	13.176	10.145	15.462	18.275	18.442	22.222	20.285	16.498	13.972	21.714	18.945	24.782	23.426	16.082	17.292	12.771	16.822	11.186	1.817	1.897	2.85	4.769	10.461	2.56
ENSMUSG00000024913	0.000269292	2.44205e-06	24	0	5.48556	18.908	16.357	14.554	16.151	23.075	16.661	12.388	12.571	11.565	10.455	9.054	8.637	8.336	7.907	7.578	5.809	4.552	9.767	14.515	11.714	17.764	18.462	14.231	21.636	19.004	19.956	24.597	16.321	33.107	17.498
ENSMUSG00000022817	0.000269292	2.44205e-06	24	3	5.04927	45.441	39.42	37.818	43.745	34.837	35.675	40.836	44.95	42.898	34.794	34.713	34.531	30.363	29.388	31.556	27.145	33.769	34.067	30.314	33.605	34.714	33.85	29.962	31.939	40.251	39	45.864	41.214	41.832	38.396
ENSMUSG00000025871	0.000269292	2.44205e-06	24	21	4.78499	21	21.236	19.551	20.371	20.327	18.872	12.175	16.502	12.944	19.442	11.357	15.887	16.643	17.874	16.857	14.283	17.031	23.8	28.651	30.144	27.724	29.023	23.202	21.764	18.068	22.421	19.592	15.279	27.135	15.249
ENSMUSG00000032300	0.000269292	2.44205e-06	24	21	3.81042	7.917	8.495	6.434	6.521	10.142	9.609	4.1	5.305	4.01	4.072	4.875	4.719	7.296	5.931	7.159	4.91	4.591	12.249	13.673	8.895	14.076	14.377	21.553	21.925	5.048	7.696	8.481	4.676	16.636	9.165
ENSMUSG00000091586	0.000269292	2.44205e-06	24	0	3.42947	12.721	11.253	13.553	11.337	12.678	12.776	8.132	11.094	7.049	7.812	5.485	7.368	7.151	6.499	6.308	6.31	4.805	9.353	11.564	12.234	10.149	12.407	10.365	11.272	14.986	18.132	15.703	10.628	14.044	10.528
ENSMUSG00000005107	0.000269292	2.44205e-06	24	9	3.21539	8.672	7.663	6.33	9.302	7.976	7.197	10.212	18.107	10.163	12.19	10.37	9.436	10.011	13.818	12.324	11.129	13.759	12.912	7.069	6.125	6.575	7.074	5.543	5.786	9.149	7.51	9.323	8.194	12.366	6.016
ENSMUSG00000027879	0.000269292	2.44205e-06	24	0	2.75135	10.83	10.697	13.041	9.673	8.551	9.601	5.71	7.726	6.312	8.428	6.232	7.767	5.27	5.92	4.513	5.075	6.367	5.71	12.442	12.197	8.224	7.515	9.972	8.674	8.623	9.154	12.567	10.83	10.684	10.125
ENSMUSG00000019877	0.000269292	2.44205e-06	24	0	2.70963	20.482	18.362	18.295	18.173	21.097	16.717	14.788	17.365	16.357	15.015	13.786	13.429	13.229	13.274	13.421	15.812	14.001	13.956	19.988	16.247	17.507	16.42	15.348	21.605	18.078	23.427	27.138	17.919	27.561	17.693
ENSMUSG00000074794	0.000269292	2.44205e-06	24	6	2.41336	3.971	4.944	5.064	6.208	4.108	5.236	8.185	11.848	11.74	4.889	9.968	7.058	1.834	2.578	1.101	4.236	3.27	1.717	2.601	3.166	3.223	3.997	2.238	3.385	6.318	5.844	5.427	6.071	6.035	2.826
ENSMUSG00000031983	0.000269292	2.44205e-06	24	3	1.84201	13.997	13.448	12.784	12.99	11.773	10.942	10.859	13.607	11.398	14.09	13.47	11.806	11.115	9.881	9.343	9.152	8.579	8.394	10.059	11.137	11.087	9.448	9.484	12.592	12.659	15.212	16.467	13.793	18.64	12.36
ENSMUSG00000059811	0.000269292	2.44205e-06	24	21	1.63165	6.264	5.535	5.97	5.144	5.633	6.342	3.753	3.719	3.532	4.995	4.733	5.058	3.99	5.329	3.775	4.478	5.203	6.427	8.027	11.429	7.645	6.776	7.939	7.76	5.638	6.727	8.86	5.367	7.127	4.612
ENSMUSG00000029922	0.000269292	2.44205e-06	24	3	1.50172	9.662	8.245	9.704	10.075	7.152	8.152	6.672	5.898	7.628	8.397	8.823	8.589	4.505	7.39	5.023	4.735	6.103	5.284	5.712	9.228	5.877	6.48	7.18	7.974	10.711	8.776	10.601	9.998	7.925	10.507
ENSMUSG00000070960	0.000269292	2.44205e-06	24	12	1.45805	2.919	3.243	4.276	3.673	3.403	3.614	5.797	7.492	4.946	3.473	4.846	4.233	7.281	7.696	6.526	7.224	6.38	7.396	3.528	5.463	6.118	4.589	4.887	4.129	4.382	3.09	4.066	4.598	3.953	4.559
ENSMUSG00000000811	0.000269292	2.44205e-06	24	9	1.41793	4.612	5.119	3	4.914	4.652	3.47	6.622	7.914	5.76	6.747	5.563	4.732	6.164	5.474	4.717	5.04	4.828	5.084	3.966	3.271	2.798	3.104	2.742	2.111	4.876	5.22	4.515	3.974	3.611	2.578
ENSMUSG00000033712	0.000269292	2.44205e-06	24	3	1.21145	6.874	8.165	6.774	6.571	6.977	7.235	6.558	7.933	6.27	7.896	5.698	5.14	4.601	5.618	3.328	5.363	2.961	5.105	6.077	6.664	4.516	6.069	5.584	4.889	10.451	9.056	11.405	6.503	9.882	5.747
ENSMUSG00000032702	0.000269292	2.44205e-06	24	3	1.02654	8.719	7.279	5.635	7.811	5.74	5.546	5.774	7.831	5.669	6.367	5.674	4.749	3.709	4.244	2.583	4.636	4.122	5.549	5.395	5.601	5.186	6.173	4.549	6.247	7.526	8.845	9.546	6.141	12.365	6.88
ENSMUSG00000018425	0.000269292	2.44205e-06	24	3	0.898733	7.504	6.835	6.24	7.106	6.385	6.717	7.021	7.23	6.253	7.213	5.371	5.566	5.714	4.673	5.192	4.852	3.304	4.499	5.291	6.986	6.219	5.858	5.391	6.886	8.234	8.887	10.606	6.948	9.7	6.446
ENSMUSG00000052632	0.000269292	2.44205e-06	24	0	0.890601	2.525	1.557	1.681	2.382	2.619	1.828	1.319	1.661	1.127	0.926	0.76	0.723	0.74	0.324	0.564	0.431	0.269	0.464	1.643	1.266	2.141	2.244	1.685	2.523	5.129	4.844	5.099	2.1	4.878	2.425
ENSMUSG00000044026	0.000269292	2.44205e-06	24	15	0.86161	2.36	1.806	1.718	1.596	2.056	2.334	2.001	2.149	1.298	2.392	2.819	2.3	3.25	4.585	2.882	4.269	3.141	3.291	4.332	2.79	2.719	2.858	4.065	2.86	1.102	2.35	1.916	1.499	2.446	1.841
ENSMUSG00000041471	0.000269292	2.44205e-06	24	18	0.71789	1.142	1.285	1.362	1.309	1.536	1.042	1.622	0.93	1.163	0.952	1.523	1.544	1.84	2.317	1.669	2.139	1.668	2.16	4.743	3.544	3.17	2.381	4.764	1.977	0.959	0.466	0.697	0.969	1.08	0.809
ENSMUSG00000021884	0.000269292	2.44205e-06	24	3	0.665034	6.149	5.768	4.732	6.083	5.184	7.74	4.883	4.516	4.596	4.571	4.729	4.919	1.961	2.228	2.34	3.643	3.048	4.743	5.185	7.151	4.327	4.438	5.698	6.474	8.274	7.585	7.768	6.606	7.545	6.829
ENSMUSG00000045896	0.000269292	2.44205e-06	24	0	0.572756	3.137	1.969	2.225	3.147	2.201	2.134	1.091	1.825	1.325	2.019	1.597	2.01	1.304	0.751	0.52	0.929	1.57	1.291	2.136	2.798	1.518	1.487	1.771	2.095	2.108	2.108	3.11	2.405	2.513	1.658
ENSMUSG00000078941	0.000269292	2.44205e-06	24	18	0.560382	2.116	2.141	2.113	1.593	1.588	2.334	1.342	1.556	1.747	1.325	1.542	1.9	1.989	1.899	1.917	2.906	2.241	2.331	3.236	4.445	4.645	3.761	2.256	2.538	2.086	2.05	1.591	2.258	1.391	1.748
ENSMUSG00000001774	0.000269292	2.44205e-06	24	18	0.553665	1.631	2.495	2.577	2.071	1.788	2.387	1.018	0.983	1.181	1.031	1.361	1.332	1.246	1.82	1.459	2.531	2.391	1.621	4.106	3.246	3.078	2.265	3.231	3.228	1.364	1.217	0.954	1.409	2.109	1.785
ENSMUSG00000046826	0.000269292	2.44205e-06	24	21	0.421082	1.122	1.137	1.209	1.018	0.742	1.001	0.563	0.547	0.785	1.081	0.506	0.56	1.055	0.84	0.535	0.529	0.806	0.722	1.16	2.004	1.69	1.379	2.407	1.693	0.974	1.097	1.221	1.256	1.148	0.972
ENSMUSG00000020638	0.000269292	2.44205e-06	24	3	0.282489	1.204	0.639	0.766	0.954	0.85	2.125	0.496	0.599	0.395	1.167	0.758	1.044	0.316	0.361	0.408	0.289	0.071	0.517	0.733	1.059	0.347	0.328	0.551	1.157	1.069	5.641	5.852	1.227	1.047	1.459
ENSMUSG00000034518	0.000269292	2.44205e-06	24	3	0.171473	0.78	0.782	0.78	0.844	0.862	0.685	0.533	0.867	0.646	0.816	0.763	0.598	0.527	0.311	0.508	0.368	0.509	0.453	0.602	0.545	0.575	0.569	0.463	0.697	0.815	1.256	0.875	1.095	0.543	0.67
ENSMUSG00000031618	0.000305918	2.78524e-06	24	9	0.31643	0.525	0.758	0.561	0.709	0.232	0.399	0.94	1.173	1.156	0.766	1.218	0.813	0.666	0.503	0.902	1.057	0.715	0.598	0.383	0.369	0.223	0.44	0.158	0.402	0.541	0.361	0.963	0.558	0.626	0.525
ENSMUSG00000029188	0.000305918	2.78524e-06	24	0	0.10253	0.186	0.306	0.301	0.194	0.171	0.218	0	0	0.036	0.059	0.037	0.076	0.048	0	0	0.024	0.02	0.021	0.114	0.165	0.192	0	0.076	0.104	0.17	0.311	0.448	0.263	0.506	0.452
ENSMUSG00000033860	0.000326757	3.12844e-06	24	0	530.377	2406.43	2100.42	1874.9	2745.22	1871.54	2488.24	1308.68	1762.87	1736.12	1825.63	1320.81	1427.07	1091.28	1230.1	1118.2	905.195	1336.72	1462.73	2019.16	2027.23	1849.65	1927.26	1705.69	3007.42	2751.95	2784.88	3315.61	2315.4	3137.86	2145.82
ENSMUSG00000030161	0.000326757	3.12844e-06	24	3	73.6257	375.628	385.118	335.337	410.946	305.679	375.727	307.068	468.761	305.537	394.136	304.369	326.788	158.277	172.406	156.123	187.888	241.248	223.253	290.249	344.334	300.681	319.182	296.909	285.031	355.742	363.368	351.685	379.511	422.911	329.901
ENSMUSG00000001211	0.000326757	3.12844e-06	24	0	9.75454	79.403	72.942	75.31	63.548	80.422	73.137	63.055	76.258	58.907	66.736	55.218	58.114	61.081	50.755	52.201	53.701	51.263	56.945	64.725	65.87	75.476	68.934	68.999	69.027	79.817	77.209	92.02	69.528	91.831	77.226
ENSMUSG00000031790	0.000326757	3.12844e-06	24	15	4.07753	14.714	21.311	15.043	17.521	16.316	13.944	19.197	26.168	18.619	17.8	14.943	18.056	29.329	25.077	29.096	22.321	25.078	28.607	18.596	14.601	20.871	27.086	15.213	20.472	14.811	12.229	12.17	14.635	17.17	14.365
ENSMUSG00000049932	0.000326757	3.12844e-06	24	18	4.03634	16.078	20.609	18.188	18.292	21.699	17.455	19.088	15.151	12.002	16.618	14.484	11.956	20.071	17.64	18.872	24.386	20.854	27.597	21.349	25.416	23.278	25.712	26.254	19.464	15.329	15.44	15.439	14.76	14.871	22.169
ENSMUSG00000020265	0.000326757	3.12844e-06	24	0	3.54455	23.275	26.201	27.171	26.367	17.642	25.478	16.325	16.569	21.47	20.288	24.646	21.438	14.067	15.428	13.634	13.52	14.453	10.994	22.891	20.753	18.393	18.598	20.447	17.458	23.083	23.203	21.716	26.392	16.953	21.802
ENSMUSG00000029406	0.000326757	3.12844e-06	24	15	2.7609	5.78	8.04	6.204	5.371	8.669	5.279	10.566	11.2	7.391	7.233	8.78	7.178	14.348	12.225	15.096	13.962	10.201	12.96	8.037	8.002	10.521	11.344	9.52	11.146	6.113	6.846	5.574	4.916	9.11	7.584
ENSMUSG00000028266	0.000326757	3.12844e-06	24	15	2.47222	4.138	4.692	4.042	3.074	6.32	5.126	5.993	5.298	4.706	4.802	7.256	6.912	10.549	10.073	13.024	11.875	10.409	10.241	5.076	5.62	7.424	6.744	6.97	7.447	4.829	6.495	4.852	4.739	4.624	4.463
ENSMUSG00000020782	0.000326757	3.12844e-06	24	3	2.2258	15.149	16.948	15.37	14.568	17.559	11.082	16.318	18.743	13.415	13.385	13.066	11.554	10.134	9.899	9.381	10.315	9.07	10.239	12.337	13.386	15.163	14.206	13.002	13.567	21.097	18.244	19.464	15.579	21.076	13.518
ENSMUSG00000001018	0.000326757	3.12844e-06	24	6	2.04336	11.126	9.331	11.728	9.977	9.789	8.422	10.319	12.028	11.598	10.563	13.211	8.957	8.575	8.31	8.392	8.602	8.646	6.249	7.034	7.7	5.774	5.414	8.295	8.24	12.449	11.324	12.78	12.804	7.703	9.442
ENSMUSG00000025815	0.000326757	3.12844e-06	24	6	1.63342	5.928	7.62	6.522	6.853	5.792	7.566	6.355	6.569	6.874	8.156	9.789	10.728	4.859	6.326	5.08	6.941	4.48	4.791	5.268	5.105	3.682	4.209	4.127	4.048	10.289	10.035	7.943	9.26	10.086	6.129
ENSMUSG00000017830	0.000326757	3.12844e-06	24	3	1.47944	5.373	6.124	6.285	4.26	5.999	6.897	5.235	7.413	5.104	6.454	5.588	4.474	3.879	3.138	3.212	3.707	3.733	3.091	3.233	4.968	2.792	3.676	4.169	5.528	6.165	20.886	44.823	6.217	5.36	6.671
ENSMUSG00000036027	0.000326757	3.12844e-06	24	6	1.28623	2.723	1.024	2.072	3.005	2.579	1.262	3.585	2.574	4.694	2.517	3.782	1.477	1.44	2.844	0.993	0.722	1.184	1.222	0.7	0.368	0.241	0.414	0.255	0.174	1.835	1.264	2.555	3.412	3.928	2.063
ENSMUSG00000019916	0.000326757	3.12844e-06	24	21	1.2636	3.117	2.907	3.318	2.659	2.112	3.649	2.007	1.543	2.019	1.807	1.963	1.798	1.834	1.522	1.781	2.248	2.658	2.641	6.093	3.951	3.945	5.033	5.64	5.536	1.819	1.731	1.536	2.376	2.489	2.578
ENSMUSG00000060012	0.000326757	3.12844e-06	24	0	1.09389	5.82	6.99	5.801	5.868	5.24	4.132	4.114	4.763	3.919	3.968	4.128	4.733	3.063	3.963	3.401	4.023	3.163	4.042	6.744	5.687	4.645	5.191	5.25	5.089	5.049	5.301	5.538	5.608	6.457	4.635
ENSMUSG00000009569	0.000326757	3.12844e-06	24	21	0.966261	3.798	3.321	3.214	2.914	3.209	2.875	2.089	2.812	2.03	2.47	1.714	2.154	2.997	2.562	2.693	3.273	1.775	3.315	4.654	4.393	4.025	4.455	4.425	5.298	3.793	4.135	3.893	2.821	4.894	2.68
ENSMUSG00000026317	0.000326757	3.12844e-06	24	18	0.944518	5.449	5.672	5.465	3.932	3.765	5.346	3.31	2.548	2.664	4.132	3.648	3.749	3.857	4.016	4.9	3.9	4.611	5.729	6.128	7.221	5.974	5.852	6.286	6.861	2.652	3.278	3.203	4.457	4.812	3.641
ENSMUSG00000112449	0.000326757	3.12844e-06	24	3	0.763499	6.417	7.589	6.403	8.19	6.322	8.833	6.128	6.58	6.653	6.217	5.881	7.096	3.316	6.214	5.246	5.003	5.588	5.626	6.505	6.37	4.875	6.621	5.17	5.882	8.143	6.905	10.685	9.97	8.087	6.525
ENSMUSG00000028789	0.000326757	3.12844e-06	24	9	0.643821	0.654	0.508	0.463	0.658	0.24	0.544	1.385	1.352	1.406	0.862	2.099	1.251	1.815	1.276	1.873	1.313	0.93	0.642	0.687	0.411	0.299	0.308	0.032	0.194	0.683	0.415	0.496	0.722	0.428	0.333
ENSMUSG00000038233	0.000326757	3.12844e-06	24	3	0.56162	2.523	2.958	2.931	3.464	1.136	2.234	0.96	1.405	1.226	0.871	1.942	1.497	1.021	0.938	1.262	0.714	0.433	0.389	1.133	1.4	0.901	2.082	0.955	1.076	2.447	2.185	2.169	4.254	2.357	3.192
ENSMUSG00000041773	0.000326757	3.12844e-06	24	3	0.486489	4.608	3.108	3.462	2.849	2.038	3.064	1.699	2.225	2.023	2.072	2.057	2.157	1.264	1.586	1.816	1.242	1.144	1.408	1.932	2.773	3.299	2.487	1.13	2.775	3.799	3.219	6.494	3.513	4.259	2.956
ENSMUSG00000031666	0.000326757	3.12844e-06	24	3	0.374413	2.854	1.813	1.654	1.739	1.859	2.499	1.297	1.83	1.896	2.099	2.026	2.522	1.125	1.425	1.18	0.985	1.004	1.367	1.551	1.993	1.288	1.805	1.737	1.791	2.193	3.063	3.454	2.458	3.743	1.853
ENSMUSG00000001016	0.000326757	3.12844e-06	24	3	0.333401	2.613	2.717	2.459	3.136	2.913	2.595	2.153	2.272	2.415	2.993	2.596	2.48	2.107	2.13	1.72	1.764	2.193	2.132	2.722	2.098	2.424	2.124	2.407	1.972	3.665	2.867	3.362	2.925	3.072	2.256
ENSMUSG00000022096	0.000326757	3.12844e-06	24	0	0.295747	1.412	1.67	1.755	0.854	1.07	0.647	0.358	0.36	0.673	0.473	0.134	0.242	0.277	0.235	0.169	0.191	0.399	0.264	0.427	0.69	0.66	0.305	0.424	0.357	0.616	0.386	1.694	1.158	0.41	0.804
ENSMUSG00000042207	0.000326757	3.12844e-06	24	3	0.159453	1.272	1.149	1.119	1.199	1.348	1.507	0.748	0.972	0.866	1.084	0.998	1.027	0.919	0.839	0.705	0.972	0.619	0.89	0.812	1.054	0.748	1.161	0.701	1.391	1.413	1.338	2.099	1.229	2.431	1.555
ENSMUSG00000066037	0.000326757	3.12844e-06	24	3	0.115258	0.796	0.737	0.747	0.779	0.686	0.806	0.776	0.97	0.67	0.665	0.79	0.745	0.394	0.609	0.407	0.655	0.568	0.625	0.683	0.691	0.644	0.547	0.54	0.598	1.015	0.827	1.183	0.877	1.356	0.561
ENSMUSG00000049353	0.000368411	3.56052e-06	24	9	0.633921	0.639	0.577	0.634	0.963	0.767	0.73	1.301	1.899	0.979	1.026	1.537	0.99	1.285	2.003	2.138	1.967	1.65	0.749	0.269	0.346	0.882	0.28	0.408	0.318	0.749	0.88	0.704	1.011	0.859	0.678
ENSMUSG00000026981	0.000368411	3.56052e-06	24	6	0.562857	1.135	1.108	1.265	1.323	1.86	1.563	2.685	2.089	1.698	1.863	2.23	1.24	1.082	0.86	0.767	0.391	1.37	0.68	0.258	0.996	0.782	0.941	0.53	1.317	2.036	1.468	2.058	1.082	1.832	2.083
ENSMUSG00000046314	0.000368411	3.56052e-06	24	6	0.2512	1.235	0.83	0.887	1.099	0.769	0.713	0.896	1.541	0.948	0.992	0.771	1.051	0.678	0.638	0.601	0.771	0.744	0.67	0.486	0.572	0.409	0.632	0.433	0.393	1.019	0.861	0.628	1.33	1.321	1.672
ENSMUSG00000025272	0.000368411	3.56052e-06	24	18	0.174302	0.081	0.252	0.17	0.181	0.235	0.191	0.042	0.031	0.075	0.068	0.025	0.324	0.263	0.051	0.218	0.181	0.378	0.457	0.705	0.214	0.857	0.578	0.734	0.446	0.026	0	0.046	0.109	0.139	0.127
ENSMUSG00000047003	0.000368411	3.56052e-06	24	3	0.122329	0.514	0.357	0.402	0.636	0.437	0.243	0.48	0.488	0.361	0.277	0.281	0.195	0.125	0.131	0.161	0.14	0.126	0.175	0.299	0.353	0.126	0.317	0.178	0.333	0.386	0.363	0.658	0.41	0.448	0.527
ENSMUSG00000011752	0.000386397	3.99261e-06	24	21	43.2283	202.943	193.378	171.499	191.018	197.413	187.391	123.134	167.905	149.333	168.364	115.467	124.227	162.384	149.772	123.959	113.199	136.725	175.338	250.498	218.442	220.41	200.623	210.47	210.83	210.543	172.958	222.113	183.127	269.726	172.933
ENSMUSG00000055730	0.000386397	3.99261e-06	24	12	43.0508	264.441	291.274	257.297	304.155	266.119	287.115	303.762	367.478	294.692	352.255	320.744	354.14	308.648	381.436	394.632	380.637	382.999	370.891	328.97	300.254	322.214	301.905	254.982	313.175	282.888	314.459	268.7	279.839	304.624	278.764
ENSMUSG00000030244	0.000386397	3.99261e-06	24	12	40.9779	94.968	96.001	70.553	79.977	103.906	118.421	131.856	201.867	116.514	181.895	133.915	114.679	240.189	196.634	189.491	141.67	138.286	220.365	119.527	125.685	123.651	123.009	114.008	123.474	85.728	100.115	177.358	78.94	146.524	105.479
ENSMUSG00000020592	0.000386397	3.99261e-06	24	3	17.3294	139.381	136.965	107.901	121.952	111.115	123.686	71.685	107.306	93.735	128.886	99.212	118.612	56.991	71.261	48.028	48.434	73.42	88.525	127.243	133.148	111.691	99.12	98.94	107.894	134.669	122.14	200.856	148.483	151.903	122.26
ENSMUSG00000030545	0.000386397	3.99261e-06	24	15	15.5673	41.158	36.595	41.782	28.387	44.258	35.554	38.949	56.852	31.636	37.916	23.303	28.78	64.382	56.698	44.378	76.964	67.982	57.954	61.855	71.466	59.804	46.019	51.766	46.255	25.121	28.962	35.639	27.562	29.568	27.018
ENSMUSG00000028849	0.000386397	3.99261e-06	24	21	7.26658	29.675	28.89	29.221	26.956	30.192	28.229	21.673	29.175	20.692	20.604	16.924	18.896	22.491	21.461	21.165	18.68	19.798	28.636	32.102	33.222	32.719	39.315	32.536	40.053	31.588	27.093	32.669	25.847	33.758	30.448
ENSMUSG00000031534	0.000386397	3.99261e-06	24	6	5.25734	25.619	25.663	24.371	28.478	24.65	31.347	23.01	24.964	26.219	35.329	35.865	33.693	21.375	24.064	23.82	20.045	28.905	24.727	14.408	21.61	19.241	14.841	17.702	16.823	26.172	29.766	28.946	36.077	27.53	33.592
ENSMUSG00000003559	0.000386397	3.99261e-06	24	0	4.16362	19.514	19.543	16.446	15.901	11.888	17.27	9.445	10.41	10.4	11.142	12.655	11.276	9.506	11.343	6.677	9.423	10.059	9.279	16.588	21.16	15.906	13.009	14.289	11.02	14.183	13.514	22.493	16.613	15.656	11.7
ENSMUSG00000038712	0.000386397	3.99261e-06	24	3	3.65079	31.063	32.469	25.651	29.818	30.476	27.463	27.644	45.3	28.109	31.209	18.912	24.937	17.743	19.038	17.033	22.374	22.941	26.456	26.109	28.628	25.949	24.018	24.815	25.33	32.88	32.538	34.798	28.074	46.673	31.727
ENSMUSG00000030718	0.000386397	3.99261e-06	24	21	3.31067	13.972	15.434	13.895	13.032	14.116	14.784	10.219	11.115	9.98	13.655	8.233	9.568	10.313	12.399	11.337	9.454	10.486	16.694	20.446	14.221	17.101	15.959	17.89	19.226	11.487	14.11	14.831	10.708	19.59	11.525
ENSMUSG00000019832	0.000386397	3.99261e-06	24	0	2.81093	14.197	12.981	14.589	13.954	11.418	12.581	9.088	11.679	13.228	9.833	10.594	11.117	5.477	6.049	7.217	5.803	5.306	6.9	12.958	12.33	11.101	10.549	10.356	13.019	11.824	10.611	12.228	14.305	12.05	13.206
ENSMUSG00000020455	0.000386397	3.99261e-06	24	9	2.78335	10.249	8.31	10.695	11.137	8.059	9.858	15.479	13.804	12.135	14.261	14.621	13.291	13.913	12.24	11.596	15.567	9.218	10.699	7.668	8.646	9.671	10.009	8.511	8.07	14.18	13.71	10.311	11.462	9.827	10.382
ENSMUSG00000036820	0.000386397	3.99261e-06	24	12	2.77964	13.695	14.808	15.769	13.307	16.093	11.303	17.175	18.339	14.966	17.855	17.754	15.671	24.411	19.435	20.805	19.892	18.522	23.053	13.051	15.487	15.868	16.638	15.401	14.653	12.217	10.525	9.498	14.247	13.909	16.377
ENSMUSG00000024975	0.000386397	3.99261e-06	24	3	2.63185	14.331	16.501	16.652	17.501	12.351	13.445	9.381	16.704	13.508	12.428	10.568	11.748	6.455	7.468	5.216	7.624	6.41	10.673	13.225	13.095	10.545	14.95	9.963	13.657	17.311	15.798	19.678	14.156	26.227	14.68
ENSMUSG00000028898	0.000386397	3.99261e-06	24	9	2.62124	8.775	8.865	9.354	9.016	8.47	7.41	11.119	11.92	10.305	9.585	12.876	12.409	8.792	12.474	11.401	12.853	11.305	9.886	6.155	6.473	8.694	5.445	6.963	5.282	7.759	9.364	7.762	11.242	5.574	11.132
ENSMUSG00000038034	0.000386397	3.99261e-06	24	12	2.53462	4.656	3.214	2.888	2.925	3.66	2.954	7.418	8.039	6.56	4.314	6.76	4.765	8.446	7.535	7.611	7.759	5.627	8.579	2.923	3.046	4.562	5.062	3.617	3.991	4.23	5.227	3.649	3.055	3.09	3.848
ENSMUSG00000047150	0.000386397	3.99261e-06	24	9	2.50669	5.913	8.466	5.843	6.095	8.486	6.974	8.817	9.804	8.761	9.203	13.558	10.818	9.22	9.641	6.888	6.398	8.988	7.944	2.262	6.394	3.614	3.531	4.707	2.814	7.193	9.392	5.744	8.406	5.775	6.897
ENSMUSG00000023087	0.000386397	3.99261e-06	24	15	2.42219	0.287	0.259	0.274	0.348	1.399	1.054	0.494	0.532	0.685	2.344	5.285	8.814	6.92	4.852	5.967	6.818	4.178	6.885	4.114	2.37	2.414	2.396	5.227	2.576	0.462	0.365	0.218	0.273	1.551	1.546
ENSMUSG00000062270	0.000386397	3.99261e-06	24	3	2.41866	19.321	16.477	16.102	17.4	11.7	15.859	10.865	17.954	14.4	18.59	16.099	16.182	9.796	12.027	10.08	11.218	12.391	13.766	16.035	18.154	13.052	12.826	11.345	14.996	20.051	19.512	22.409	20.176	20.975	16.942
ENSMUSG00000028744	0.000386397	3.99261e-06	24	6	2.38012	13.286	15.149	16.335	14.049	13.636	13.091	20.545	17.763	15.263	15.057	14.596	13.381	14.405	12.036	12.834	12.366	9.974	11.689	9.922	11.023	13.061	12.801	9.391	9.512	20.849	19.436	18.657	17.806	19.435	17.863
ENSMUSG00000028444	0.000386397	3.99261e-06	24	18	2.3377	4.091	2.462	5.735	3.805	4.781	4.717	4.34	2.404	4.33	1.675	2.836	2.11	9.038	3.735	5.419	6.217	4.072	6.033	5.79	5.744	11.667	11.276	9.028	7.952	5.141	2.88	3.556	3.767	3.207	4.737
ENSMUSG00000032737	0.000386397	3.99261e-06	24	21	1.8063	8.972	8.34	7.937	7.513	6.872	7.892	5.983	6.182	4.921	6.46	5.395	5.529	7.559	6.711	5.625	6.663	4.895	8.743	8.669	9.215	10.558	12.071	9.205	8.867	7.904	8.662	9.42	7.472	10.33	7.45
ENSMUSG00000032066	0.000386397	3.99261e-06	24	3	1.41227	10.225	10.281	7.198	9.746	7.191	5.492	6.626	9.9	9.006	7.115	7.449	6.552	3.844	5.97	4.562	5.274	6.372	5.893	5.94	6.158	6.13	6.205	5.417	6.39	7.96	7.252	8.832	8.689	10.579	7.972
ENSMUSG00000029185	0.000386397	3.99261e-06	24	3	1.15205	7.534	6.252	7.773	6.728	6.163	6.013	4.646	5.104	6.226	4.064	5.831	4.919	4.385	3.66	4.531	4.076	3.641	5.314	3.939	5.37	3.959	4.916	2.999	5.641	6.047	5.311	10.393	6.628	7.563	8.476
ENSMUSG00000039307	0.000386397	3.99261e-06	24	9	0.991717	2.859	2.23	2.327	2.372	2.589	2.463	3.845	3.144	2.957	3.61	4.284	3.746	3.296	3.976	3.237	5.213	4.13	3.189	1.715	3.325	1.858	2.284	1.701	1.515	2.807	3.205	3.221	3.785	2.855	2.834
ENSMUSG00000021336	0.000386397	3.99261e-06	24	3	0.987298	5.143	7.61	5.011	4.781	5.293	5.255	3.815	4.892	4.733	3.665	5.791	5.051	5.568	4.503	4.227	3.938	2.208	2.826	3.747	3.272	3.419	3.049	2.815	4.223	9.712	8.08	7.135	6.452	7.394	6.493
ENSMUSG00000031360	0.000386397	3.99261e-06	24	6	0.715239	2.933	3.466	2.817	2.766	2.204	3.939	2.93	3.05	2.997	3.697	2.949	3.489	2.308	2.653	1.755	2.392	2.275	2.553	1.494	1.926	1.987	1.97	1.918	1.627	2.649	3.183	4.157	3.377	4.296	3.468
ENSMUSG00000039810	0.000386397	3.99261e-06	24	21	0.715062	2.848	2.239	1.678	2.616	2.96	2.721	1.742	1.603	1.561	2.307	1.312	1.687	1.83	1.856	1.913	1.836	2.224	2.896	3.174	2.682	2.852	3.875	2.966	3.77	1.901	2.234	1.859	1.647	2.683	2.372
ENSMUSG00000040430	0.000386397	3.99261e-06	24	12	0.695793	1.734	1.917	1.863	2.175	2.449	1.413	3.434	2.846	2.871	2.939	4.141	3.54	3.513	2.783	4.673	3.252	2.458	2.864	2.033	2.32	2.545	2.682	2.969	2.46	2.149	2.845	2.326	2.211	2.438	2.102
ENSMUSG00000041235	0.000386397	3.99261e-06	24	15	0.639225	1.337	1.542	2.083	1.683	2.023	1.673	2.695	1.537	2.079	1.711	5.13	3.308	3.934	3.124	5.691	4.949	3.937	2.856	1.894	2.418	2.572	2.078	2.932	1.652	1.388	1.485	1.152	1.699	1.235	1.628
ENSMUSG00000024277	0.000386397	3.99261e-06	24	15	0.573464	1.74	1.052	1.512	1.66	1.588	1.043	1.831	1.722	1.315	1.001	1.428	1.203	2.136	2.369	2.643	2.649	2.028	2.552	2.719	1.963	1.862	1.932	1.662	1.888	1.56	1.178	1.011	1.321	1.491	1.373
ENSMUSG00000025078	0.000386397	3.99261e-06	24	15	0.541644	2.289	2.369	1.85	2.712	1.722	2.258	2.462	2.704	2.104	2.957	3.694	3.35	3.791	3.82	3.045	3.623	3.243	3.493	3.181	3.076	3.089	3.029	2.983	2.985	1.912	2.477	2.584	2.636	2.244	2.09
ENSMUSG00000029675	0.000386397	3.99261e-06	24	0	0.285318	2.79	1.035	1.281	0.915	1.046	1.007	0.777	0.686	1.251	0.22	0.791	0.621	0.503	0.309	0.564	0.415	0.207	0.452	0.8	0.363	0.95	0.689	0.583	1.061	0.877	0.921	0.914	0.968	0.914	1.589
ENSMUSG00000054181	0.000386397	3.99261e-06	24	6	0.247487	1.157	0.464	0.575	0.63	0.278	0.387	0.469	0.736	0.474	0.515	0.602	0.99	0.311	0.406	0.207	0.468	0.192	0.209	0.247	0.119	0.156	0.161	0.165	0.084	0.676	0.794	0.647	0.857	0.658	0.935
ENSMUSG00000078716	0.000386397	3.99261e-06	24	3	0.21885	1.334	0.985	0.649	0.724	0.842	0.905	0.626	0.87	0.782	1.026	0.629	0.789	0.684	0.559	0.417	0.343	0.703	0.384	0.51	0.639	0.536	0.376	0.341	0.534	1.318	1.013	1.083	1.022	1.194	0.809
ENSMUSG00000045776	0.000386397	3.99261e-06	24	9	0.182964	0.246	0.077	0.089	0.122	0.189	0.125	0.442	0.214	0.586	0.362	1.286	0.557	0.211	0.331	0.348	0.121	0.471	0.271	0.24	0.058	0.091	0.031	0.048	0.016	0.227	0.056	0.073	0.266	0.14	0.13
ENSMUSG00000035900	0.000386397	3.99261e-06	24	3	0.175362	1.282	1.047	1.56	1.41	1.214	1.036	0.723	0.937	0.836	0.819	1	0.918	0.387	0.54	0.477	0.604	0.283	0.599	1.421	1.155	0.777	1.492	1.053	1.075	1.582	1.659	1.852	1.487	1.311	1.443
ENSMUSG00000027184	0.000436564	4.53464e-06	24	0	4.2589	10.439	12.265	10.278	11.42	9.709	10.769	4.362	5.368	4.716	5.685	4.532	5.619	3.316	4.521	2.961	3.843	3.798	5.685	10.847	11.98	8.329	9.003	8.309	12.072	10.723	9.835	13.904	10.685	19.237	11.849
ENSMUSG00000100954	0.000436564	4.53464e-06	24	18	0.70145	1.046	1.474	1.309	1.024	1.207	1.084	1.27	0.558	0.867	0.907	0.718	1.314	1.432	1.057	1.083	1.183	2.114	2.876	1.944	2.391	3.087	2.486	2.242	2.701	0.933	0.861	1.024	0.712	0.571	0.833
ENSMUSG00000057147	0.000436564	4.53464e-06	24	3	0.134704	0.424	0.469	0.419	0.512	0.449	0.805	0.279	0.459	0.505	0.375	0.276	0.381	0.162	0.355	0.416	0.276	0.199	0.247	0.219	0.198	0.179	0.134	0.258	0.597	0.563	0.541	0.696	0.785	0.835	0.514
ENSMUSG00000069805	0.00045995	5.07667e-06	24	3	223.365	1363.13	1366.29	1102.77	1213.28	1221.29	1344.83	771.465	1301.56	1051.44	1399.69	878.697	931.151	716.152	855.21	555.887	509.433	838.397	1158.53	891.533	1163.48	894.955	878.999	803.599	1110.43	1248.32	1135.95	1380.37	1395.72	1801.32	1534.36
ENSMUSG00000015837	0.00045995	5.07667e-06	24	0	98.4738	463.703	456.094	349.358	428.881	412.248	452.634	306.721	440.014	325.063	389.017	271.804	310.438	186.95	194.738	179.509	209.472	270.245	278.499	450.495	447.642	343.516	370.564	413.434	384.513	464.636	516.633	563.899	399.208	521.752	421.687
ENSMUSG00000047631	0.00045995	5.07667e-06	24	3	59.025	577.283	532.231	543.363	628.657	555.826	677.885	521.522	522.911	566.023	550.49	382.842	326.636	500.936	469.692	436.458	407.88	452.249	408.701	537.396	533.188	486.077	423.502	432.097	492.589	576.157	607.307	802.314	580.236	584.111	593.191
ENSMUSG00000020644	0.00045995	5.07667e-06	24	0	17.3147	76.535	55.478	58.641	63.281	67.046	80.208	36.274	63.926	39.082	56.034	38.332	47.634	20.725	22.647	22.385	33.057	22.344	38.085	49.064	56.357	50.195	61.639	43.456	68.377	58.854	83.68	76.695	42.077	87.162	66.43
ENSMUSG00000067071	0.00045995	5.07667e-06	24	12	17.2743	21.937	37.207	37.454	35.323	28.713	23.369	44.862	46.079	45.987	32.461	43.99	42.217	75.761	76.311	83.389	68.158	82.923	69.387	39.222	29.463	31.649	35.249	33.001	27.064	16.03	16.867	11.726	19.14	17.103	29.385
ENSMUSG00000109644	0.00045995	5.07667e-06	24	9	16.0923	49.185	58.664	66.049	54.63	64.27	51.219	82.255	69.818	69.157	65.879	87.624	77.933	76.358	76.804	83.446	83.1	84.622	69.846	39.69	48.011	57.473	52.599	60.49	47.434	57.334	60.76	49.286	66.722	63.326	71.293
ENSMUSG00000045136	0.00045995	5.07667e-06	24	21	7.99897	12.81	10.696	14.489	9.536	23.985	12.394	7.422	7.016	10.543	2.939	4.855	3.158	5.011	5.403	3.425	4.712	3.478	6.425	28.004	16.095	20.752	15.674	20.007	24.053	13.707	20.62	18.774	10.479	12.065	16.337
ENSMUSG00000033416	0.00045995	5.07667e-06	24	21	7.78489	28.731	27.346	31.442	24.487	17.92	22.158	18.612	21.12	18.574	17.699	16.817	16.308	17.101	18.568	14.362	16.803	18.126	23.928	30.78	33.207	28.83	28.95	30.902	32.685	17.243	21.443	18.49	20.323	24.846	23.651
ENSMUSG00000030750	0.00045995	5.07667e-06	24	9	5.58933	17.766	17.616	18.941	19.182	12.267	19.524	19.567	23.625	23.212	21.558	28.351	20.54	23.965	25.059	24.127	21.419	22.088	15.301	13.268	10.366	11.849	10.169	11.416	11.652	17.745	15.493	19.206	24.713	13.731	19.213
ENSMUSG00000054008	0.00045995	5.07667e-06	24	3	3.98914	30.54	25.636	23.018	28.8	22.037	23.908	20.953	27.067	22.279	24.668	25.076	25.374	15.966	18.812	18.313	15.291	18.073	22.638	18.685	25.504	20.285	20.293	15.938	22.179	27.044	26.027	31.412	25.919	36.125	22.646
ENSMUSG00000039461	0.00045995	5.07667e-06	24	0	3.86929	20.239	19.412	20.639	17.757	14.064	15.685	10.948	13.814	13.556	14.132	13.38	11.326	11.596	9.605	10.282	9.018	12.059	8.546	17.113	20.787	16.155	13.357	13.526	15.577	17.159	13.806	16.601	18.971	14.838	11.932
ENSMUSG00000034308	0.00045995	5.07667e-06	24	3	3.71814	42.537	38.135	36.658	43.553	42.076	41.823	38.772	54.086	39.97	43.718	34.272	37.572	34.742	31.882	26.678	26.483	30.781	38.859	40.227	49.261	40.735	34.886	36.217	35.207	54.098	54.088	60.788	45.025	59.452	45.648
ENSMUSG00000054612	0.00045995	5.07667e-06	24	12	3.6713	12.649	16.144	13.996	14.996	23.423	13.466	22.607	20.915	20.404	19.423	19.016	18.312	28.547	23.794	19.921	22.245	20.116	25.466	16.632	14.122	18.692	16.623	18.679	18.482	15.578	13.653	11.98	17.799	16.605	19.425
ENSMUSG00000044167	0.00045995	5.07667e-06	24	15	2.70716	4.832	3.894	4.818	4.296	4.246	4.658	4.561	4.945	4.213	6.602	5.88	6.248	7.489	8.496	9.263	7.263	9.06	9.76	9.306	9.274	8.532	7.713	8.725	8.425	4.46	3.918	5.028	4.349	5.897	3.684
ENSMUSG00000043432	0.00045995	5.07667e-06	24	21	2.69408	6.18	9.974	9.116	7.172	11.074	9.133	4.279	3.502	3.562	4.594	2.829	4.681	6.96	5.955	6.258	7.372	5.246	9.316	9.183	8.363	9.725	7.359	10.106	9.734	7.046	7.963	9.97	5.584	6.512	7.827
ENSMUSG00000068876	0.00045995	5.07667e-06	24	0	2.48088	9.457	9.32	7.831	8.625	7.24	6.645	4.781	7.727	5.814	5.478	4.683	4.706	3.784	3.563	3.566	4.451	2.836	3.881	8.989	9.406	8.135	7.878	6.18	7.062	10.311	8.563	12.256	7.882	9.779	6.082
ENSMUSG00000027405	0.00045995	5.07667e-06	24	15	2.31825	4.911	6.16	5.233	5.186	5.286	7.47	7.15	5.143	4.809	6.482	5.819	6.66	10.691	9.621	9.584	12.424	10.886	12.494	9.115	7.304	7.596	7.441	7.403	6.159	5.384	8.58	6.004	4.447	4.452	4.973
ENSMUSG00000073460	0.00045995	5.07667e-06	24	9	2.05662	2.554	2.075	2.366	1.161	3.75	0.934	4.655	6.264	4.495	6.075	3.454	3.784	8.237	4.001	4.63	4.109	2.926	3.762	0.537	1.243	2.124	1.165	0.24	0.832	2.635	1.13	4.313	1.986	1.486	0.968
ENSMUSG00000026072	0.00045995	5.07667e-06	24	15	1.99263	1.909	2.603	2.284	1.913	2.764	2.344	2.968	1.817	2.926	3.069	2.567	2.96	3.331	3.876	4.839	7.513	3.065	4.532	7.475	5.066	5.724	6.664	7.854	5.87	1.697	2.274	1.124	1.799	3.139	1.375
ENSMUSG00000010608	0.00045995	5.07667e-06	24	15	1.90389	1.633	2.424	2.642	1.67	2.438	2.283	3.13	2.1	2.747	2.025	7.109	4.735	6.56	5.843	8.976	9.394	6.899	5.981	2.6	2.632	4.448	3.183	4.688	3.595	1.935	2.556	1.388	2.407	1.645	3.105
ENSMUSG00000020715	0.00045995	5.07667e-06	24	21	1.3831	5.258	5.041	4.088	5.429	4.344	4.379	3.346	4.271	3.093	3.797	2.498	2.976	4.322	3.768	2.962	4.967	3.531	4.937	8.49	5.754	6.207	6.432	6.224	8.646	4.763	5.72	4.944	3.167	8.832	3.855
ENSMUSG00000057982	0.00045995	5.07667e-06	24	15	1.119	1.549	1.796	2.096	1.967	3.152	2.284	3.138	2.642	2.898	2.88	7.65	5.77	6.068	7.064	8.429	5.762	4.792	3.271	2.286	1.924	3.574	3.142	4.953	3.121	1.312	1.767	1.095	2.499	1.507	2.122
ENSMUSG00000061028	0.00045995	5.07667e-06	24	9	0.712587	2.454	2.833	2.945	2.688	2.578	1.88	3.971	3.96	3.596	3.125	3.596	3.365	3.318	2.878	3.138	3.612	2.691	1.95	1.702	1.821	2.605	2.361	1.875	1.931	3.57	3.844	2.937	3.053	2.277	3.124
ENSMUSG00000040296	0.00045995	5.07667e-06	24	6	0.68059	2.686	3.582	3.294	3.303	3.438	3.427	4.157	3.521	3.081	4.598	4.581	3.364	2.683	3.552	3.208	2.896	2.515	2.411	2.109	2.384	1.773	2.322	2.152	2.898	4.5	8.288	9.293	4.159	4.731	3.432
ENSMUSG00000038206	0.00045995	5.07667e-06	24	3	0.668569	6.08	5.377	5.584	5.831	5.426	6.191	4.881	4.637	5.483	5.54	5.66	4.345	4.439	3.932	3.645	5.242	4.587	2.692	4.212	4.931	4.895	4.619	5.122	4.753	5.673	6.28	6.529	5.708	5.462	5.114
ENSMUSG00000028167	0.00045995	5.07667e-06	24	15	0.655134	2.878	4.089	3.42	3.362	3.861	3.181	3.059	4.294	4.746	4.385	4.913	3.517	4.395	5.686	6.57	4.776	5.308	5.088	5.27	4.149	4.299	4.376	3.69	3.583	3.632	3.012	2.211	3.253	3.053	4.07
ENSMUSG00000074151	0.00045995	5.07667e-06	24	6	0.561089	2.2	1.408	2.557	2.181	2.197	2.751	3.196	3.296	3.095	2.93	3.54	3.412	2.256	1.916	2.65	2.97	1.612	1.888	1.582	1.947	1.486	1.533	1.696	2.421	2.81	3.774	3.994	2.851	2.638	2.631
ENSMUSG00000051435	0.00045995	5.07667e-06	24	15	0.441235	0.387	0.533	1.025	0.575	0.524	0.664	0.538	0.369	0.699	0.597	0.861	0.981	1.053	1.427	1.452	1.134	1.059	1.822	1.149	1.331	1.351	0.989	1.661	0.996	0.432	0.507	0.487	0.86	0.396	0.704
ENSMUSG00000040446	0.00045995	5.07667e-06	24	21	0.438053	1.234	1.612	1.453	1.514	1.161	1.491	0.846	0.683	0.847	1.196	1.191	1.603	1.425	1.065	0.87	0.873	1.218	1.314	1.813	2.258	1.933	2.147	2.05	1.811	1.669	1.118	1.941	1.389	1.442	1.226
ENSMUSG00000047368	0.00045995	5.07667e-06	24	12	0.389086	0.749	0.505	0.97	0.498	0.492	0.667	1.129	1.04	1.353	1.015	1.703	1.238	1.691	1.503	2.773	1.823	1.043	0.798	1.211	1.07	0.806	0.525	0.9	1.011	0.669	1.021	0.646	0.932	0.716	0.909
ENSMUSG00000025757	0.00045995	5.07667e-06	24	21	0.369287	0.783	0.702	1.025	0.813	0.699	0.389	0.493	0.404	0.651	0.345	0.395	0.491	0.416	0.425	0.406	0.366	0.445	0.309	1.417	1.35	1.118	0.992	0.931	1.211	0.725	1.055	0.81	0.628	0.476	0.689
ENSMUSG00000038256	0.00045995	5.07667e-06	24	6	0.346482	0.965	0.944	1.123	1.232	1.676	1.33	1.882	1.584	1.416	1.291	2.187	2.04	1.106	1.171	0.842	1.095	0.385	0.828	0.632	0.805	0.996	1.086	0.951	1.017	1.962	2.029	1.191	1.084	1.801	1.414
ENSMUSG00000046020	0.00045995	5.07667e-06	24	3	0.270645	2.331	2.207	1.896	2.403	1.634	2.277	1.812	2.116	1.842	1.64	1.929	2.162	1.208	1.592	1.382	1.49	1.342	1.889	2.212	2.02	1.577	1.714	1.595	1.746	2.379	2.482	2.08	2.425	2.22	1.963
ENSMUSG00000043895	0.00045995	5.07667e-06	24	0	0.264458	1.374	1	0.867	1.848	0.955	0.886	0.518	0.825	0.79	0.709	0.733	0.488	0.466	0.785	0.666	0.497	0.556	0.823	1.184	0.864	0.845	1.042	0.864	1.224	1.366	1.494	1.877	1.06	1.45	1.305
ENSMUSG00000033762	0.00045995	5.07667e-06	24	3	0.201525	0.606	0.73	0.959	0.731	0.469	0.549	0.428	0.627	0.589	0.571	0.62	1.019	0.552	0.375	0.514	0.249	0.113	0.273	0.417	0.508	0.471	0.371	0.147	0.18	0.763	0.718	1.053	0.71	0.934	1.02
ENSMUSG00000038453	0.00045995	5.07667e-06	24	0	0.0551543	0.17	0.093	0.081	0.177	0.215	0.145	0.085	0.041	0.033	0.081	0.059	0.076	0	0	0.029	0.077	0.018	0.01	0.2	0.025	0.088	0.09	0.128	0.059	0.164	0.182	0.22	0.096	0.286	0.131
ENSMUSG00000037408	0.000518789	5.75422e-06	24	21	0.707107	1.706	1.397	1.542	1.461	1.888	1.215	0.769	1.408	0.548	1.56	0.75	0.742	1.017	1.322	0.792	1.244	0.612	1.604	2.566	2.035	2.962	2.491	2.587	3.018	1.118	1.613	1.205	1.003	2.099	1.322
ENSMUSG00000085990	0.000518789	5.75422e-06	24	0	0.293449	0.645	1.331	0.961	0.765	0.233	1.078	0	0	0	0.538	0	0	0	0	0	0	0	0.117	0	0.398	0.13	0.134	0.415	0	0.719	0.483	0.271	0.191	0.33	0.782
ENSMUSG00000033392	0.000518789	5.75422e-06	24	3	0.0632861	0.519	0.465	0.571	0.551	0.363	0.53	0.463	0.472	0.493	0.496	0.591	0.496	0.327	0.301	0.262	0.43	0.397	0.357	0.614	0.561	0.43	0.548	0.406	0.415	0.702	0.702	0.654	0.573	0.686	0.603
ENSMUSG00000058672	0.00054776	6.43177e-06	24	21	51.9395	91.578	78.358	79.88	70.897	116.717	96.944	33.65	38.299	63.433	26.724	20.924	23.207	25.955	25.351	18.267	25.439	18.049	29.738	174.465	101.37	110.506	84.713	118.701	122.376	80.592	107.981	117.791	58.247	71.913	85.31
ENSMUSG00000019738	0.00054776	6.43177e-06	24	12	16.9718	50.034	53.226	74.593	42.649	61.328	46.918	77.821	65.745	66.793	62.493	82.467	67.884	98.988	79.128	102.933	88.891	84.689	70.84	46.792	49.635	61.495	56.368	56.803	54.223	45.167	48.12	35.259	50.929	28.274	61.419
ENSMUSG00000038150	0.00054776	6.43177e-06	24	21	12.3425	66.226	54.815	58.44	60.543	55.102	47.704	45.832	54.131	49.603	44.576	40.538	41.897	38.705	40.759	32.183	41.136	44.517	43.795	64.59	67.201	61.042	59.326	61.586	65.604	51.085	48.872	63.231	54.348	47.953	53.696
ENSMUSG00000031157	0.00054776	6.43177e-06	24	0	12.3365	92.977	105.609	104.724	86.323	120.303	110.716	91.272	69.075	80.109	77.686	80.268	68.189	92.801	66.656	73.011	78.334	67.196	77.01	79.991	93.865	94.054	81.396	93.904	88.852	97.547	89.665	112.463	101.563	84.9	128.008
ENSMUSG00000022500	0.00054776	6.43177e-06	24	0	8.77131	35.761	34.065	33.246	36.441	30.184	36.094	19.854	24.841	25.348	26.342	23.651	25.999	20.11	21.441	15.383	13.278	19.831	21.764	34.476	39.135	28.887	30.54	33.159	36.85	38.722	36.718	49.649	35.403	36.082	32.989
ENSMUSG00000041012	0.00054776	6.43177e-06	24	9	7.26322	25.572	26.934	30.335	25.703	31.505	27.681	38.595	37.527	33.759	29.033	63.661	40.828	32.706	30.444	42.676	33.161	39.912	26.099	20.122	20.362	24.495	24.207	22.904	25.407	25.899	25.526	19.875	33.114	24.355	31.272
ENSMUSG00000000346	0.00054776	6.43177e-06	24	3	6.73837	61.853	53.162	47.587	55.147	58.141	47.376	52.522	67.266	55.578	59.38	42.082	39.546	41.081	41.877	38.479	42.576	36.753	47.34	49.76	41.551	48.334	46.175	43.127	55.195	68.976	59.334	67.659	58.844	81.981	58.865
ENSMUSG00000004626	0.00054776	6.43177e-06	24	9	5.68019	21.299	21.533	20.97	20.552	27.697	17.951	24.291	29.352	26.684	23.885	25.17	24.128	27.119	29.591	31.349	29.774	26.006	28.379	15.171	16.916	19.106	17.559	17.044	18.899	22.408	23.443	25.388	23.755	23.987	26.439
ENSMUSG00000004931	0.00054776	6.43177e-06	24	21	5.21562	24.539	27.345	30.945	23.777	28.54	21.912	24.031	20.708	23.78	19.519	20.616	20.237	20.632	21.271	22.153	19.367	27.609	25.39	28	32.479	35.232	31.362	35.997	30.17	26.447	22.529	23.791	25.472	23.504	29.712
ENSMUSG00000015176	0.00054776	6.43177e-06	24	18	3.87477	7.849	7.904	6.294	6.886	8.481	9.689	4.73	6.993	4.826	7.39	6.661	7.22	13.327	10.846	9.412	13.792	12.378	25.821	14.641	14.802	12.836	11.959	10.242	11.601	6.917	7.483	8.835	5.699	12.127	7.052
ENSMUSG00000072235	0.00054776	6.43177e-06	24	15	3.33896	18.983	17.748	21.04	17.711	21.951	14.722	25.698	27.598	28.347	17.815	24.655	20.681	24.704	25.693	23.732	30.843	27.208	28.703	31.983	24.043	23.669	21.593	25.88	25.695	16.389	17.408	11.159	15.286	14.058	21.015
ENSMUSG00000004394	0.00054776	6.43177e-06	24	3	3.23254	56.855	56.656	51.968	46.616	51.215	50.62	44.063	55.216	45.13	44.425	40.011	42.502	42	42.595	36.074	37.665	42.197	46.287	53.915	50.054	46.087	43.265	39.453	51.086	54.443	57.796	72.567	51.708	66.007	56.774
ENSMUSG00000042726	0.00054776	6.43177e-06	24	3	2.80615	16.831	16.249	16.597	16.714	16.258	20.388	16.793	20.618	16.581	20.022	18.288	21.485	13.532	13.815	10.651	11.941	12.758	12.975	15.978	16.44	15.971	14.621	15.688	14.273	20.859	27.366	32.563	18.372	18.6	14.207
ENSMUSG00000004455	0.00054776	6.43177e-06	24	3	2.64476	32.395	27.022	24.928	30.863	18.544	26.044	23.659	24.662	23.057	30.575	27.646	28.439	21.051	21.318	19.132	20.275	24.425	21.682	24.413	27.896	23.558	22.343	24.835	22.88	31.229	31.368	34.699	36.415	30.883	25.59
ENSMUSG00000030364	0.00054776	6.43177e-06	24	9	1.57756	0.219	0.642	0.622	1.433	0.515	0.771	1.105	2.762	3.268	1.94	5.002	2.674	1.459	2.08	4.468	3.325	2.873	2.82	0.528	0.17	0.444	0.503	0.047	1.009	0.559	0.534	0.307	0.943	0.748	1.254
ENSMUSG00000029554	0.00054776	6.43177e-06	24	18	1.50472	7.704	9.386	7.433	7.591	10.2	6.321	7.324	6.616	5.728	6.493	3.866	5.935	8.892	8.852	8.351	7.867	7.343	10.909	11.362	8.004	12.09	9.616	9.503	8.274	7.242	7.229	6.562	4.899	9.252	6.941
ENSMUSG00000013150	0.00054776	6.43177e-06	24	0	1.3138	4.221	3.616	4.866	2.68	3.305	4.099	1.859	1.771	1.921	2.087	2.115	1.87	1.611	1.467	2.028	1.564	1.133	1.868	2.544	4.704	3.261	3.148	3.652	4.406	4.131	4.831	4.276	4.204	2.75	4.513
ENSMUSG00000040447	0.00054776	6.43177e-06	24	3	1.27686	10.858	8.914	10.984	10.219	11.217	7.304	11.904	8.828	9.925	9.955	7.91	7.862	9.707	6.347	8.269	7.56	5.766	5.086	6.886	9.223	8.715	8.472	8.524	8.637	14.683	11.776	12.93	11.732	12.664	9.481
ENSMUSG00000042115	0.00054776	6.43177e-06	24	0	1.03485	2.805	3.065	2.658	2.314	2.136	2.189	1.426	1.381	1.689	0.975	0.957	1.322	0.673	1.261	0.572	0.478	0.531	0.605	5.649	2.797	1.859	2.207	2.389	1.189	2.507	4.067	3.954	2.372	2.185	2.412
ENSMUSG00000029385	0.00054776	6.43177e-06	24	0	1.00939	2.272	2.566	2.485	2.764	1.867	1.858	0.87	1.142	0.803	0.89	0.986	0.782	0.592	0.918	0.642	0.836	0.325	0.926	2.515	2.036	2.511	1.613	1.845	2.408	1.961	2.08	2.3	2.307	2.229	1.32
ENSMUSG00000023018	0.00054776	6.43177e-06	24	0	0.996313	6.097	4.647	6.186	5.127	8.285	4.716	4.537	3.491	3.967	3.3	3.089	2.671	4.639	3.359	3.428	3.341	2.496	2.699	3.764	3.878	5.733	3.88	4.37	3.847	6.234	5.336	5.968	4.352	5.162	5.447
ENSMUSG00000109473	0.00054776	6.43177e-06	24	3	0.935502	3.961	3.741	4.966	2.885	2.292	4.99	2.807	1.762	0.828	1.541	2.825	2.198	0.969	1.095	1.135	1.284	1.34	0.976	0.586	3.004	1.518	3.533	1.28	3.624	4.171	5.19	3.985	3.564	3.152	6.468
ENSMUSG00000028803	0.00054776	6.43177e-06	24	0	0.914289	3.067	2.25	2.523	2.883	2.233	2.489	1.537	1.598	1.756	1.463	1.382	1.337	1.089	1.254	0.923	0.855	1	1.219	2.022	3.05	2.17	3.529	2.436	2.71	2.996	2.699	4.109	2.274	3.461	2.999
ENSMUSG00000026305	0.00054776	6.43177e-06	24	0	0.885298	3.702	2.576	2.795	2.904	3.034	3.058	1.691	1.77	1.693	2.084	2.668	2.558	1.518	1.49	1.083	1.782	0.929	1.081	2.799	3.677	2.341	2.3	2.562	3.601	3.045	3.458	3.907	2.736	4.702	2.34
ENSMUSG00000036285	0.00054776	6.43177e-06	24	18	0.855246	2.361	3.375	2.948	3.481	3.274	3.084	2.126	2.391	2.56	2.215	1.843	2.99	2.942	2.424	2.477	3.697	3.912	5.047	4.66	4.582	4.117	4.585	3.829	4.199	2.962	2.873	2.683	2.623	2.919	2.913
ENSMUSG00000040592	0.00054776	6.43177e-06	24	6	0.852771	7.181	1.357	2.168	1.294	2.249	1.876	2.163	2.218	3.061	1.524	2.01	2.398	1.422	0.962	0.816	1.595	1.17	1.203	0.466	0.899	0.504	0.866	0.713	0.364	2.78	2.1	3.428	3.261	1.771	1.583
ENSMUSG00000039253	0.00054776	6.43177e-06	24	3	0.732386	3.269	3.408	3.728	4.376	3.32	4.892	3.194	4.723	3.767	4.367	2.909	2.572	1.996	2.683	1.938	2.383	2.306	2.69	4.236	4.556	3.005	2.706	2.732	2.375	5.525	5.565	6.071	4.263	6.155	3.105
ENSMUSG00000042354	0.00054776	6.43177e-06	24	12	0.592202	2.116	1.759	1.83	1.764	1.635	2.917	2.74	2.174	2.438	2.031	3.073	2.6	3.67	3.037	3.289	5.67	3.52	3.315	2.406	2.198	2.424	2.418	2.842	2.069	2.53	2.299	2.099	1.891	1.047	1.789
ENSMUSG00000045672	0.00054776	6.43177e-06	24	15	0.56816	0.659	1.013	1.055	1.084	1.17	0.58	1.522	1.14	1.156	0.761	1.917	1.727	5.14	3.711	5.61	4.492	2.436	2.727	0.571	0.741	1.182	1.657	1.028	1.239	0.458	0.427	0.3	0.859	0.701	0.925
ENSMUSG00000060548	0.00054776	6.43177e-06	24	9	0.555786	1.093	0.647	0.804	1.154	0.679	0.629	1.045	2.56	1.888	0.795	2.233	1.625	1.491	2.035	1.188	0.963	1.081	0.749	0.181	0.233	0.482	0.654	0.242	0.577	0.74	1.104	1.527	1.059	1.07	0.891
ENSMUSG00000025269	0.00054776	6.43177e-06	24	18	0.437522	1.486	1.953	1.835	1.332	1.312	1.819	1.511	1.219	0.762	1.077	1.072	1.195	1.41	1.833	1.226	1.497	1.645	2.178	2.801	1.975	2.131	2.269	3.033	2.098	0.737	1.426	0.856	0.906	1.357	1.06
ENSMUSG00000021750	0.00054776	6.43177e-06	24	18	0.432749	0.154	0.106	0.275	0.251	0.055	0.437	0.027	0	0.047	0.077	0.024	0.158	0.186	0.324	0.192	0.248	0.153	1.056	10.812	4.746	2.361	3.652	6.819	0.908	0.269	0.46	0.236	0.182	0.079	0.213
ENSMUSG00000032456	0.00054776	6.43177e-06	24	6	0.345598	1.375	1.246	1.169	1.639	1.157	1.232	1.444	2.265	2.371	1.525	1.984	2.072	1.675	1.376	0.997	1.584	1.516	1.376	0.876	0.991	1.105	0.619	0.79	0.572	1.798	1.713	1.529	1.777	1.54	1.358
ENSMUSG00000045733	0.00054776	6.43177e-06	24	9	0.340472	0.453	0.545	1.051	0.68	0.509	0.354	0.918	1.109	1.055	0.823	1.32	1.04	0.816	0.928	1.007	1.104	0.671	0.702	0.198	0.408	0.356	0.625	0.416	0.347	0.533	0.726	0.444	0.835	0.511	1.312
ENSMUSG00000035941	0.00054776	6.43177e-06	24	3	0.231577	2.451	2.607	2.188	2.433	1.504	2.132	1.268	1.655	1.449	1.884	1.71	1.821	1.041	1.35	1.034	1.309	1.085	1.796	1.856	2.416	1.56	1.696	1.921	2.504	2.47	3.16	4.095	2.735	3.983	2.494
ENSMUSG00000052713	0.00054776	6.43177e-06	24	3	0.129224	0.429	0.24	0.406	0.311	0.315	0.199	0.521	0.439	0.322	0.361	0.294	0.394	0.197	0.132	0.2	0.071	0.104	0.063	0.28	0.378	0.198	0.218	0.15	0.138	0.434	0.405	0.606	0.517	0.453	0.327
ENSMUSG00000021483	0.000615851	7.2758e-06	24	21	0.768272	2.093	3.078	2.551	3.099	1.979	2.069	1.797	1.271	1.643	1.844	1.233	1.598	1.661	1.552	1.128	1.241	1.512	2.049	2.378	2.928	3.247	3.88	2.202	2.747	2.39	2.021	2.049	2.287	2.604	2.781
ENSMUSG00000040282	0.000615851	7.2758e-06	24	6	0.325976	1.094	0.94	0.795	1.46	1.06	0.709	1.091	1.121	1.007	1.208	1.088	1.017	0.633	0.748	0.781	0.359	0.747	0.618	0.394	0.655	0.221	0.542	0.498	0.748	0.871	0.87	1.071	0.952	1.282	0.734
ENSMUSG00000035239	0.000615851	7.2758e-06	24	21	0.263928	0.636	0.428	0.186	0.502	0.674	0.446	0.216	0.034	0.191	0.178	0.222	0.365	0.358	0.337	0.191	0.144	0.177	0.322	0.998	1.045	0.72	0.594	0.534	0.662	0.482	0.666	0.498	0.527	0.303	0.247
ENSMUSG00000023947	0.000615851	7.2758e-06	24	3	0.189151	1.116	0.671	1.31	0.898	0.845	1.502	0.813	0.67	1.109	0.781	0.945	1.127	0.708	0.658	0.488	0.552	0.421	0.707	0.501	1.749	0.908	0.774	0.754	0.769	1.337	1.645	1.72	1.157	1.432	1.116
ENSMUSG00000006522	0.000650491	8.11982e-06	24	3	52.2647	462.054	361.838	334.362	450.361	401.992	433.561	328.188	399.302	403.851	503.344	337.723	402.68	223.44	266.918	243.693	223.08	293.513	395.585	369.7	386.284	337.441	369.923	325.632	446.46	592.762	665.838	615.326	383.826	747.197	511.997
ENSMUSG00000023942	0.000650491	8.11982e-06	24	21	35.9726	143.437	155.137	138.678	149.878	120.343	137.041	108.472	84.53	103.905	121.176	105.007	107.053	90.039	83.06	72.611	60.203	96.441	92.317	146.038	148.261	149.156	158.761	149.121	136.175	127.77	123.129	116.475	136.014	141.098	105.272
ENSMUSG00000031024	0.000650491	8.11982e-06	24	0	5.44508	13.913	11.456	10.967	11.299	12.617	12.284	4.514	4.662	5.487	4.803	4.06	4.439	4.173	4.888	2.572	2.282	2.472	4.219	10.332	12.181	12.486	11.604	9.31	15.422	12.412	14.936	18.59	11.448	16.061	10.676
ENSMUSG00000044254	0.000650491	8.11982e-06	24	12	4.84863	1.544	2.584	2.165	8.443	1.249	1.496	19.842	5.247	11.301	2.647	5.482	2.144	11.052	10.347	5.639	15.248	15.779	14.698	3.384	2.374	2.936	5.74	2.933	3.289	1.56	1.359	1.795	2.776	2.102	2.076
ENSMUSG00000003555	0.000650491	8.11982e-06	24	0	4.65418	14.784	12.775	11.523	10.672	10.342	15.33	10.994	2.702	6.295	6.731	10.222	3.167	5.751	6.33	2.646	2.819	2.988	4.041	10.154	12.77	10.376	9.179	14.872	6.815	19.701	10.451	16.544	14.692	17.575	10.486
ENSMUSG00000001416	0.000650491	8.11982e-06	24	21	4.5368	26.199	28.343	25.046	25.549	24.381	26.032	19.148	25.196	21.133	24.356	18.036	19.021	17.575	19.242	16.601	20.382	23.258	23.461	32.035	32.124	26.439	27.348	27.62	25.414	25.41	26.995	31.925	25.241	25.768	24.649
ENSMUSG00000035399	0.000650491	8.11982e-06	24	0	4.51276	21.429	20.84	19.261	21.578	17.079	22.75	13.574	15.738	14.076	17.082	14.527	14.488	10.131	12.761	12.088	13.443	15.306	15.766	24.745	20.63	20.297	17.645	19.173	21.572	17.412	20.719	19.186	20.523	20.628	18.652
ENSMUSG00000036918	0.000650491	8.11982e-06	24	12	4.2384	10.578	11.623	10.314	10.764	10.231	5.592	15.049	21.438	14.057	11.95	14.929	15.228	17.283	16.414	17.222	15.603	18.015	20.958	7.9	9.417	10.787	12.952	8.765	12.878	11.275	10.484	10.603	10.312	13.397	11.843
ENSMUSG00000013539	0.000650491	8.11982e-06	24	21	3.80795	12.82	8.957	11.665	10.326	8.8	10.406	6.967	7.537	7.084	9.036	7.122	8.011	7.538	6.854	6.779	5.74	7.024	8.229	17.496	19.193	17.234	17.854	17.939	12.175	15.53	13.494	14.694	10.03	11.42	9.606
ENSMUSG00000032126	0.000650491	8.11982e-06	24	9	3.4429	14.601	15.588	15.985	14.578	15.009	15.005	16.79	23.69	19.472	18.767	17.663	15.098	18.256	20.947	18.823	20.556	22.428	20.037	14.605	12.194	13.224	15.955	13.144	12.684	15.531	16.201	15.229	13.538	16.469	18.121
ENSMUSG00000022912	0.000650491	8.11982e-06	24	0	2.33557	10.575	10.479	9.908	10.854	7.556	11.551	5.276	6.793	6.876	10.452	8.173	8.935	4.364	5.115	4.545	4.26	6.193	7.685	9.28	10.38	8.822	7.855	10.26	9.136	9.267	11.353	14.948	12.967	18.079	9.42
ENSMUSG00000042510	0.000650491	8.11982e-06	24	18	2.27954	0.933	0.786	1.485	0.46	0.913	1.092	0.539	0.405	0.652	2.696	1.632	2.116	3.914	3.164	2.917	2.772	2.463	4.848	8.327	6.712	7.332	4.701	5.324	3.182	0.781	0.306	0.548	0.605	0.975	0.962
ENSMUSG00000040557	0.000650491	8.11982e-06	24	9	1.87825	6.572	6.506	6.514	6.009	5.512	6.327	9.404	9.787	8.208	5.954	8.096	6.333	7.405	6.845	8.375	8.577	8.653	5.818	3.674	4.061	3.987	4.408	3.047	4.588	6.452	7.914	6.533	6.182	6.785	7.998
ENSMUSG00000000567	0.000650491	8.11982e-06	24	0	1.81461	4.108	4.722	5.123	5.44	5.136	5.361	1.672	1.7	3.443	3.165	2.559	2.895	1.651	1.423	2.311	2.295	2.43	2.238	3.273	2.71	5.262	6.267	4.502	5.696	4.031	5.168	3.981	3.982	4.487	4.831
ENSMUSG00000039159	0.000650491	8.11982e-06	24	0	1.75663	20.007	20.062	18.468	21.241	17.637	19.633	16.688	17.571	16.287	16.841	17.707	14.899	15.981	13.62	14.971	15.629	15.683	14.833	16.969	17.754	16.146	16.29	17.497	19.194	17.416	17.417	22.246	19.379	20.234	15.272
ENSMUSG00000018427	0.000650491	8.11982e-06	24	0	1.58852	3.732	3.628	3.676	5.733	2.921	2.4	1.171	0.912	1.036	1.186	1.053	1.699	1.062	0.801	0.613	1.165	0.691	1.176	4.542	2.331	2.852	2.967	2.578	3.839	3.654	3.995	3.825	3.107	4.142	4.057
ENSMUSG00000024479	0.000650491	8.11982e-06	24	21	1.56553	5.528	5.822	7.541	7.057	6.254	6.504	3.708	3.842	5.724	3.932	5.002	7.47	5.358	5.645	5.399	5.13	5.076	4.231	7.27	7.254	8.476	7.86	7.952	9.705	5.972	6.64	7.299	6.835	4.33	6.596
ENSMUSG00000019970	0.000650491	8.11982e-06	24	0	1.52346	7.206	6.589	5.929	5.685	7.285	4.826	2.273	2.404	3.965	3.073	5.735	4.914	2.393	2.528	2.252	3.013	2.491	3.05	5.249	3.746	5.002	3.844	3.042	4.22	3.574	4.154	8.055	5.585	7.196	4.389
ENSMUSG00000038170	0.000650491	8.11982e-06	24	21	1.35075	7.915	4.069	3.717	3.972	3.697	3.651	3.122	3.328	2.696	3.629	2.571	3.361	3.48	3.209	3.508	3.541	3.74	5.323	8.17	6.151	5.969	6.039	5.377	5.937	3.618	3.433	4.824	3.515	6.502	3.048
ENSMUSG00000036371	0.000650491	8.11982e-06	24	12	1.3283	6.903	6.942	6.953	6.595	7.091	7.007	7.756	8.142	7.663	7.786	9.351	8.468	9.785	8.694	10.371	10.299	10.454	10.306	7.187	7.118	8.844	6.872	7.472	8.138	6.883	7.176	6.902	8.492	8.618	8.24
ENSMUSG00000060477	0.000650491	8.11982e-06	24	0	1.26714	8.162	8.62	6.529	8.197	8.12	8.044	5.66	5.626	4.406	6.651	6.205	8.088	5.943	4.115	4.837	5.39	4.22	5.438	5.358	6.016	6.267	6.998	6.502	7.551	6.29	9.208	10.421	6.486	13.696	7.841
ENSMUSG00000028057	0.000650491	8.11982e-06	24	3	1.15577	6.944	5.224	7.439	8.277	6.51	6.065	7.318	7.161	7.236	7.031	5.461	6.565	5.303	4.071	3.847	5.022	5.064	4.765	5.166	6.741	6.925	5.376	5.922	5.159	8.33	12.271	8.703	8.372	5.557	6.6
ENSMUSG00000030852	0.000650491	8.11982e-06	24	21	1.13986	7.545	3.146	2.958	2.821	2.852	2.801	1.81	2.275	1.497	2.172	1.581	1.69	1.448	1.918	1.681	1.574	1.597	2.221	4.249	4.815	3.364	3.682	2.817	4.82	2.609	2.72	3.327	2.225	5.925	3.833
ENSMUSG00000020868	0.000650491	8.11982e-06	24	3	1.12943	9.285	10.483	7.685	9.267	9.704	7.795	9.051	11.622	9.588	9.169	8.746	8.489	8.034	6.954	7.658	7.426	6.14	7.111	7.689	8.24	7.885	7.167	8.17	7.62	9.545	9.846	9.653	8.719	12.638	9.186
ENSMUSG00000044068	0.000650491	8.11982e-06	24	21	1.06667	2.099	3.004	2.388	3.024	3.605	3.607	1.838	2.296	1.91	2.052	2.789	2.648	2.426	2.007	1.371	2.781	2.105	2.228	4.159	3.967	3.987	4.913	5.165	4.461	3.099	2.899	3.48	2.274	4.853	2.957
ENSMUSG00000038648	0.000650491	8.11982e-06	24	0	1.03167	3.44	5.124	3.955	5.305	3.726	3.604	2.31	2.148	1.742	2.75	1.886	2.743	1.891	1.771	2.128	1.385	1.988	2.674	3.468	2.749	1.981	2.775	2.906	4.306	2.627	2.124	3.299	3.216	6.96	4.086
ENSMUSG00000023990	0.000650491	8.11982e-06	24	15	0.936209	4.3	3.877	4.847	3.859	3.992	3.507	5.042	3.999	4.138	3.533	3.405	4.923	6.315	5.013	5.207	6.038	5.873	5.637	4.809	5.217	5.323	5.402	5.51	4.247	3.876	4.319	3.637	4.023	3.577	3.124
ENSMUSG00000104520	0.000650491	8.11982e-06	24	3	0.753422	2.045	2.083	2.544	3.185	1.39	2.301	1.338	0.735	0.93	1.836	0.945	2.754	0.333	0.116	0.786	0.556	0.638	0.199	0.971	2.041	0.779	3.444	0.59	1.205	3.683	4.019	2.617	3.587	1.22	1.811
ENSMUSG00000000823	0.000650491	8.11982e-06	24	6	0.729734	3.642	3.483	2.928	4.145	3.37	3.109	4.834	5.676	3.726	5.037	5.015	5.195	3.446	4.045	2.931	4.462	2.43	4.629	3.121	2.765	2.577	2.767	1.966	2.714	5.229	5.998	5.042	4.875	5.017	3.946
ENSMUSG00000022629	0.000650491	8.11982e-06	24	0	0.666271	3.593	3.031	2.6	2.874	3.213	3.623	2.645	2.013	2.015	2.955	2.336	2.649	1.849	1.179	2.017	1.706	1.46	1.612	2.841	2.709	2.766	2.374	2.756	3.336	3.934	3.678	6.137	3.277	4.947	2.512
ENSMUSG00000030551	0.000650491	8.11982e-06	24	6	0.574524	2.294	1.778	2.518	2.352	2.885	2.582	2.836	3.929	2.201	2.529	3.895	2.882	1.846	1.655	2.068	2.242	1.839	1.846	1.315	1.736	1.896	1.668	1.611	1.811	2.635	2.258	2.217	2.317	4.337	2.232
ENSMUSG00000022967	0.000650491	8.11982e-06	24	3	0.514774	5.991	5.542	6.103	6.267	5.688	5.757	6.549	5.801	5.193	4.773	5.781	5.725	5.059	4.7	4.683	4.954	5.439	4.691	4.381	5.922	4.493	5.845	5.387	5.214	6.123	6.989	7.012	6.315	7.937	6.084
ENSMUSG00000020521	0.000650491	8.11982e-06	24	3	0.478711	2.196	2.426	2.611	2.729	2.296	2.865	2.252	2.306	3.443	3.046	2.635	2.488	1.624	1.592	1.642	1.782	1.774	1.072	1.757	2.336	2.293	2.023	2.107	2.592	3.091	3.349	3.735	3.545	2.535	2.269
ENSMUSG00000039934	0.000650491	8.11982e-06	24	9	0.469696	1.01	1.353	1.267	1.523	1.163	1.249	1.564	1.729	1.821	1.664	2.128	2.136	1.516	2.09	2.017	1.878	1.956	1.455	0.731	0.872	1.211	0.999	1.039	1.685	1.699	1.527	1.268	1.833	1.848	1.669
ENSMUSG00000022297	0.000650491	8.11982e-06	24	9	0.38007	1.005	0.7	0.57	0.677	0.824	0.66	1.071	1.459	1.667	1.111	1.252	1.06	1.069	0.806	0.992	1.471	0.613	0.804	0.396	0.458	0.474	0.36	0.397	0.405	1.435	1.155	1.208	1.133	0.821	0.919
ENSMUSG00000042812	0.000650491	8.11982e-06	24	3	0.291858	0.598	0.72	0.918	1.132	0.799	1.029	0.94	0.61	0.869	1.067	0.538	0.537	0.446	0.311	0.484	0.298	0.408	0.668	0.513	0.228	0.348	0.462	0.475	0.108	1.137	1.106	1.205	1.313	0.714	0.597
ENSMUSG00000037270	0.000650491	8.11982e-06	24	0	0.132936	0.805	0.545	0.555	0.601	0.548	0.564	0.368	0.316	0.376	0.396	0.377	0.331	0.367	0.388	0.303	0.525	0.265	0.323	0.534	0.506	0.466	0.415	0.45	0.79	0.739	0.734	0.649	0.586	0.908	0.628
ENSMUSG00000053414	0.000730208	9.16766e-06	24	0	0.412774	1.456	1.107	1.16	1.018	1.162	1.053	0.651	1.012	0.576	1.109	0.751	0.427	0.214	0.462	0.177	0.2	0.258	0.346	0.386	1.159	1.302	0.694	0.713	1.053	1.116	1.378	1.91	1.142	0.772	0.944
ENSMUSG00000015747	0.000730208	9.16766e-06	24	0	0.347189	3.298	3.509	2.532	3.315	2.768	3.114	2.379	2.868	2.333	2.956	2.488	2.063	1.95	2.039	2.288	2.197	2.024	2.426	2.531	2.301	2.952	2.61	1.885	2.706	3.275	2.761	3.021	2.868	2.947	3.276
ENSMUSG00000089872	0.000730208	9.16766e-06	24	3	0.220794	1.508	1.249	1.419	1.376	0.837	0.949	0.561	1.105	1.087	0.997	0.943	1.159	0.602	0.476	0.676	0.666	0.698	0.729	1.135	1.32	0.728	1.069	0.641	0.949	1.361	1.348	2.006	1.374	2.238	1.258
ENSMUSG00000021994	0.000730208	9.16766e-06	24	3	0.0574524	0.282	0.118	0.238	0.18	0.192	0.152	0.026	0.058	0.117	0.165	0.071	0.156	0.031	0.016	0	0	0.025	0.124	0.11	0.094	0.23	0.19	0.016	0.067	0.182	0.256	0.266	0.214	0.233	0.211
ENSMUSG00000049382	0.000774657	1.02155e-05	24	12	69.7137	257.569	261.224	269.749	275.082	312.294	268.488	373.72	437.064	368.236	352.449	293.865	299.75	372.471	402.518	375.731	375.105	444.583	377.998	324.932	207.469	284.814	306.554	270.219	286.524	322.636	274.553	296.002	293.753	260.346	311.246
ENSMUSG00000040466	0.000774657	1.02155e-05	24	12	24.0742	105.08	102.491	110.235	88.052	125.763	93.946	175.191	181.51	146.086	129.855	133.769	120.846	177.793	148.826	165.978	239.61	146.909	153.884	130.054	119.872	182.22	148.68	144.86	133.691	137.266	113.74	88.789	116.255	87.463	138.748
ENSMUSG00000024827	0.000774657	1.02155e-05	24	0	23.0146	58.591	50.353	37.82	63.547	49.481	44.068	25.227	33.31	33.504	37.044	17.141	17.401	7.588	10.051	7.478	9.347	13.229	17.346	77.412	56.123	51.413	44.722	49.921	39.205	67.22	61.652	84.437	47.634	90.348	37.036
ENSMUSG00000025277	0.000774657	1.02155e-05	24	15	22.8691	33.308	31.322	29.744	24.727	45.293	29.788	32.265	43.129	28.454	36.119	28.433	24.047	74.874	65.074	67.396	77.59	62.44	67.716	60.459	53.555	67.289	50.687	52.234	62.554	43.101	38.3	32.009	23.695	27.965	31.684
ENSMUSG00000025176	0.000774657	1.02155e-05	24	9	22.1499	92.45	91.961	75.961	89.03	96.431	92.724	121.968	134.572	107.912	121.958	88.614	95.593	110.829	112.341	108.43	88.047	116.646	105.4	78.436	61.676	71.414	57.302	69.813	60.258	84.02	79.57	68.088	100.605	109.776	82.86
ENSMUSG00000020089	0.000774657	1.02155e-05	24	0	21.8648	91.838	93.744	103.355	81.28	82.826	103.798	53.126	64.407	67.176	67.128	66.997	60.066	52.605	58.544	53.636	51.942	81.364	58.022	109.272	123.366	87.032	68.147	88.435	78.79	93.862	98.566	138.462	87.872	89.925	88.839
ENSMUSG00000058239	0.000774657	1.02155e-05	24	12	8.61804	50.01	42.151	45.938	40.229	54.781	42.938	63.45	62.98	55.187	46.783	72.395	59.742	68.155	56.814	70.609	68.367	58.709	61.486	49.832	50.062	60.084	63.047	55.161	51.838	48.909	50.087	44.973	41.984	40.615	44.042
ENSMUSG00000016534	0.000774657	1.02155e-05	24	3	6.33462	44.911	43.015	39.919	54.106	42.4	43.993	33.047	41.603	42.757	43.404	32.975	35.667	24.644	25.454	23.176	25.173	28.782	29.545	45.94	40.989	39.077	39.058	30.004	54.768	49.537	49.544	56.21	46.516	66.114	38.319
ENSMUSG00000021025	0.000774657	1.02155e-05	24	15	6.31446	21.681	19.812	20.424	16.601	28.58	21.488	28.907	26.119	32.879	28.818	46.114	37.842	38.746	31.494	34.622	49.983	46.805	37.757	36.172	31.318	35.392	33.038	31.279	26.593	16.707	19.84	11.567	20.127	27.455	34.469
ENSMUSG00000024052	0.000774657	1.02155e-05	24	15	5.64307	15.705	17.224	14.795	11.775	10.39	14.62	13.624	11.786	10.706	14.693	15.34	17.584	19.987	21.431	15.137	25.645	18.964	28.848	23.328	25.602	22.071	17.829	20.344	24.68	7.285	8.816	9.97	13.568	16.261	11.32
ENSMUSG00000026411	0.000774657	1.02155e-05	24	9	4.24865	13.709	10.688	12.876	12.652	11.41	12.035	17.376	18.378	16.472	15.02	15.694	14.378	19.458	19.795	19.28	20.268	15.864	16.143	9.965	9.939	12.303	9.825	11.692	8.545	12.716	12.371	9.363	16.797	13.277	13.068
ENSMUSG00000026304	0.000774657	1.02155e-05	24	6	3.25764	15.008	17.039	14.149	17.314	13.892	12.177	14.142	15.819	12.554	15.677	21.244	16.46	11.42	13.01	11.3	9.285	11.621	11.18	6.316	10.42	9.595	11.391	9.536	10.322	15.738	14.862	16.152	16.179	16.134	16.54
ENSMUSG00000026811	0.000774657	1.02155e-05	24	0	3.19612	17.727	15.67	14.377	16.543	13.677	13.524	9.944	14.501	11.183	14.062	10.716	12.669	7.957	9.907	7.497	6.061	9.82	9.854	14.371	17.911	12.633	14.884	14.166	14.378	16.995	17.498	21.463	15.142	18.234	15.118
ENSMUSG00000038803	0.000774657	1.02155e-05	24	15	3.06389	25.973	29.738	30.59	29.542	26.561	28.136	26.042	24.683	30.781	28.447	30.424	24.458	37.558	34.154	40.4	36.259	33.61	29.52	30.272	27.004	28.825	32.947	33.577	27.725	24.348	18.2	18.955	22.844	19.049	28.411
ENSMUSG00000036813	0.000774657	1.02155e-05	24	3	2.83055	34.066	28.995	34.67	31.255	34.014	35.079	28.849	31.52	24.741	29.139	24.543	26.063	29.415	27.484	24.09	24.95	22.894	26.71	19.695	28.145	23.644	30.141	26.109	31.683	34.187	34.681	39.013	32.724	36.633	39.364
ENSMUSG00000020085	0.000774657	1.02155e-05	24	18	2.8058	17.456	16.274	16.303	17.702	16.137	13.413	12.17	13.807	12.779	14.675	11.868	13.951	15.66	17.469	14.222	15.36	17.784	19.581	26.297	23.624	24.678	20.55	20.233	15.442	14.456	16.205	18.077	15.085	13.629	13.217
ENSMUSG00000015143	0.000774657	1.02155e-05	24	12	2.58836	2.809	3.104	3.108	3.555	4.42	3.27	4.905	6.33	5.361	4.461	6.089	5.444	8.807	9.3	12.627	9.725	7.282	9.042	3.428	2.125	3.237	3.384	2.65	4.116	5.204	3.239	2.96	3.708	3.665	3.405
ENSMUSG00000044788	0.000774657	1.02155e-05	24	3	2.29845	20.681	20.238	17.506	22.792	15.332	16.631	14.642	16.833	16.229	18.597	15.288	18.223	13.822	13.342	12.32	11.229	14.17	14.733	16.662	19.23	14.835	15.711	12.283	14.69	19.46	18.402	26.78	19.085	22.98	15.584
ENSMUSG00000037326	0.000774657	1.02155e-05	24	21	1.74744	8.079	8.173	7.442	6.082	8.631	5.223	6.521	5.639	5.241	5.814	4.487	5.058	6.019	5.442	4.744	6.059	4.608	7.249	8.318	7.887	8.246	8.744	8.412	7.905	8.663	7.499	7.75	7.408	7.822	6.757
ENSMUSG00000033862	0.000774657	1.02155e-05	24	12	1.26961	7.163	7.316	8.073	6.169	7.252	6.329	8.464	8.164	7.676	7.97	9.94	9.213	9.013	10.385	9.275	9.209	9.75	9.224	7.109	8.237	7.904	7.778	7.583	6.531	5.743	5.87	6.626	7.488	6.03	7.99
ENSMUSG00000108435	0.000774657	1.02155e-05	24	15	1.24274	1.235	1.805	1.565	0.824	2.228	0.619	2.036	1.059	2.369	1.029	3.18	3.088	3.854	4.81	4.631	3.742	3.171	2.681	3.86	2.384	3.87	1.674	4.898	2.027	1.279	0.809	0.259	1.097	0.842	1.818
ENSMUSG00000023905	0.000774657	1.02155e-05	24	15	1.15258	3.649	3.545	3.9	3.424	4.83	4.58	5.448	5.691	4.346	4.362	4.659	5.604	5.392	7.582	6.045	8.952	5.71	5.513	10.903	4.088	6.098	5.968	7.853	4.648	2.941	5.012	2.797	4.193	3.358	3.624
ENSMUSG00000019338	0.000774657	1.02155e-05	24	6	0.902091	4.281	5.342	3.708	4.357	4.685	4.059	4.126	6.113	5.213	4.764	4.568	5.022	3.581	3.302	4.085	4.056	2.747	3.905	3.859	2.824	3.494	2.916	2.699	2.908	5.426	5.292	5.965	4.231	4.889	3.373
ENSMUSG00000009647	0.000774657	1.02155e-05	24	6	0.883707	3.71	3.479	3.578	3.205	3.99	2.838	4.627	3.922	4.092	4.259	5.299	3.1	3.556	2.274	2.541	2.58	2.301	2.575	2.446	2.185	3.241	2.27	3.033	2.308	4.438	3.899	3.548	3.415	3.347	3.102
ENSMUSG00000020744	0.000774657	1.02155e-05	24	18	0.852064	3.523	5.028	3.566	5.105	3.996	3.457	3.614	3.125	2.471	3.866	3.873	3.011	3.836	4.385	4.668	3.61	4.331	4.543	5.99	5.384	6.181	5.944	5.415	4.978	3.929	3.815	2.974	4.09	3.324	3.018
ENSMUSG00000031750	0.000774657	1.02155e-05	24	18	0.817062	2.124	1.566	3.846	2.972	2.683	3.045	2.528	1.215	1.351	1.265	1.421	2.141	1.589	2.301	2.981	2.698	2.665	3.79	3.6	3.516	4.664	4.43	3.644	3.853	1.934	1.761	2.207	1.888	1.863	2.838
ENSMUSG00000019854	0.000774657	1.02155e-05	24	3	0.770393	8.075	7.901	5.974	5.913	7.691	7.629	6.788	7.741	6.332	7.893	6.238	5.537	4.713	4.613	4.618	5.181	4.532	7.271	5.91	6.504	5.488	7.955	6.668	7.367	9.737	10.822	12.074	7.565	13.684	8.605
ENSMUSG00000028862	0.000774657	1.02155e-05	24	18	0.759786	1.125	0.466	0.924	0.747	0.885	0.54	0.784	0.32	0.515	0.452	0.564	0.547	1.482	0.925	1.476	1.904	0.3	1.496	2.774	2.294	2.48	3.07	2.021	1.272	1.173	1.185	0.74	0.708	0.462	0.559
ENSMUSG00000036955	0.000774657	1.02155e-05	24	21	0.742109	2.726	3.156	2.845	2.813	3.464	2.601	2.131	2.41	2.425	2.351	1.954	2.338	2.203	2.15	2.279	2.087	2.436	2.969	3.663	4.187	3.858	3.472	3.44	3.804	3.756	3.344	3.416	2.934	4.808	2.483
ENSMUSG00000009907	0.000774657	1.02155e-05	24	3	0.708521	3.805	3.295	3.862	4.042	2.915	3.785	2.885	3.449	3.464	3.54	3.7	3.545	2.582	2.46	1.979	2.252	2.876	2.924	2.965	2.764	2.389	2.464	2.09	2.587	3.372	3.537	4.64	3.748	4.076	3.318
ENSMUSG00000028214	0.000774657	1.02155e-05	24	0	0.40694	1.413	0.923	1.137	1.174	1.071	1.559	0.687	0.7	0.781	0.66	0.838	0.689	0.455	0.417	0.05	0.285	0.047	0.665	0.861	0.917	0.914	1.532	0.303	1.361	1.53	1.904	1.264	1.967	0.867	0.636
ENSMUSG00000000881	0.000774657	1.02155e-05	24	3	0.375827	3.125	3.359	2.821	3.26	2.588	3.198	3.214	2.871	3.233	3.274	3.525	2.962	2.172	3.149	1.962	2.302	2.023	2.209	2.74	2.499	3.538	3.055	2.705	3.073	3.452	3.999	4.282	3.481	4.285	3.594
ENSMUSG00000031511	0.000774657	1.02155e-05	24	3	0.281959	3.413	3.916	3.607	3.729	3.507	3.845	4.174	2.778	2.564	3.229	2.958	2.949	2.255	1.909	2.548	2.542	2.178	2.257	3.453	4.038	3.756	3.695	4.12	3.369	4.212	4.901	5.007	4.06	5.442	4.145
ENSMUSG00000040648	0.000774657	1.02155e-05	24	21	0.189505	0.685	0.647	0.789	0.589	0.701	0.408	0.431	0.386	0.539	0.4	0.555	0.578	0.491	0.662	0.436	0.626	0.479	0.666	1.12	0.907	0.995	0.81	1.161	0.833	0.672	0.82	0.752	0.471	0.797	0.652
ENSMUSG00000037896	0.000774657	1.02155e-05	24	3	0.0890955	1.151	1.493	1.435	1.567	1	1.539	0.999	0.838	0.963	1.273	0.865	1.489	0.822	0.859	0.635	0.93	0.919	0.965	1.174	1.244	1.142	1.418	1.458	1.374	1.533	1.743	1.814	1.549	2.622	1.485
ENSMUSG00000017639	0.000869404	1.15121e-05	24	0	1.00657	3.123	3.828	3.604	3.658	3.656	3.976	2.631	3.91	2.438	2.887	2.778	2.947	1.511	1.495	1.154	1.693	1.031	1.516	3.646	4.684	3.485	2.712	2.943	3.284	3.813	4.063	3.269	2.943	3.388	3.081
ENSMUSG00000022280	0.000869404	1.15121e-05	24	21	0.808577	4.195	3.274	3.758	3.68	3.314	4.26	2.909	2.786	3.088	2.75	2.428	2.872	2.376	2.795	3.233	3.115	2.821	2.329	3.719	5.22	4.202	4.139	3.68	4.989	3.717	3.615	4.369	2.84	4.527	3.228
ENSMUSG00000036087	0.000869404	1.15121e-05	24	21	0.478358	1.911	1.913	1.658	1.89	1.689	2.142	1.417	1.127	1.34	1.655	1.472	1.553	1.63	1.645	1.911	1.778	1.959	2.102	3.374	2.86	2.719	2.789	2.642	2.558	1.749	1.924	2.156	1.543	2.557	1.426
ENSMUSG00000056501	0.000912544	1.28086e-05	24	15	32.774	48.959	52.681	49.326	45.63	66.822	58.234	71.837	92.848	69.178	85.888	63.063	68.241	104.13	79.914	105.115	60.613	128.765	141.142	122.12	118.102	135.479	95.135	120.201	92.064	35.265	46.695	44.058	33.137	104.013	74.002
ENSMUSG00000019179	0.000912544	1.28086e-05	24	21	29.2967	209.49	198.699	178.586	185.732	210.689	184.872	168.146	186.695	163.932	169.608	121.672	125.36	193.282	175.602	147.428	150.32	183.599	206.151	257.496	210.091	238.67	215.885	228.783	196.08	203.381	165.824	199.845	181.101	207.948	181.177
ENSMUSG00000021127	0.000912544	1.28086e-05	24	0	21.3398	69.422	83.6	46.837	82.398	95.778	61.311	32.96	56.977	39.193	61.041	32.87	36.137	20.223	27.72	26.064	26.954	23.523	39.366	67.58	30.84	51.502	52.333	56.071	73.729	66.393	70.763	84.503	47.414	177.1	54.407
ENSMUSG00000028150	0.000912544	1.28086e-05	24	18	19.8824	26.25	19.505	21.941	21.365	20.192	14.246	21.92	22.58	20.874	18.44	22.764	21.768	48.21	47.104	42.004	38.978	38.97	42.716	48.822	62.244	57.016	65.113	56.384	59.857	26.665	25.143	26.468	21.475	17.063	19.296
ENSMUSG00000006736	0.000912544	1.28086e-05	24	0	16.5318	128.655	114.775	121.695	125.98	109.996	125.797	90.065	91.484	90.393	97.6	76.639	77.573	107.558	94.199	90.778	66.927	96.125	91.45	105.092	121.034	102.945	108.328	94.645	102.186	93.286	106.732	162.907	121.862	124.592	116.012
ENSMUSG00000036073	0.000912544	1.28086e-05	24	9	16.4703	42.07	50.931	51.832	47.05	58.295	43.37	81.436	64.678	65.855	51.515	60.918	52.059	71.521	68.249	81.038	72.035	68.647	52.511	32.594	28.025	48.649	39.139	41.637	34.022	50.211	43.15	42.193	45.898	50.179	60.876
ENSMUSG00000029596	0.000912544	1.28086e-05	24	0	10.5659	44.253	38.654	55.241	42.544	35.752	48.213	22.059	21.125	27.74	29.999	30.935	31.02	20.635	25.006	22.129	26.236	35.599	19.333	37.692	47.793	37.019	30.148	44.456	28.253	39.479	38.512	44.653	47.35	29.799	49.726
ENSMUSG00000044005	0.000912544	1.28086e-05	24	3	10.0798	202.401	154.264	151.448	198.511	168.696	177.25	142.166	153.87	137.058	180.81	134.799	129.128	117.149	140.047	107.488	105.898	132.674	141.906	163.904	176.126	174.782	171.815	162.648	146.431	211.123	194.501	224.795	196.689	314.541	184.166
ENSMUSG00000035561	0.000912544	1.28086e-05	24	3	7.65938	65.491	49.071	51.028	61.225	41.867	52.822	47.825	45.526	52.345	72.865	52.541	35.438	31.627	40.153	26.058	22.736	42.094	53.749	56.657	40.007	49.853	49.207	46.603	32.675	84.448	75.653	109.696	74.03	86.339	62.367
ENSMUSG00000030795	0.000912544	1.28086e-05	24	6	6.78999	23.943	20.893	15.317	18.298	23.341	23.232	28.165	31.605	27.368	35.018	22.632	22.781	21.07	26.688	19.573	22.953	21.217	16.146	8.207	13.767	5.982	6.075	7.751	7.845	31.705	28.179	36.441	25.622	22.834	20.9
ENSMUSG00000021411	0.000912544	1.28086e-05	24	0	5.14544	31.128	31.119	32.911	35.448	25.103	28.828	27.48	31.857	23.114	23.849	20.86	20.698	16.559	17.701	16.505	14.55	18.39	14.806	22.634	26.507	23.019	25.87	21.788	24.25	20.314	21.313	26.62	29.19	24.146	27.489
ENSMUSG00000028521	0.000912544	1.28086e-05	24	9	5.09771	18.902	18.713	14.384	22.125	18.878	18.885	21.454	39.143	23.94	26.795	19.414	17.641	21.552	23.064	21.028	27.478	23.564	22.495	17.782	14.087	13.152	11.515	13.066	11.979	20.213	21.73	21.234	17.976	20.091	13.715
ENSMUSG00000060373	0.000912544	1.28086e-05	24	21	4.93419	17.371	20.201	20.282	23.042	19.133	22.128	15.782	14.66	17.442	17.525	15.825	16.002	11.331	13.412	12.529	15.562	14.929	11.576	24.788	27.009	21.723	21.43	20.383	24.51	20.774	21.219	19.717	17.562	15.881	16.556
ENSMUSG00000024962	0.000912544	1.28086e-05	24	15	4.40916	29.527	24.205	24.022	23.962	29.003	20.378	44.814	31.78	34.289	22.113	36.023	22.662	49.982	35.727	45.513	38.988	30.503	33.115	24.11	24.778	37.524	32.06	25.26	35.351	17.821	14.701	13.002	20.244	17.561	28.097
ENSMUSG00000002957	0.000912544	1.28086e-05	24	0	4.24052	25.766	26.664	25.684	24.689	23.864	22.207	17.165	24.339	20.693	20.71	21.566	22.379	14.504	14.238	14.605	13.044	15.899	18.828	25.011	26.063	24.263	24.084	19.879	21.992	24.769	26.847	26.353	24.008	27.194	23.163
ENSMUSG00000023348	0.000912544	1.28086e-05	24	9	2.95641	14.196	15.32	16.092	12.71	12.099	14.038	15.931	22.305	19.463	17.305	19.944	20.248	12.422	12.937	17.266	16.664	13.221	16.212	10.242	9.226	11.086	12.608	10.078	12.965	12.633	12.463	15.266	17.654	14.567	15.683
ENSMUSG00000004100	0.000912544	1.28086e-05	24	12	2.67534	6.236	5.668	5.689	5.53	7.902	10.651	12.783	8.889	9.368	9.631	10.662	8.874	21.172	10.538	9.838	20.728	13.728	17.627	7.022	9.817	9.938	9.723	9.17	7.638	8.35	9.09	9.842	7.565	6.457	7.174
ENSMUSG00000006641	0.000912544	1.28086e-05	24	12	2.28749	4.299	4.022	2.976	3.492	2.607	2.491	4.939	9.855	4.414	5.39	6.162	4.624	9.12	8.658	7.183	7.253	6.936	7.98	4.418	5.063	3.313	4.07	2.46	3.424	4.604	3.235	6.291	3.662	4.496	3.405
ENSMUSG00000034175	0.000912544	1.28086e-05	24	9	1.98732	11.05	11.176	9.276	14.449	10.918	9.834	14.61	16.169	12.202	11.975	14.37	13.009	11.501	12.071	10.96	11.968	13.84	13.921	8.028	10.337	8.962	10.888	10.967	9.142	11.813	13.125	10.847	11.898	9.121	11.809
ENSMUSG00000029761	0.000912544	1.28086e-05	24	3	1.62175	8.972	8.431	8.252	8.974	7.598	8.116	6.076	8.02	6.966	6.167	9.326	7.789	5.777	5.438	5.784	5.147	5.612	6.782	5.676	5.736	5.501	6.415	4.86	9.111	7.174	8.356	9.446	8.512	13.017	9.295
ENSMUSG00000029328	0.000912544	1.28086e-05	24	6	1.58533	8.479	6.854	7.69	7.525	6.011	7.635	10.559	7.834	10.305	11.996	13.349	11.791	8.027	10.005	8.947	11.218	7.769	6.744	4.234	6.348	4.691	5.404	5.716	4.565	11.952	14.623	12.873	11.349	9.301	10.172
ENSMUSG00000001999	0.000912544	1.28086e-05	24	9	1.56165	6.215	5.81	5.544	5.446	5.92	5.04	7.721	8.48	8.358	7.579	6.981	6.079	7.049	7.32	8.464	8.348	7.088	5.058	4.949	4.543	5.652	4.968	4.222	3.937	5.189	4.277	4.317	6.012	6.093	5.893
ENSMUSG00000025178	0.000912544	1.28086e-05	24	3	1.4577	12.044	13.749	12.794	14.289	10.995	13.192	12.444	12.703	12.083	13.051	12.024	11.622	9.644	9.317	8.869	9.118	9.671	9.775	13.118	12.132	11.64	11.728	13.774	9.412	14.846	17.813	19.443	14.237	14.529	11.508
ENSMUSG00000109901	0.000912544	1.28086e-05	24	0	1.43065	7.336	6.44	6.813	6.011	5.354	6.144	4.252	3.862	5.315	5.145	4.045	5.226	2.846	3.869	3.365	3.617	5.464	3.666	5.438	8.115	5.953	5.993	5.304	6.342	5.704	5.688	6.16	5.303	5.985	4.977
ENSMUSG00000038520	0.000912544	1.28086e-05	24	6	1.32264	12.461	11.857	10.152	10.965	11.502	9.741	12.127	15.826	12.715	12.109	11.107	11.901	9.689	10.877	9.628	10.744	9.429	12.522	9.026	9.623	9.196	10.619	7.55	10.236	13.945	13.698	14.259	11.951	14.958	13.285
ENSMUSG00000053110	0.000912544	1.28086e-05	24	0	1.13827	7.367	6.914	6.635	7.576	5.84	6.497	5.317	6.392	4.801	6.265	5.664	5.049	5.031	4.409	4.347	4.697	4.789	4.916	7.434	7.223	6.207	5.398	6.542	6.171	6.476	6	7.94	6.449	7.907	5.528
ENSMUSG00000058761	0.000912544	1.28086e-05	24	12	0.997728	4.958	5.527	6.334	5.45	4.127	4.411	6.402	6.379	6.033	6.825	9.997	9.172	7.554	8.243	7.963	9.873	7.375	7.872	7.797	7.261	7.269	7.449	8.978	6.864	6.409	6.323	6.682	6.696	5.427	5.471
ENSMUSG00000060657	0.000912544	1.28086e-05	24	3	0.959544	6.684	7.401	6.966	8.401	4.87	7.823	5.194	4.633	4.737	6.825	6.015	7.856	4.328	4.242	3.859	5.099	3.619	4.165	5.971	6.748	5.6	5.471	5.45	6.434	6.073	6.797	7.935	8.083	8.048	7.555
ENSMUSG00000038023	0.000912544	1.28086e-05	24	18	0.933381	5.834	5.046	5.021	4.721	4.704	5.557	4.02	5.005	3.582	5.38	4.139	5.022	6.32	6.347	5.856	5.768	5.931	6.686	6.122	6.991	5.576	6.305	6.767	6.133	4.957	4.815	4.957	3.548	5.984	4.577
ENSMUSG00000047777	0.000912544	1.28086e-05	24	0	0.882823	3.842	3.381	2.185	3	3.347	2.916	1.03	2.405	1.993	2.598	1.361	2.355	1.345	1.406	1.226	0.937	0.953	1.779	3.033	2.751	2.1	2.36	2.347	2.923	2.423	3.264	4.021	1.978	5.251	2.409
ENSMUSG00000040701	0.000912544	1.28086e-05	24	15	0.7985	2.139	1.667	2.211	2.221	3.601	2.312	3.44	3.697	2.386	2.401	3.116	2.395	4.623	4.954	4.812	5.357	2.528	4.309	2.697	3.128	3.748	3.33	2.966	3.121	1.658	2.295	2.273	2.006	3.331	2.247
ENSMUSG00000018841	0.000912544	1.28086e-05	24	3	0.725845	6.586	6.524	5.179	5.985	6.382	4.577	6.168	4.334	4.866	5.152	4.073	4.209	5.319	4.18	3.688	2.749	3.74	3.187	3.593	4.006	6.247	5.375	4.154	5.536	6.248	5.274	6.604	6.283	6.988	7.041
ENSMUSG00000036528	0.000912544	1.28086e-05	24	3	0.62579	4.654	4.145	3.121	4.323	4.615	3.629	4.118	6.243	3.063	3.838	2.543	2.797	2.587	1.75	1.855	3.28	2.074	2.77	3.716	4.332	4.101	3.249	2.895	3.147	5.425	5.884	6.085	4.437	9.033	4.213
ENSMUSG00000032086	0.000912544	1.28086e-05	24	21	0.613062	2.743	3.157	2.918	2.724	3.345	3.978	1.853	2.286	1.236	1.812	2.061	2.234	2.49	2.051	2.425	3.311	2.328	2.186	2.928	2.706	2.954	2.91	3.394	3.219	2.894	2.069	2.292	2.636	3.274	2.498
ENSMUSG00000118663	0.000912544	1.28086e-05	24	21	0.426739	2.022	1.563	2.149	1.734	1.827	1.759	1.33	1.981	1.356	1.624	1.358	1.183	1.595	1.75	1.415	1.679	1.011	1.669	2.186	2.769	3.361	2.41	2.423	1.99	1.759	2.115	2.415	1.75	1.838	2.249
ENSMUSG00000027765	0.000912544	1.28086e-05	24	12	0.405703	0.93	0.429	0.826	0.555	0.8	0.927	0.866	1.374	0.851	1.086	1.103	1.439	1.563	1.984	1.658	2.071	2.181	1.58	0.955	0.728	0.868	1.387	1.515	1.304	0.905	0.804	1.124	1.006	1.04	0.936
ENSMUSG00000000901	0.000912544	1.28086e-05	24	3	0.333754	1.253	0.442	1.053	0.667	1.158	1.181	0.706	0.938	0.69	0.107	0.702	0.686	0.216	0.315	0.306	0.476	0.106	0.232	0.206	0.397	0.563	0.268	0.275	0.796	1.193	1.042	1.018	0.761	1.022	1.594
ENSMUSG00000040274	0.000912544	1.28086e-05	24	9	0.330219	1.348	1.498	1.616	1.608	1.472	1.436	1.556	1.718	1.559	1.68	1.977	2.05	1.669	1.513	1.86	1.872	1.648	1.607	0.872	1.083	1.066	1.241	0.966	0.633	1.848	1.822	1.801	1.851	1.471	1.501
ENSMUSG00000051359	0.000912544	1.28086e-05	24	6	0.316784	0.792	0.87	0.93	0.853	1.237	0.776	0.505	1.268	0.872	0.924	1.341	1.875	0.502	0.554	0.681	0.462	0.413	1.103	0.267	0.567	0.448	0.419	0.357	0.622	1.126	1.077	1.434	1.385	1.158	0.948
ENSMUSG00000019842	0.000912544	1.28086e-05	24	0	0.260392	1.451	1.303	0.914	1.292	1.309	1.402	0.756	1.045	0.792	1.129	0.554	0.993	0.714	0.883	0.461	1.108	0.454	0.905	1.241	1.196	1.174	1.143	0.83	0.918	1.875	1.358	1.804	1.266	1.98	1.117
ENSMUSG00000029992	0.000912544	1.28086e-05	24	0	0.221501	1.037	1.188	1.214	0.902	0.713	1.066	0.523	0.675	0.661	0.581	0.728	0.946	0.583	0.435	0.295	0.632	0.411	0.705	0.946	0.766	0.633	0.554	0.684	1.331	1.016	0.774	0.991	0.892	1.188	0.951
ENSMUSG00000106951	0.000912544	1.28086e-05	24	9	0.154326	0.106	0.179	0.155	0.022	0.081	0.199	0.233	0.426	0.48	0.472	0.511	0.267	0.12	0.251	0.266	0.601	0.074	0.135	0.048	0	0.03	0.093	0.064	0.033	0.19	0.362	0.167	0.243	0.051	0.052
ENSMUSG00000035498	0.000912544	1.28086e-05	24	3	0.111723	0.565	0.725	0.773	0.665	0.523	0.588	0.549	0.519	0.324	0.528	0.466	0.654	0.655	0.185	0.204	0.444	0.146	0.143	0.662	1.249	0.409	0.238	0.716	0.404	1.218	0.905	1.278	0.937	0.929	0.731
ENSMUSG00000036863	0.000912544	1.28086e-05	24	15	0.0756604	0.074	0.124	0.185	0.199	0.149	0.225	0.323	0.296	0.159	0.224	0.29	0.371	0.333	0.239	0.388	0.397	0.257	0.561	0.348	0.415	0.314	0.259	0.288	0.204	0.132	0.174	0.217	0.092	0.123	0.107
ENSMUSG00000024998	0.00102384	1.44077e-05	24	18	0.151851	0.701	0.441	0.482	0.722	0.402	0.516	0.503	0.418	0.337	0.31	0.464	0.419	0.659	0.579	0.491	0.503	0.585	0.975	0.703	0.654	0.721	0.752	0.709	0.74	0.414	0.348	0.514	0.512	0.52	0.438
ENSMUSG00000030213	0.00102384	1.44077e-05	24	3	0.0887419	1.43	1.406	1.138	1.256	1.278	1.079	1.145	1.411	1.074	1.024	1.334	1.24	0.976	0.828	0.876	0.834	1.117	1.069	1.37	1.436	1.119	1.274	1.033	1.406	1.636	1.842	2.206	1.453	2.676	1.46
ENSMUSG00000001670	0.00107016	1.60068e-05	24	21	600.715	880.42	1375.42	848.009	968.331	1420.47	1091.48	445.469	475.069	486.616	1100.65	586.23	771.999	858.947	851.824	535.684	470.141	834.861	1981.15	2591.45	1518.11	2224.46	1745.13	2450.32	1768	745.281	755.077	1042.52	850.59	2164.13	936.485
ENSMUSG00000049091	0.00107016	1.60068e-05	24	0	49.4174	272.699	303.274	300.263	324.882	226.88	307.739	225.395	236.899	230.787	289.807	244.096	245.148	152.184	169.252	140.899	165.127	165.518	177.869	254.329	310.716	237.112	227.19	253.343	234.208	265.077	288.141	317.82	299.796	280.587	208.284
ENSMUSG00000025823	0.00107016	1.60068e-05	24	0	30.2781	116.652	195.945	185.063	124.612	120.222	111.182	94.504	131.207	116.071	101.452	57.098	58.611	54.751	60.538	41.16	48.413	53.379	60.186	106.041	98.735	67.297	68.688	83.754	103.121	81.525	97.474	125.421	96.716	162.155	163.431
ENSMUSG00000098747	0.00107016	1.60068e-05	24	6	13.1218	39.767	43.209	43.093	44.105	50.814	42.017	68.273	54.638	64.794	59.428	74.346	55.083	43.991	44.096	34.169	35.17	54.423	42.65	30.279	20.297	34.536	18.496	26.59	26.782	43.3	39.662	36.288	62.878	30.247	44.796
ENSMUSG00000024150	0.00107016	1.60068e-05	24	0	12.1081	53.987	58.151	64.868	58.037	41.507	52.749	34.349	43.823	46.424	44.782	46.714	42.671	24.311	30.957	26.741	32.502	38.05	33.301	61.025	64.034	48.008	42.105	55.29	49.762	48.846	48.504	58.437	58.838	52.395	54.048
ENSMUSG00000030847	0.00107016	1.60068e-05	24	21	11.4834	23.603	20.032	15.949	16.664	31.691	30.926	12.889	19.112	11.435	15.556	11.012	16.31	15.983	13.292	12.225	16.033	17.61	32.336	46.206	49.507	31.437	33.974	37.471	45.359	18.853	18.246	22.424	14.023	47.645	20.415
ENSMUSG00000042462	0.00107016	1.60068e-05	24	15	11.3294	73.749	86.657	96.763	87.427	81.395	91.178	97.545	70.255	91.537	84.619	111.201	97.12	115.483	113.161	120.938	103.228	124.006	103.294	91.647	83.556	95.139	109.499	118.061	75.271	69.352	63.223	47.843	89.878	49.642	85.749
ENSMUSG00000044986	0.00107016	1.60068e-05	24	15	11.2327	178.105	180.485	176.763	174.468	179.79	163.72	219.404	185.914	204.924	199.246	191.741	157.807	251.316	235.595	221.177	182.117	231.954	203.345	192.284	186.272	181.212	179.3	201.374	140.792	163.311	136.67	149.642	176.86	141.739	173.14
ENSMUSG00000052392	0.00107016	1.60068e-05	24	12	8.00586	11.988	10.37	8.646	6.305	11.523	13.436	17.472	16.151	14.359	15.85	24.71	22.748	25.35	22.699	29.304	44.037	33.519	19.377	11.496	14.807	11.077	6.317	10.277	9.749	11.353	9.722	10.352	11.571	8.689	12.249
ENSMUSG00000069379	0.00107016	1.60068e-05	24	12	7.54094	14.777	13.299	21.474	16.495	24.591	12.609	34.23	23.038	21.37	21.117	33.349	21.698	41.663	36.033	36.427	46.285	30.913	22.568	19.218	20.011	23.847	14.717	30.681	18.833	17.864	19.364	7.841	15.32	13.518	20.09
ENSMUSG00000047230	0.00107016	1.60068e-05	24	3	7.24378	27.995	32.807	18.686	28.095	22.645	25.444	21.446	43.669	26.049	29.696	22.078	23.988	14.908	16.229	13.667	10.981	14.28	24.463	13.588	19.253	13.377	16.519	14.455	25.127	31.162	29.524	38.007	27.25	49.335	25.949
ENSMUSG00000041560	0.00107016	1.60068e-05	24	9	5.69203	43.293	38.374	42.785	40.31	39.144	40.287	44.824	48.35	44.032	50.174	53.603	58.373	41.737	45.986	47.664	46.332	45.886	48.747	35.653	39.225	40.873	37.613	37.979	37.786	34.713	40.273	36.718	43.489	40.717	51.065
ENSMUSG00000037936	0.00107016	1.60068e-05	24	3	5.36482	53.946	54.557	40.949	47.862	61.01	61.613	36.931	48.299	34.606	49.954	40.889	43.203	30.159	37.442	39.097	26.565	33.677	38.67	73.032	38.013	41.975	58.333	40.182	54.106	75.423	82.859	78.054	52.957	108.767	61.013
ENSMUSG00000109482	0.00107016	1.60068e-05	24	9	5.24214	17.883	19.597	16.049	21.929	24.861	12.167	29.062	34.195	27.964	23.418	23.892	19.496	19.032	21.82	20.634	19.445	19.579	20.052	14.054	9.019	14.641	12.139	11.617	12.741	18.601	14.048	19.565	18.956	35.1	18.552
ENSMUSG00000030681	0.00107016	1.60068e-05	24	9	4.72489	18.084	18.176	16.118	16.99	19.744	15.485	25.301	34.166	24.495	22.006	19.566	17.086	22.983	20.897	23.123	28.834	24.862	22.796	16.246	15.883	19.324	14.387	14.927	14.708	19.198	16.563	21.409	17.768	15.247	18.724
ENSMUSG00000041827	0.00107016	1.60068e-05	24	3	4.17069	10.454	13.916	13.662	10.587	19.741	18.03	14.917	18.167	11.478	21.325	11.885	16.11	8.356	10.417	7.084	5.25	7.667	7.261	8.99	11.797	7.79	8.985	12.319	16.417	21.499	88.041	117.665	15.261	14.928	14.489
ENSMUSG00000020679	0.00107016	1.60068e-05	24	0	3.56665	19.998	22.857	18.846	18.536	24.148	17.253	17.877	21.018	14.127	15.159	13.523	13.114	16.736	11.588	13.446	11.943	11.15	11.641	15.23	16.226	21.126	18.377	17.222	19.858	20.849	20.638	22.722	19.935	31.068	20.798
ENSMUSG00000004748	0.00107016	1.60068e-05	24	18	3.28168	22.381	21	20.603	19.591	21.97	21.05	15.437	17.022	18.012	15.972	23.441	20.533	23.217	29.751	22.176	23.013	23.578	28.105	23.746	23.146	27.39	26.039	21.64	22.313	17.765	15.177	16.695	18.796	21.525	19.668
ENSMUSG00000045752	0.00107016	1.60068e-05	24	0	3.0996	16.296	17.787	19.216	12.765	16.394	13.525	9.844	10.874	10.685	10.317	11.116	11.696	9.605	10.79	12.085	8.658	12.6	11.546	11.985	16.129	14.986	15.121	16.93	11.92	15.297	14.84	16.087	16.036	12.254	17.244
ENSMUSG00000098708	0.00107016	1.60068e-05	24	18	2.59049	2.369	1.854	5.068	2.83	3.441	0.832	2.303	1.739	2.164	1.244	1.812	4.36	3.674	6.286	4.739	6.868	4.671	6.302	5.982	6.02	6.203	7.09	10.847	4.901	3.567	3.57	3.711	2.702	3.394	2.728
ENSMUSG00000032388	0.00107016	1.60068e-05	24	3	2.34512	11.167	11.464	10.362	11.029	9.412	9.782	10.126	12.012	11.693	10.061	10.563	8.23	7.183	7.195	9.317	6.701	7.152	8.385	6.734	6.849	6.942	7.3	6.612	8.136	11.47	11.607	14.218	12.565	12.591	9.381
ENSMUSG00000028654	0.00107016	1.60068e-05	24	21	2.07607	5.153	4.228	4.434	3.124	2.789	2.487	2.172	1.46	1.786	2.799	1.54	1.511	2.016	0.93	1.236	0.952	1.61	1.279	4.036	5.527	5.567	6.755	4.42	6.768	3.307	4.052	4.797	3.096	5.072	2.907
ENSMUSG00000079562	0.00107016	1.60068e-05	24	0	2.07394	13.568	14.816	11.968	14.293	13.341	12.479	9.342	14.314	12.636	10.973	10.908	9.977	8.38	8.191	6.906	6.35	9.142	9.74	14.067	11.878	12.392	11.036	8.729	11.088	12.357	13.124	18.722	14.101	15.888	11.161
ENSMUSG00000006456	0.00107016	1.60068e-05	24	18	1.87489	5.8	7.4	5.576	5.302	6.721	6.433	3.88	5.276	3.455	5.502	5.459	3.471	8.574	6.916	6.653	5.714	6.122	8.943	10.775	7.916	8.209	9.164	8.021	10.085	5.668	5.807	6.741	5.112	9.464	7.531
ENSMUSG00000061718	0.00107016	1.60068e-05	24	15	1.87242	5.598	4.993	6.811	4.73	7.509	4.516	5.181	5.381	4.52	4.266	5.325	5.521	7.974	8.381	8.231	8.532	7.401	4.997	7.487	7.497	9.689	7.241	8.883	7.022	4.334	3.535	4.202	4.962	3.255	4.677
ENSMUSG00000023495	0.00107016	1.60068e-05	24	9	1.8627	8.835	7.881	9.054	8.308	9.801	8.246	14.725	14.793	10.564	10.035	17.047	13.149	9.174	7.304	9.528	9.455	9.37	7.991	4.578	6.348	7.774	7.466	6.243	7.043	8.211	8.736	7.5	9.779	6.485	7.599
ENSMUSG00000021686	0.00107016	1.60068e-05	24	3	1.70165	14.734	13.487	11.557	14.527	14.551	15.476	11.39	11.888	12.301	16.872	9.815	9.238	9.53	7.653	9.665	8.556	8.794	10.882	16.242	10.743	11.498	10.959	11.185	14.936	17.493	16.935	20.09	12.856	22.337	11.749
ENSMUSG00000056770	0.00107016	1.60068e-05	24	3	1.65728	18.745	17.94	15.95	18.548	14.68	16.835	14.688	15.626	14.276	18.283	15.101	14.644	12.817	13.734	13.054	14.051	13.597	12.319	15.904	16.101	14.402	15.286	13.224	12.917	16.588	18.11	19.948	18.151	19.269	13.768
ENSMUSG00000048970	0.00107016	1.60068e-05	24	21	1.4775	5.041	3.034	4.343	5.844	5.33	5.214	3.703	4.537	4.661	2.531	4.099	2.526	2.809	4.061	2.491	4.476	4.351	4.01	5.657	6.972	7.633	6.075	6.423	8.263	4.379	5.07	6.426	4.497	4.408	4.974
ENSMUSG00000025173	0.00107016	1.60068e-05	24	9	1.41952	5.194	4.146	5.246	4.853	3.785	4.903	5.836	6.013	6.642	7.302	7.934	7.588	6.85	6.916	6.819	6.371	6.607	5.519	5.14	5.174	4.111	4.892	4.499	4.336	5.938	5.806	7.053	4.767	7.089	4.965
ENSMUSG00000026277	0.00107016	1.60068e-05	24	6	1.19466	12.216	11.047	12.581	11.641	9.744	11.323	11.275	13.866	10.804	11.974	12.854	11.467	11.145	10.577	10.066	10.746	9.457	11.052	8.478	10.366	10.073	9.792	9.038	8.912	12.222	12.352	12.746	13.847	12.926	12.064
ENSMUSG00000027800	0.00107016	1.60068e-05	24	6	1.15506	2.897	2.726	3.236	3.454	2.241	3.104	3.371	3.322	4.626	3.715	5.484	5.239	1.496	2.496	2.78	2.625	3.597	1.783	0.916	1.258	2.108	1.34	1.317	1.25	2.707	1.791	2.317	4.251	1.753	3.215
ENSMUSG00000079108	0.00107016	1.60068e-05	24	3	1.0748	6.669	6.877	5.987	7.193	6.391	7.588	5.129	4.668	5.663	6.288	5.657	6.784	3.846	4.469	3.994	4.848	5.95	4.136	4.868	7.364	5.248	4.732	3.956	5.36	7.828	6.356	9.017	7.302	6.013	6.05
ENSMUSG00000063415	0.00107016	1.60068e-05	24	18	1.05288	1.523	0.649	0.944	0.544	2.204	0.594	0.694	0.508	0.512	0.389	1.474	0.613	1.857	1.778	2.143	1.997	0.736	3.438	3.223	3.501	2.314	2.572	2.787	1.483	0.761	1.56	0.388	0.461	0.758	0.654
ENSMUSG00000068732	0.00107016	1.60068e-05	24	3	0.894844	7.721	6.485	5.292	6.583	4.912	5.665	3.991	7.382	4.891	5.515	4.659	5.121	3.534	2.803	2.881	2.607	2.84	4.051	5.917	6.885	5.179	4.5	6.228	5.65	7.325	7.966	8.884	6.661	7.6	5.763
ENSMUSG00000029826	0.00107016	1.60068e-05	24	3	0.858781	6.007	7.686	6.078	5.765	6.813	6.863	6.459	6.243	4.607	6.297	7.205	5.498	4.831	3.938	5.49	4.68	4.549	5.084	5.454	5.664	5.238	5.555	3.384	6.928	7.338	12.38	16.467	6.12	8.119	5.971
ENSMUSG00000015087	0.00107016	1.60068e-05	24	15	0.847821	3.994	4.776	4.307	3.637	3.38	4.223	5.468	4.549	4.221	3.699	7.143	5.762	6.776	7.242	7.257	8.68	6.316	5.229	4.214	4.751	4.9	5.404	4.577	4.631	4.098	4.17	3.91	4.031	3.989	3.987
ENSMUSG00000037022	0.00107016	1.60068e-05	24	18	0.742285	6.585	7.095	6.578	6.473	6.642	8.187	6.185	6.436	5.682	5.991	5.378	4.963	6.6	6.569	6.417	7.039	7.834	6.109	8.735	8.86	8.802	7.02	9.546	6.784	6.683	4.768	6.087	6.038	4.646	5.966
ENSMUSG00000021079	0.00107016	1.60068e-05	24	15	0.735391	5.474	5.42	5.278	5.665	4.859	5.409	4.892	3.732	4.774	5.186	5.678	6.179	7.242	6.462	6.844	8.275	7.269	5.93	5.543	5.469	5.166	6.023	6.729	4.528	3.782	4.055	3.126	4.976	3.267	4.376
ENSMUSG00000043923	0.00107016	1.60068e-05	24	15	0.470756	2.534	2.558	2.666	2.823	2.736	2.942	3.451	2.891	3.316	2.362	3.684	3.229	4.408	3.735	4.062	6.098	2.607	2.951	3.853	2.674	3.211	3.878	2.976	4.446	2.393	2.25	2.441	2.352	1.561	2.775
ENSMUSG00000041417	0.00107016	1.60068e-05	24	12	0.414011	1.374	1.126	0.871	1.418	1.085	1.736	1.7	1.529	1.666	1.652	2.376	2.307	2.126	2.671	2.707	2.753	2.297	1.964	2.175	2.132	1.491	1.87	1.999	1.343	0.93	1.215	1.807	1.249	1.288	0.725
ENSMUSG00000040272	0.00107016	1.60068e-05	24	6	0.359564	1.269	0.905	0.911	0.939	1.064	1.094	0.999	1.247	1.135	1.173	1.487	1.112	1.145	1.183	0.584	0.862	0.789	0.424	0.387	0.681	0.431	0.46	0.229	0.358	1.619	1.171	1.69	1.548	1.345	0.985
ENSMUSG00000017831	0.00107016	1.60068e-05	24	3	0.33234	2.305	2.6	2.876	3.03	2.503	2.528	2.35	2.538	2.754	2.878	2.465	2.402	1.704	1.853	1.37	2.165	1.869	1.735	2.442	2.858	2.053	2.282	2.516	3.013	3.109	3.252	3.502	2.757	2.693	2.657
ENSMUSG00002076083	0.00107016	1.60068e-05	24	6	0.309536	2.916	2.397	3.192	2.364	2.006	2.331	3.342	3.386	2.752	3.404	3.964	3.172	3.276	2.936	2.638	2.951	2.998	2.643	2.022	1.718	1.846	1.973	2.313	2.252	3.014	2.952	3.133	3.343	3.849	3.363
ENSMUSG00000020899	0.00107016	1.60068e-05	24	3	0.232638	1.927	2.242	1.81	2.346	1.325	1.592	1.652	1.129	1.461	1.987	2.094	2.076	1.072	1.515	0.803	1.575	1.515	1.004	1.49	1.806	1.697	1.766	1.527	1.509	2.125	2.189	2.369	2.309	2.594	2.271
ENSMUSG00000029772	0.00107016	1.60068e-05	24	21	0.185969	0.484	0.577	0.437	0.633	0.435	0.37	0.35	0.304	0.245	0.369	0.305	0.23	0.302	0.295	0.291	0.224	0.254	0.377	0.684	0.558	0.652	0.462	0.733	0.77	0.534	0.549	0.588	0.299	0.583	0.333
ENSMUSG00000055923	0.00107016	1.60068e-05	24	3	0.178191	0.914	0.71	0.882	0.878	0.819	0.783	0.717	0.577	0.423	0.505	0.87	0.962	0.499	0.522	0.307	0.542	0.798	0.399	0.508	0.659	0.501	0.675	0.502	0.512	1.294	1.147	0.741	0.989	0.81	1.085
ENSMUSG00000046605	0.00107016	1.60068e-05	24	3	0.158745	0.773	0.494	0.983	0.827	0.793	0.735	0.645	0.451	0.415	0.676	1.055	0.325	0.374	0.605	0.272	0.512	0.392	0.122	0.623	0.418	0.547	0.282	0.544	0.555	1.265	0.759	1.229	1.051	0.836	0.644
ENSMUSG00000009733	0.00107016	1.60068e-05	24	3	0.125335	0.969	1.116	1.462	1.214	0.944	1.122	0.819	0.886	0.713	0.996	0.921	0.936	0.772	0.776	0.606	0.566	0.745	0.654	1.028	1.196	0.984	1.215	0.49	0.888	1.327	1.298	1.237	1.158	1.798	1.149
ENSMUSG00000022685	0.00119725	1.79728e-05	24	3	0.656549	3.315	3.249	2.108	3.902	2.591	3.51	1.975	2.38	3.121	3.703	3.294	3.16	1.736	2.396	2.072	1.83	2.38	2.359	2.126	2.407	2.122	1.912	2.369	2.08	3.485	3.951	5.222	3.142	4.07	3.291
ENSMUSG00000086389	0.00119725	1.79728e-05	24	6	0.178898	0.415	0.222	0.144	0.239	0.116	0.377	0.895	0.676	0.198	0.43	1.007	0.455	0.455	0.136	0.461	0.261	0.107	0.175	0	0.05	0.13	0.067	0	0	0.36	0.483	0.225	0.191	0.275	0.503
ENSMUSG00000026640	0.00119725	1.79728e-05	24	3	0.118971	0.44	0.726	0.501	0.621	0.587	0.272	0.553	0.442	0.595	0.439	0.449	0.435	0.307	0.372	0.303	0.385	0.275	0.307	0.4	0.251	0.399	0.325	0.304	0.379	0.706	0.629	0.368	0.595	0.856	0.582
ENSMUSG00000058135	0.0012716	1.99387e-05	24	12	2666.04	5508.34	6160.15	4456.41	4319.12	6799.26	4584.9	9395.15	13094.3	9976.44	7175.11	10874.8	5911.15	12461.5	9976.68	12471.3	18578.7	6755.29	8588.74	7551.17	5713.14	8102.15	7520.76	7384.7	7376.64	11163.6	5735.2	5885.98	5814.43	5198.31	4916.84
ENSMUSG00000005547	0.0012716	1.99387e-05	24	12	337.828	367.009	256.547	182.355	177.314	313.751	220.264	1090.92	2931.06	961.272	1476.35	940.355	778.998	782.746	872.409	676.893	1477.62	1117.35	1930.57	1234.15	1079.48	1391.58	1042.69	884.566	1382.96	627.156	623.18	422.48	391.847	542.377	313.002
ENSMUSG00000015656	0.0012716	1.99387e-05	24	21	232.521	428.051	536.319	591.688	430.488	622.842	786.433	309.724	355.722	221.684	354.53	198.685	320.059	387.207	336.417	373.252	334.798	510.095	568.925	924.79	898.856	638.376	702.943	905.688	805.382	202.502	266.772	252.959	288.361	667.516	557.553
ENSMUSG00000059908	0.0012716	1.99387e-05	24	3	216.103	1254.39	1329.35	1008.07	1342.75	1320.93	1562.76	799.346	1390.71	800.647	1443.32	599.947	1123.43	390.515	534.321	422.36	366.546	720.832	1150.81	1138.92	1031.88	921.407	1213.48	1026.14	1352.64	1488.5	1638.99	1906.27	1196.31	3960.14	1482.02
ENSMUSG00000023944	0.0012716	1.99387e-05	24	21	169.887	487.496	542.363	506.06	428.491	617.182	508.803	405.857	571.31	396.868	450.234	337.58	332.62	412.86	381.025	359.343	379.866	381.935	513.13	984.915	732.698	875.68	745.549	715.251	854.495	430.635	433.21	541.758	346.021	577.641	520.395
ENSMUSG00000026864	0.0012716	1.99387e-05	24	0	46.1338	129.073	243.51	207.175	153.956	111.771	144.971	60.589	82.685	90.231	78.18	43.538	69.959	50.736	51.661	43.685	47.344	73.582	77.087	132.501	142.229	68.364	67.609	106.539	122.196	57.288	88.324	112.65	89.303	183.109	159.832
ENSMUSG00000032898	0.0012716	1.99387e-05	24	6	19.3846	64.146	62.613	42.055	53.817	51.22	42.455	58.548	87.121	47.386	70.281	46.796	42.712	26.43	22.421	24.337	26.123	25.706	33.8	21.418	25.557	24.433	31.327	22.348	36.705	53.12	60.778	73.11	53.849	92.918	55.667
ENSMUSG00000035372	0.0012716	1.99387e-05	24	18	15.8205	47.649	31.309	40.377	16.059	37.09	32.095	15.494	16.296	17.197	23.867	17.882	18.325	73.796	47.502	33.419	39.9	26.816	54.139	42.244	58.091	61.564	34.966	39.912	67.088	20.304	23.387	57.113	22.098	36.655	25.62
ENSMUSG00000020741	0.0012716	1.99387e-05	24	3	6.37846	99.247	82.328	73.107	80.369	76.195	74.981	57.564	81.114	56.273	67.637	65.386	70.588	50.954	56.707	42.293	54.641	52.146	78.335	73.633	82.549	66.633	70.881	65.863	72.813	90.661	94.507	125.746	78.303	138.432	81.915
ENSMUSG00000083899	0.0012716	1.99387e-05	24	21	4.64711	5.386	10.065	13.049	7.119	7.087	10.448	4.713	4.222	6.354	3.165	5.186	5.748	3.611	3.942	3.202	4.101	5.81	2.958	16.146	16.129	9.969	10.447	16.17	13.042	5.25	4.738	7.595	5.272	3.597	5.57
ENSMUSG00000020108	0.0012716	1.99387e-05	24	21	3.64902	6.678	5.942	7.778	8.896	5.011	7.251	3.94	1.808	4.992	5.705	3.437	4.345	3.548	3.995	3.025	2.943	6.848	8.338	49.585	48.931	23.906	15.967	32.327	6.599	7.285	6.405	4.879	7.626	8.434	4.987
ENSMUSG00000069874	0.0012716	1.99387e-05	24	3	3.2039	13.142	12.717	13.331	11.474	15.812	25.271	9.76	18.277	10.215	19.236	13.179	19.321	7.106	6.684	6.647	7.226	8.756	13.442	11.055	15.606	10.718	9.476	9.018	16.117	16.452	33.118	43.53	16.799	24.535	16.044
ENSMUSG00000002083	0.0012716	1.99387e-05	24	3	2.52013	10.916	12.466	9.264	13.539	7.221	4.072	11.174	9.339	7.863	7.235	6.204	3.446	3.664	3.89	3.399	4.467	4.638	4.762	5.654	5.405	7.244	7.18	5.282	5.33	10.3	13.048	10.334	11.235	6.826	9.549
ENSMUSG00000020572	0.0012716	1.99387e-05	24	15	2.39073	4.352	4.187	4.297	3.351	3.162	3.816	4.002	5.741	3.503	4.59	5.637	5.794	6.847	8.447	7.542	11.051	7.933	11.198	7.581	8.541	5.59	6.747	6.761	7.673	4.629	5.99	6.843	3.624	3.852	3.158
ENSMUSG00000109089	0.0012716	1.99387e-05	24	3	2.36704	17.874	19.659	18.811	14.343	23.951	15.108	17.237	14.564	13.223	14.188	9.704	11.284	16.233	11.649	13.36	13.676	10.344	11.25	7.095	13.876	16.724	10.493	8.36	14.645	23.038	21.205	22.655	19.78	19.989	20.893
ENSMUSG00000020423	0.0012716	1.99387e-05	24	3	1.74921	7.183	11.032	5.525	6.721	7.156	6.487	2.897	4.174	7.353	7.662	4.737	9.591	2.357	4.29	3.561	1.839	2.334	6.237	4.76	5.625	4.865	4.701	3.951	4.602	4.938	7.953	13.064	8.603	11.643	7.582
ENSMUSG00000042626	0.0012716	1.99387e-05	24	3	1.50296	10.727	10.812	10.708	9.954	8.227	9.545	9.451	11.244	9.264	11.538	9.026	8.929	6.999	7.452	5.812	8.064	6.771	8.52	9.962	10.299	7.39	7.885	7.724	8.115	11.023	11.771	14.301	9.718	14.081	8.919
ENSMUSG00000095098	0.0012716	1.99387e-05	24	12	1.41156	3.116	3.838	3.872	2.357	2.411	3.036	4.465	4.592	3.542	3.574	5.865	4.593	5.866	5.417	8.354	5.604	6.435	5.431	2.365	3.993	3.544	3.787	3.461	2.622	2.832	2.903	2.169	3.548	1.892	3.232
ENSMUSG00000015711	0.0012716	1.99387e-05	24	3	1.18653	11.221	10.427	8.648	8.704	8.775	7.474	8.614	13.158	7.063	8.933	6.644	8.304	5.13	5.225	5.224	7.038	4.547	6.78	7.693	8.58	9.237	8.122	7.153	9.784	11.78	12.551	15.833	9.662	13.086	8.48
ENSMUSG00000025225	0.0012716	1.99387e-05	24	0	1.15577	6.614	5.665	5.975	5.061	5.85	4.945	4.277	4.253	4.918	4.412	4.393	3.66	4.597	3.059	3.173	2.725	3.159	4.201	5.468	6.091	5.927	5.897	4.088	4.684	6.054	5.002	7.599	5.705	6.679	4.919
ENSMUSG00000075025	0.0012716	1.99387e-05	24	9	1.05819	2.212	1.692	2.418	1.703	1.545	1.097	5.028	3.474	2.266	1.853	4.38	4.09	1.174	1.458	2.896	3.129	2.898	2.704	0.584	0.422	0.774	1.786	0.625	1.595	2.264	2.626	0.917	2.267	1.771	2.777
ENSMUSG00000033781	0.0012716	1.99387e-05	24	21	1.02813	5.903	5.969	5.783	4.709	5.05	4.386	3.5	3.593	3.722	3.712	4.903	4.961	3.817	4.548	3.759	4.208	3.725	4.367	5.512	6.895	4.635	6.32	4.939	9.504	5.477	5.653	5.949	4.913	4.604	4.905
ENSMUSG00000041362	0.0012716	1.99387e-05	24	0	0.951059	5.559	6.278	4.437	4.531	4.64	5.493	2.759	4.812	3.076	3.518	3.729	3.768	2.444	2.921	3.01	3.561	2.617	3.469	3.305	4.896	4.071	4.339	3.408	4.681	5.708	6.059	7.032	4.608	8.049	4.137
ENSMUSG00000000751	0.0012716	1.99387e-05	24	3	0.868681	6.882	6.03	5.466	7.132	5.153	6.38	3.608	4.735	4.745	4.692	6.006	6.261	3.971	4.736	3.293	3.876	4.892	5.362	5.126	5.549	4.526	4.312	2.948	3.919	6.605	6.704	7.378	6.756	6.907	5.704
ENSMUSG00000043165	0.0012716	1.99387e-05	24	18	0.840573	1.719	2.011	1.495	1.24	2.532	1.788	0.406	0.892	0.821	1.56	0.469	1.243	2.154	1.126	1.97	1.418	1.218	1.996	3.804	2.53	4.46	5.018	3.727	2.853	1.065	2.565	1.215	1.237	1.938	0.926
ENSMUSG00000025077	0.0012716	1.99387e-05	24	12	0.80398	1.127	1.213	1.467	1.873	1.407	1.211	2.352	1.858	1.681	2.322	2.738	2.333	2.542	3.44	2.569	2.832	2.999	2.453	0.804	1.534	1.426	1.374	1.294	1.483	1.523	1.095	1.752	1.567	1.456	1.109
ENSMUSG00000052302	0.0012716	1.99387e-05	24	3	0.623845	4.604	5.983	3.62	5.751	2.804	2.54	3.142	1.986	1.084	2.989	2.426	2.05	2.988	1.283	1.482	1.445	2.429	2.253	1.302	2.619	1.875	3.388	1.818	2.861	4.136	6.447	5.569	5.689	12.272	7.202
ENSMUSG00000090002	0.0012716	1.99387e-05	24	6	0.571342	0.3	0.361	1.253	0.779	0.568	1.405	0.547	1.402	1.451	1.051	1.968	0.808	0	1.106	0.188	0.212	0.348	0	0	0	0.425	0.219	0	0	1.171	0.59	0.588	1.089	0.537	1.273
ENSMUSG00000116903	0.0012716	1.99387e-05	24	18	0.473762	0.875	0.567	0.527	0.908	1.019	0.591	0.531	0.494	0.578	0.589	0.221	0.574	0.569	0.942	0.294	1.142	0.78	1.108	1.51	1.891	2.38	1.768	2.676	2.01	0.3	0.793	0.329	0.558	0.642	0.612
ENSMUSG00000052485	0.0012716	1.99387e-05	24	0	0.340118	1.395	1.033	0.56	1.114	1.423	0.44	0.261	0.573	0.173	0.501	0.059	0.096	0.076	0.316	0.47	0.228	0	0	0.421	0.406	0.911	0.392	0.161	0.822	0.838	0.422	2.363	0.723	0.448	0.976
ENSMUSG00000112366	0.0012716	1.99387e-05	24	3	0.335699	1.43	1.74	1.87	1.665	1.131	1.84	1.146	1.321	1.452	1.192	1.34	1.453	1.152	0.695	0.963	0.978	0.711	0.577	0.723	1.071	1.09	1.675	1.014	1.156	2.173	1.545	1.631	1.532	0.994	1.753
ENSMUSG00000047496	0.0012716	1.99387e-05	24	6	0.328098	1.045	1.09	1.371	0.993	0.918	1.095	1.282	1.435	1.305	0.86	1.305	1.519	0.758	0.954	1.294	0.999	0.704	0.391	0.581	0.807	0.521	0.625	0.433	0.885	1.41	1.057	0.926	1.187	1.01	1.098
ENSMUSG00000022723	0.0012716	1.99387e-05	24	18	0.276832	0.568	0.523	0.439	0.479	0.709	0.532	0.487	0.455	0.352	0.359	0.38	0.54	0.641	0.66	0.551	0.964	0.496	1.041	1.072	0.845	0.88	1.151	0.943	1.003	0.715	0.718	0.491	0.429	0.814	0.437
ENSMUSG00000000120	0.0012716	1.99387e-05	24	3	0.252084	0.937	0.564	1.209	1.51	1.587	0.808	0.389	0.954	1.112	0.892	0.566	1.062	0.313	0.4	0.401	0.383	0.429	0.749	0.996	0.613	1.047	1.115	0.555	0.604	2.556	1.453	2.147	1.891	1	1.464
ENSMUSG00000046404	0.0012716	1.99387e-05	24	15	0.198343	0.388	0.45	0.506	0.59	0.508	0.86	0.505	0.684	0.67	1.149	1.257	1.058	1.426	0.756	1.299	1.078	0.916	0.895	0.949	0.884	0.785	0.809	1.186	0.871	0.309	0.345	0.231	0.604	0.447	0.722
ENSMUSG00000027478	0.0012716	1.99387e-05	24	3	0.102884	0.798	0.701	0.833	1.088	0.588	0.798	0.505	0.311	0.375	0.291	0.364	0.224	0.446	0.319	0.416	0.235	0.096	0.169	0.28	0.989	0.259	0.559	0.524	0.739	1.651	1.766	1.189	1.017	0.794	0.827
ENSMUSG00000024241	0.0012716	1.99387e-05	24	3	0.0989949	1.555	1.255	1.272	1.332	1.225	1.229	1.091	1.177	1.094	1.254	1.323	1.519	0.848	0.898	0.802	1.145	0.958	1.137	1.296	1.474	1.123	0.971	1.312	1.462	1.672	1.944	2.331	1.546	2.259	1.409
ENSMUSG00000029669	0.0014171	2.23481e-05	24	3	2.41406	19.957	18.526	17.266	22.912	13.735	25.822	15.272	17.322	17.228	19.013	15.893	17.365	11.68	13.651	12.731	15.272	15.709	12.998	14.998	17.476	13.833	14.492	14.016	19.966	20.967	18.824	24.282	23.004	20.026	17.29
ENSMUSG00000112850	0.0014171	2.23481e-05	24	12	0.375474	0	0	0	0	0	0	0.461	1.113	0.244	0.531	1.243	0.408	0.214	0.559	0.284	0.858	0.44	1.153	0	0.492	0	0	0.228	0.232	0	0	0.074	0	0	0
ENSMUSG00000030231	0.0014171	2.23481e-05	24	3	0.343477	2.406	2.775	2.51	2.64	2.132	1.976	3.055	3.114	2.614	1.95	2.391	2.143	2.06	1.86	1.77	2.105	1.295	1.713	2.211	2.15	1.85	1.975	2.044	2.406	2.855	3.212	2.79	2.569	3.143	2.432
ENSMUSG00000038208	0.0014171	2.23481e-05	24	6	0.32739	1.569	1.794	1.774	1.684	1.75	1.622	2.16	2.966	2.22	1.618	2.6	1.996	1.622	1.619	1.34	2.108	1.395	1.954	1.174	1.357	0.851	1.298	1.256	1.442	1.4	1.542	1.869	2.223	2.372	1.997
ENSMUSG00000030323	0.0014171	2.23481e-05	24	0	0.25226	1.078	1.05	0.945	1.376	1.019	0.723	0.3	0.56	0.787	0.845	0.675	0.754	0.58	0.546	0.453	0.361	0.42	0.678	0.767	0.97	0.944	1.033	0.642	0.681	1.156	1.089	1.096	1.007	0.678	0.758
ENSMUSG00000018286	0.00148968	2.47576e-05	24	12	33.5718	143.457	147.344	171.917	135.519	146.791	134.888	195.472	154.884	192.284	154.479	195.573	162.728	227.635	210.003	244.564	238.867	245.896	162.536	179.222	148.608	181.089	145.78	184.018	137.226	147.733	118.91	111.742	158.516	92.014	164.23
ENSMUSG00000001604	0.00148968	2.47576e-05	24	12	29.2869	87.357	90.039	89.837	101.001	109.708	75.909	129.729	99.017	128.751	103.315	132.644	106.916	172.075	153.548	198.167	141.298	146.844	125.958	76.523	68.555	104.327	105.48	90.792	101.97	92.817	87.529	58.555	84.532	76.328	97.223
ENSMUSG00000032249	0.00148968	2.47576e-05	24	3	13.8904	63.041	71.396	77.352	71.382	68.196	60.006	70.697	52.95	62.497	57.366	74.161	62.813	46.933	40.296	42.456	41.503	38.581	35.479	38.264	62.573	66.789	51.969	51.745	54.915	67.907	61.345	65.94	78.181	60.619	72.423
ENSMUSG00000031767	0.00148968	2.47576e-05	24	15	11.9031	16.01	29.153	27.799	25.091	21.249	21.978	26.175	42.329	30.785	26.593	21.194	27.227	70.033	81.186	98.067	44.34	64.823	83.231	15.116	23.427	17.097	35.775	26.007	41.603	13.133	9.985	11.543	16.974	19.183	24.595
ENSMUSG00000035811	0.00148968	2.47576e-05	24	9	11.0715	27.383	28.975	20.74	40.914	25.992	29.271	31.889	83.551	42.712	47.931	38.431	39.023	23.562	28.961	31.988	44.803	37.742	38.693	23.24	17.855	16.105	16.869	15.562	20.456	36.937	44.732	32.35	34.472	50.828	32.43
ENSMUSG00000078817	0.00148968	2.47576e-05	24	21	9.79095	24.539	23.536	26.995	21.757	19.589	33.243	12.556	7.632	10.137	16.7	8.216	12.138	9.363	7.915	8.19	10.204	13.069	14.645	19.732	32.879	23.007	22.136	26.208	26.407	16.105	22.717	24.309	22.757	23.018	24.085
ENSMUSG00000004069	0.00148968	2.47576e-05	24	21	8.12041	31.241	28.146	28.072	27.554	28.459	28.742	19.652	28.308	18.221	24.784	16.915	20.564	19.068	20.515	15.226	20.264	19.817	27.97	48.241	40.569	36.844	33.723	34.317	29.507	28.689	34.795	40.083	27.303	40.429	22.108
ENSMUSG00000074264	0.00148968	2.47576e-05	24	0	7.86833	63.587	56.398	50.207	63.841	61.628	55.188	46.236	52.957	54.638	53.769	41.339	51.934	34.919	45.633	37.959	33.774	43.507	45.334	72.107	53.784	58.606	46.919	48.984	53.474	56.095	57.749	57.349	54.912	64.49	46.431
ENSMUSG00000061111	0.00148968	2.47576e-05	24	9	7.74087	35.178	35.726	39.27	28.899	28.529	30.553	33.003	48.54	39.796	31.473	55.089	53.828	36.424	41.701	36.606	34.477	40.263	36.004	19.628	26.579	24.38	27.274	26.652	25.073	29.92	28.129	36.382	41.348	33.215	46.822
ENSMUSG00000026227	0.00148968	2.47576e-05	24	3	7.53617	33.758	36.124	34.937	37.127	28.271	31.815	29.369	37.091	32.55	37.589	39.925	40.381	21.064	21.199	21.452	21.995	22.238	22.545	26.468	31.46	23.386	27.657	24.725	28.168	32.641	31.943	35.542	39.546	37.863	33.042
ENSMUSG00000023243	0.00148968	2.47576e-05	24	15	6.80626	11.302	10.722	13.175	12.931	12.446	8.586	9.549	13.319	11.717	26.27	18.566	34.967	26.064	23.208	16.968	20.359	20.401	35.621	29.82	20.56	24.014	30.924	22.06	16.86	5.787	8.501	8.378	4.889	13.045	12.552
ENSMUSG00000030103	0.00148968	2.47576e-05	24	12	6.19903	8.52	7.583	6.066	5.1	10.714	2.768	16.822	26.885	19.34	14.813	23.433	19.156	26.568	17.962	14.533	23.843	14.027	25.657	14.768	11.966	16.991	18.631	13.088	23.897	1.973	3.075	7.051	2.583	14.092	9.038
ENSMUSG00000030207	0.00148968	2.47576e-05	24	21	4.89141	14.425	11.241	10.053	12.405	9.962	9.593	4.986	6.494	6.087	9.122	7.935	7.259	7.327	7.589	6.651	7.142	6.356	7.472	19.085	15.746	15.34	15.822	17.301	14.987	18.252	18.469	19.847	11.746	14.712	10.561
ENSMUSG00000010936	0.00148968	2.47576e-05	24	15	4.7979	8.164	8.593	6.597	7.845	9.986	5.356	8.392	10.455	7.094	7.065	5.6	5.237	22.519	16.226	17.803	14.617	16.035	21.735	11.942	9.686	13.455	13.878	11.339	11.368	7.226	7.58	7.143	6.351	10.925	7.678
ENSMUSG00000058569	0.00148968	2.47576e-05	24	0	4.05773	25.783	30.768	32.938	26.779	21.239	28.966	20.165	20.468	24.814	21.794	17.217	21.264	18.905	17.147	18.709	18.999	20.652	20.023	26.108	26.146	19.121	21.128	26.803	18.958	21.619	21.263	26.255	25.656	22.14	27.873
ENSMUSG00000061292	0.00148968	2.47576e-05	24	3	3.48816	16.121	10.469	10.448	10.178	7.875	13.109	9.845	16.872	8.753	18.867	18.079	17.52	4.964	8.818	5.197	9.119	8.365	8.384	12.759	10.781	10.568	6.255	5.604	6.695	25.688	22.404	19.726	23.091	27.397	18.103
ENSMUSG00000034245	0.00148968	2.47576e-05	24	6	3.18516	18.028	15.087	17.478	19.938	15.661	12.708	17.025	24.59	15.816	16.871	17.674	17.176	12.412	14.019	12.11	12.638	13.103	13.026	10.574	12.026	14.117	14.657	10.136	11.698	14.518	14.458	13.976	15.145	15.251	15.274
ENSMUSG00000046668	0.00148968	2.47576e-05	24	3	2.82489	19.284	18.931	20.98	19.355	21.216	21.648	16.844	19.029	18.721	17.402	22.553	19.925	13.932	15.4	15.99	14.095	14.606	12.841	15.938	15.694	16.265	18.837	16.233	16.786	22.639	20.388	21.227	15.368	18.167	17.491
ENSMUSG00000040472	0.00148968	2.47576e-05	24	12	2.80085	19.993	20.756	17.336	18.775	22.772	17.229	23.005	26.291	21.581	22.022	23.053	22.807	29.489	26.116	23.923	21.452	26.326	28.126	20.894	18.549	24.98	24.778	21.35	20.135	23.753	19.613	19.174	19.934	19.373	20.494
ENSMUSG00000021756	0.00148968	2.47576e-05	24	21	2.66456	14.914	11.864	14.135	13.71	12.031	13.203	9.539	9.998	9.752	9.361	10.059	11.762	11.586	10.818	10.389	9.815	10.286	15.258	14.058	19.769	13.257	16.545	14.289	20.941	13.721	14.33	17.431	12.979	18.36	12.764
ENSMUSG00000046160	0.00148968	2.47576e-05	24	0	2.43916	10.528	14.328	10.536	9.343	14.337	8.599	7.207	8.336	8.738	7.704	3.305	6.948	4.929	3.127	2.505	1.111	3.463	4.379	5.334	5.692	10.564	7.972	3.479	5.297	7.184	6.744	13.382	10.671	9.426	6.524
ENSMUSG00000037321	0.00148968	2.47576e-05	24	3	2.27582	10.965	11.911	12.819	11.356	11.928	14.796	9.573	13.578	11.1	14.194	9.813	12.115	9.949	7.705	9.307	6.887	7.429	10.02	6.179	13.25	9.352	8.876	7.194	10.528	15.064	23.597	37.471	13.153	12.719	11.77
ENSMUSG00000058756	0.00148968	2.47576e-05	24	3	2.23304	7.547	7.489	7.415	7.609	6.276	6.313	6.978	6.117	6.508	5.114	8.448	6.528	3.918	3.148	3.82	4.113	3.288	3.428	3.884	3.762	4.638	3.87	3.564	3.244	7.821	5.838	7.748	7.882	6.021	5.757
ENSMUSG00000042429	0.00148968	2.47576e-05	24	9	1.81514	6.313	6.221	4.979	5.855	5.34	4.966	8.045	14.754	11.217	8.174	12.304	10.426	6.582	6.081	7.341	5.751	5.449	6.137	5.025	5.715	6.109	3.151	3.813	3.217	7.056	7.503	7.516	7.108	4.311	4.432
ENSMUSG00000023206	0.00148968	2.47576e-05	24	12	1.51515	4.088	4.3	6.14	3.948	4.728	5.098	8.124	7.138	4.865	5.218	7.076	7.495	11.122	6.871	8.931	11.103	6.004	6.873	4.416	5.867	5.435	5.94	5.219	5.561	4.985	5.182	4.899	4.634	4.219	6.137
ENSMUSG00000057110	0.00148968	2.47576e-05	24	21	1.41068	3.416	4.032	3.521	2.847	4.535	3.764	1.569	1.112	1.083	2.11	1.265	2.356	2.361	1.302	1.177	1.32	1.614	2.501	2.917	3.757	3.608	3.114	3.915	3.843	2.341	2.784	3.067	3.161	5.052	4.161
ENSMUSG00000028423	0.00148968	2.47576e-05	24	9	1.30709	4.631	4.178	3.995	4.553	3.933	5.468	5.94	7.359	5.787	6.841	8.507	7.924	4.656	5.965	4.848	6.942	4.739	6.269	4.574	4.901	3.944	4.807	3.677	4.392	5.552	5.991	6.281	5.573	5.422	4.244
ENSMUSG00000026888	0.00148968	2.47576e-05	24	3	1.29507	10.319	11.568	9.881	10.853	12.077	8.634	9.063	10.428	9.501	7.837	5.58	5.752	8.066	6.029	7.019	7.205	7.719	7.308	6.925	7.989	7.847	9.112	7.293	9.545	10.585	10.859	12.601	9.584	14.985	10.79
ENSMUSG00000009145	0.00148968	2.47576e-05	24	6	1.29153	7.601	6.309	6.844	7.018	6.368	6.135	6.942	6.1	6.353	6.843	9.066	6.468	5.393	6.079	5.714	5.199	2.91	4.689	4.405	5.238	4.536	5.186	3.654	3.007	8.255	5.99	6.955	7.288	7.888	6.655
ENSMUSG00000062563	0.00148968	2.47576e-05	24	15	1.22718	1.784	3.602	2.792	2.659	3.379	3.166	4.649	5.529	4.668	2.049	3.93	2.531	6.327	4.368	6.618	3.702	4.205	4.556	4.52	3.049	5.783	6.93	4.535	7.098	1.7	1.998	1.014	1.879	1.889	2.337
ENSMUSG00000056941	0.00148968	2.47576e-05	24	3	1.0695	7.159	7.277	7.584	6.969	5.057	6.624	4.866	4.87	5.599	5.108	6.893	5.927	4.468	4.08	4.968	3.652	4.232	3.349	5.553	5.116	4.727	4.311	5.408	5.733	6.793	4.883	5.827	8.384	5.574	8.022
ENSMUSG00000006567	0.00148968	2.47576e-05	24	3	0.958483	4.674	4.181	3.924	6.238	3.067	4.187	3.553	5.715	4.237	4.831	3.609	4.255	2.908	2.81	2.22	2.77	2.741	3.093	3.37	3.939	2.68	3.259	2.293	2.921	5.504	4.825	6.506	4.129	7.372	3.435
ENSMUSG00000025764	0.00148968	2.47576e-05	24	9	0.906864	0.99	1.168	1.44	1.361	0.947	1.733	2.661	1.762	2.784	1.541	5.628	4.283	2.284	1.622	2.976	2.673	2.111	0.925	0.797	0.833	1.062	0.978	0.706	1.241	1.093	0.957	1.018	1.462	1.074	1.697
ENSMUSG00000031161	0.00148968	2.47576e-05	24	6	0.906511	7.373	6.432	5.973	7.476	9.385	5.674	8.444	10.892	7.735	7.789	7.674	7.537	7.945	6.909	6.607	7.041	6.943	7.528	4.653	5.937	6.344	5.265	4.975	5.548	8.353	7.768	8.433	7.387	9.969	8.107
ENSMUSG00000115662	0.00148968	2.47576e-05	24	21	0.882469	1.094	2.266	1.279	1.228	2.046	2.613	1.011	1.169	0.282	0.869	0.526	0.668	0.987	1.226	0.821	0.929	1.066	1.553	3.734	3.456	2.045	1.662	2.497	3.22	0.635	1.778	0.686	0.272	1.411	1.964
ENSMUSG00000028467	0.00148968	2.47576e-05	24	12	0.852771	3.146	3.103	3.303	3.465	2.896	3.128	4.376	4.604	4.135	4.381	4.225	3.965	4.222	5.001	4.407	4.315	5.056	6.315	4.318	2.624	3.648	3.542	3.471	2.236	3.72	2.832	3.024	3.242	4.005	2.849
ENSMUSG00000057963	0.00148968	2.47576e-05	24	3	0.72885	12.484	11.794	10.812	11.106	11.921	8.744	10.848	14.168	11.271	10.66	11.153	10.358	9.593	7.429	9.21	8.9	9.227	10.565	10.335	12.753	10.682	12.025	10.944	10.897	14.093	16.024	18.882	12.519	13.436	13.49
ENSMUSG00000029817	0.00148968	2.47576e-05	24	21	0.704278	1.309	1.84	2.335	1.384	1.359	2.305	0.788	0.702	0.815	0.771	1.604	1.504	1.052	0.937	0.841	1.107	0.851	0.852	2.278	2.975	1.817	1.303	2.129	2.099	0.941	0.881	1.006	1.648	2.044	1.527
ENSMUSG00000006585	0.00148968	2.47576e-05	24	6	0.533689	2.597	1.498	1.637	1.573	1.742	1.045	2.169	2.78	2.006	2.273	2.158	1.748	1.411	1.396	1.42	0.803	1.035	1.028	0.759	1.024	1.072	2.053	0.69	1.409	3.258	3.474	3.76	2.215	1.937	1.443
ENSMUSG00000029405	0.00148968	2.47576e-05	24	3	0.50293	4.11	4.333	4.811	4.656	3.27	4.765	2.92	4.424	3.71	4.74	4.201	4.843	2.365	2.877	2.918	2.982	3.345	3.616	4.7	5.866	3.568	3.68	3.975	4.779	5.458	5.681	9.333	5.115	6.03	4.982
ENSMUSG00000015942	0.00148968	2.47576e-05	24	15	0.362392	1.247	1.006	1.058	1.465	1.211	1.379	1.648	1.188	1.178	1.247	2.2	1.587	1.642	1.716	2.106	1.86	1.7	2.482	2.029	2.104	1.978	1.38	1.604	1.679	1.085	1.669	1.006	0.923	1.145	1.245
ENSMUSG00000033326	0.00148968	2.47576e-05	24	3	0.352846	4.965	5.092	4.108	4.134	4.285	3.714	3.677	4.097	3.725	4.235	3.371	3.89	2.92	2.988	2.112	3.552	1.465	3.349	4.5	4.257	3.909	3.753	3.837	4.681	5.176	5.871	6.442	3.944	6.453	4.452
ENSMUSG00000039206	0.00148968	2.47576e-05	24	3	0.302288	3.826	3.612	3.011	3.338	3.274	2.66	2.319	4.076	2.29	3.078	1.843	2.351	2.078	2.146	1.776	1.707	2.358	2.958	2.889	3.053	2.262	3.357	2.359	3.822	5.197	4.153	5.883	3.553	6.676	3.993
ENSMUSG00000038065	0.00148968	2.47576e-05	24	0	0.232638	0.775	0.592	0.794	0.573	0.358	0.663	0.362	0.259	0.321	0.261	0.326	0.362	0.484	0.198	0.261	0.19	0.19	0.113	0.703	0.645	0.274	0.588	0.604	0.434	0.599	0.645	0.715	0.603	0.463	0.38
ENSMUSG00000004328	0.00148968	2.47576e-05	24	15	0.0961665	0.063	0	0.079	0.039	0.08	0.133	0.046	0	0.014	0.266	0.124	0.205	0.196	0.112	0.253	0.268	0.25	0.417	0.213	0.164	0.107	0.148	0.228	0.272	0.014	0.083	0.012	0.013	0.015	0
ENSMUSG00000037890	0.00148968	2.47576e-05	24	3	0.0783121	0.316	0.363	0.346	0.391	0.361	0.238	0.265	0.332	0.356	0.334	0.28	0.203	0.18	0.111	0.16	0.213	0.122	0.057	0.169	0.269	0.394	0.275	0.226	0.404	0.512	0.306	0.464	0.461	0.638	0.301
ENSMUSG00000025192	0.00148968	2.47576e-05	24	0	0.0768979	0.313	0.399	0.188	0.413	0.263	0.299	0.161	0.164	0.102	0.177	0.176	0.204	0.187	0.14	0.118	0.067	0.165	0.144	0.308	0.225	0.255	0.166	0.199	0.232	0.148	0.261	0.186	0.226	0.373	0.172
ENSMUSG00000050410	0.0016632	2.77014e-05	24	9	0.404819	1.192	1.32	1.393	1.436	0.843	1.729	2.201	2.671	1.741	1.725	3.125	1.54	2.15	1.335	1.609	2.157	1.05	1.389	1.337	0.979	1.282	1.183	1.073	0.584	1.701	1.437	1.4	1.729	1.536	1.502
ENSMUSG00000000266	0.0016632	2.77014e-05	24	6	0.0786656	0.262	0.252	0.218	0.217	0.238	0.245	0.331	0.251	0.292	0.244	0.389	0.395	0.221	0.401	0.144	0.207	0.158	0.093	0.106	0.181	0.089	0.183	0.141	0.112	0.245	0.398	0.307	0.195	0.225	0.393
ENSMUSG00000100801	0.00175432	3.06453e-05	24	21	92.3131	163.78	212.211	203.113	196.053	222.029	319.752	92.826	132.209	76.596	139.691	62.443	128.501	129.11	111.331	119.467	108.598	191.124	194.119	377.178	343.811	214.289	249.576	305.952	306.197	70.069	98.226	92.435	112.415	258.97	191.704
ENSMUSG00000002289	0.00175432	3.06453e-05	24	18	40.7721	128.991	129.864	116.418	88.335	168.018	177.799	75.8	59.026	57.193	105.409	59.048	90.292	132.042	93.201	78.199	96.873	124.127	161.311	232.267	217.328	230.512	188.032	186.178	202.388	56.356	54.377	72.105	80.022	182.64	107.787
ENSMUSG00000073155	0.00175432	3.06453e-05	24	12	27.6065	40.238	43.369	41.324	40.144	43.149	32.995	79.841	89.204	67.204	56.548	66.003	60.065	104.122	85.805	93.551	79.209	79.717	80.577	41.186	32.891	51.298	38.925	41.627	33.375	31.264	29.304	25.593	44.786	30.044	39.719
ENSMUSG00000020538	0.00175432	3.06453e-05	24	12	25.6542	20.381	16.477	14.945	20.557	26.386	12.405	46.175	66.813	60.893	30.107	51.426	37.936	66.54	93.755	75.004	63.55	44.445	39.167	19.963	13.693	21.657	18.926	17.266	18.317	32.259	22.639	36.878	17.411	15.908	15.406
ENSMUSG00000033174	0.00175432	3.06453e-05	24	15	25.1288	95.804	108.92	109.129	65.571	119.024	77.541	101.303	128.797	108.668	66.313	92.256	67.06	170.698	152.942	164.019	169.716	160.418	131.813	108.868	117.604	113.133	85.574	93.365	94.02	69.676	52.328	71.481	69.999	56.054	91.441
ENSMUSG00000007721	0.00175432	3.06453e-05	24	15	14.6753	64.199	61.365	78.129	60.488	87.399	56.213	88.53	85.746	81.096	65.819	80.438	75.218	115.286	89.913	119.07	108.776	100.829	99.915	76.655	62.005	94.908	86.047	90.356	86.936	64.667	60.965	53.924	72.323	75.321	89.847
ENSMUSG00000035027	0.00175432	3.06453e-05	24	15	8.7561	46.852	42.876	56.204	44.097	51.46	42.571	47.36	45.775	45.174	39.809	54.785	54.735	58.186	59.692	72.989	56.586	67.143	64.444	53.893	45.93	60.159	62.378	59.952	52.004	40.072	41.135	37.012	47.02	42.555	57.234
ENSMUSG00000051391	0.00175432	3.06453e-05	24	21	8.65463	33.911	34.499	23.673	28.404	29.954	30.095	19.138	29.635	21.058	28.245	15.068	19.451	20.377	21.944	13.745	16.597	20.65	31.534	48.558	35.368	30.884	36.092	34.307	33.338	25.245	23.717	32.878	25.376	37.383	21.547
ENSMUSG00000022217	0.00175432	3.06453e-05	24	9	7.31714	22.637	25.382	28.37	26.409	23.801	24.521	29.974	29.015	33.471	32.536	37.95	34.027	28.901	37.331	38.593	34.205	43.279	26.276	20.416	22.244	24.969	20.522	21.93	18.425	24.974	21.763	22.531	30.435	13.696	25.813
ENSMUSG00000038745	0.00175432	3.06453e-05	24	9	5.76345	44.179	46.781	45.337	48.593	49.206	53.101	79.939	55.168	49.702	56.759	70.685	79.178	55.496	53.322	55.898	53.139	53.644	50.905	32.359	41.466	47.673	51.929	50.083	52.479	54.224	54.872	50.185	47.658	52.338	55.381
ENSMUSG00000015542	0.00175432	3.06453e-05	24	6	5.29287	40.451	42.21	46.505	43.379	40.805	39.65	44.005	49.541	42.718	49.713	53.814	45.065	37.67	42.905	40.394	43.02	49.348	36.35	26.85	38.854	33.806	30.907	33.385	26.707	42.909	37.98	44.83	49.482	37.835	47.792
ENSMUSG00000029650	0.00175432	3.06453e-05	24	15	5.15976	16.654	20.671	16.335	32.801	22.342	24.186	21.453	24.025	22.835	18.714	17.821	14.549	29.178	30.918	30.712	25.018	36.709	35.455	25.903	20.439	24.16	27.138	29.357	23.666	12.87	14.58	9.64	22.425	21.778	16.546
ENSMUSG00000054364	0.00175432	3.06453e-05	24	21	4.22443	17.246	15.842	21.696	17.687	16.803	18.029	11.861	11.822	15.347	15.32	12.406	15.484	12.029	11.513	12.068	12.629	14.006	15.71	26.456	23.538	21.801	24.439	17.205	17.894	12.499	13.267	14.936	18.068	21.969	20.513
ENSMUSG00000022391	0.00175432	3.06453e-05	24	21	4.00859	16.679	19.467	15.729	16.815	15.218	16.988	10.058	15.383	9.59	14.433	9.008	12.936	14.305	11.354	10.96	10.373	14.706	19.89	23.755	22.04	18.49	19.964	16.831	18.465	13.205	17.348	16.259	10.864	19.284	12.28
ENSMUSG00000028857	0.00175432	3.06453e-05	24	12	3.194	23.448	21.539	19.691	19.95	19.652	20.994	21.381	28.747	24.56	26.084	27.383	24.212	27.557	26.753	26.292	24.945	26.557	26.32	24.221	22.881	25.747	22.966	18.649	21.635	19.576	22.338	20.007	22.948	19.285	23.491
ENSMUSG00000071551	0.00175432	3.06453e-05	24	12	3.18587	13.925	13.395	9.477	16.663	8.319	9.55	16.358	26.49	16.466	18.357	14.664	14.068	14.997	18.232	17.281	22.851	30.261	32.467	26.109	22.4	17.342	13.426	14.13	14.666	15.512	13.657	10.766	14.048	13.989	11.201
ENSMUSG00000022848	0.00175432	3.06453e-05	24	21	2.80792	12.185	10.555	10.909	12.246	10.517	11.093	8.014	8.362	9.423	9.28	6.623	7.661	6.902	7.333	6.239	5.855	7.103	7.937	13.356	11.134	11.72	10.94	10.8	13.58	8.567	11.573	10.017	9.352	13.286	8.855
ENSMUSG00000081021	0.00175432	3.06453e-05	24	15	2.24294	9.756	10.131	15.371	9.934	17.151	10.3	11.156	13.275	9.456	8.261	10.66	11.85	15.911	12.125	16.739	17.313	14.199	14.782	11.163	11.377	13.267	12.566	18.377	14.655	8.959	9.526	7.303	10.114	9.134	8.58
ENSMUSG00000024963	0.00175432	3.06453e-05	24	15	2.1542	14.863	16.737	14.367	15.721	20.067	10.503	25.382	22.578	18.253	14.231	18.187	16.603	27.23	25.949	26.201	24.796	19.542	19.609	12.837	9.481	18.807	18.198	21.077	18.366	10.388	10.143	8.582	15.551	9.893	12.206
ENSMUSG00000022462	0.00175432	3.06453e-05	24	15	2.0743	3.44	3.551	3.49	3.094	5.983	4.376	4.6	5.117	4.957	6.652	7.938	8.153	8.02	8.528	9.118	12.177	6.877	9.532	8.714	4.354	6.515	5.64	8.295	6.935	2.818	3.564	3.198	2.839	9.854	4.916
ENSMUSG00000039202	0.00175432	3.06453e-05	24	3	2.05998	20.01	22.781	16.917	11.346	21.841	21.588	10.785	20.937	9.003	19.737	10.919	12.722	10.305	8.834	5.453	7.816	7.593	18.765	18.805	21.178	15.963	12.067	12.456	20.087	22.359	22.475	45.128	17.256	43.409	24.433
ENSMUSG00000004633	0.00175432	3.06453e-05	24	12	1.77077	5.626	5.77	4.529	4.993	6.016	4.003	6.836	8.659	6.124	5.032	6.754	6.193	9.023	10.038	9.061	7.398	9.203	8.682	4.329	5.199	6.681	4.672	5.396	5.889	5.035	4.941	4.749	5.197	6.262	5.049
ENSMUSG00000043439	0.00175432	3.06453e-05	24	15	1.55988	3.083	3.137	3.103	3.011	2.179	3.007	3.568	2.841	3.155	3.256	2.206	2.01	6.416	5.411	5.277	4.412	4.129	5.579	4.49	5.557	5.559	5.412	4.408	3.88	2.374	2.886	3.701	3.539	1.621	2.492
ENSMUSG00000004843	0.00175432	3.06453e-05	24	3	1.29683	6.211	6.098	6.344	6.085	4.395	5.672	3.533	4.644	6.911	5.553	4.188	5.458	2.857	2.597	2.753	3.302	3.985	3.683	3.905	6.05	4.365	2.701	3.571	4.657	5.6	5.773	6.598	8.769	5.574	5.447
ENSMUSG00000038507	0.00175432	3.06453e-05	24	3	1.28022	5.931	4.453	5.28	5.189	4.081	5.699	4.52	6.951	5.323	6.526	6.458	6.623	3.087	4.481	3.136	3.788	3.723	5.332	3.746	4.138	3.31	4.5	2.936	3.844	8.629	11.227	20.478	6.392	7.613	6.675
ENSMUSG00000021707	0.00175432	3.06453e-05	24	9	1.12094	5.242	6.348	5.321	6.137	5.556	5.429	7.064	6.444	8.33	6.971	7.619	5.462	5.509	7.212	6.235	5.84	6.466	5.694	4.795	3.899	4.182	4.081	4.459	4.137	5.58	4.101	4.292	6.933	4.437	4.949
ENSMUSG00000026887	0.00175432	3.06453e-05	24	21	1.01258	6.39	6.355	6.419	6.424	6.516	5.56	4.692	4.811	4.865	4.906	4.985	4.832	6.094	6.246	5.511	5.605	5.469	7.034	6.673	6.928	7.472	7.583	8.464	6.754	5.678	6.851	7.911	6.837	7.016	7.436
ENSMUSG00000020069	0.00175432	3.06453e-05	24	0	0.952826	5.31	5.126	5.879	4.787	4.119	5.742	3.963	4.784	3.302	3.681	3.475	4.017	3.23	2.702	3.639	4.383	3.001	3.21	4.205	5.159	5.341	4.84	4.087	4.543	4.659	3.815	5.145	4.22	4.054	5.195
ENSMUSG00000024906	0.00175432	3.06453e-05	24	21	0.94717	4.953	5.56	5.467	4.723	4.3	4.738	3.067	3.209	2.968	3.085	3.851	4.617	4.364	6.072	4.882	3.872	4.115	5.158	6.199	6.154	6.201	5.735	6.148	4.414	5.363	4.4	4.941	3.974	4.491	4.849
ENSMUSG00000006127	0.00175432	3.06453e-05	24	6	0.798147	6.583	5.408	5.044	5.667	5.58	5.398	6.954	6.115	5.385	6.594	6.708	6.337	6.02	4.809	5.394	5.452	5.142	5.842	3.811	5.051	4.701	4.113	4.385	3.999	6.415	7.461	7.983	6.81	7.575	5.339
ENSMUSG00000025059	0.00175432	3.06453e-05	24	3	0.757665	5.144	5.215	4.464	4.978	4.543	4.648	3.239	3.396	4.22	4.097	4.447	3.791	2.582	3.202	2.221	3.63	3.244	2.501	4.358	4.329	3.322	2.898	3.145	4.924	4.538	3.723	5.487	5.22	5.172	3.471
ENSMUSG00000063889	0.00175432	3.06453e-05	24	21	0.705693	2.55	2.463	2.616	2.409	2.147	3.356	1.488	1.615	1.827	1.53	1.984	2.031	1.483	1.019	1.567	1.508	1.621	2.464	2.846	2.524	3.283	2.461	2.638	3.4	2.089	2.624	2.341	1.688	3.354	2.375
ENSMUSG00000055782	0.00175432	3.06453e-05	24	9	0.557377	1.814	1.823	1.193	1.38	1.245	1.237	2.117	2.021	2.625	1.517	2.919	1.924	1.369	1.305	1	2.303	1.706	1.52	0.866	0.865	1.092	0.209	0.279	0.241	1.434	1.441	2.097	2.014	1.194	1.074
ENSMUSG00000058835	0.00175432	3.06453e-05	24	3	0.501339	4.171	3.575	3.1	3.26	3.644	3.181	3.046	3.064	3.124	2.828	3.522	2.667	2.108	1.956	1.606	2.681	2.443	2.375	2.317	3.212	2.981	2.921	2.435	3.647	3.007	3.892	3.918	3.298	4.627	2.962
ENSMUSG00000110597	0.00175432	3.06453e-05	24	9	0.424087	0.299	0.12	0.13	0.181	0.157	0.175	1.15	1.463	0.749	0.349	0.708	1.073	0.597	0.661	0.81	1.55	0.693	0.757	0.587	0.189	0.106	0.145	0.112	0.496	0.472	0.555	0.146	0.62	0.059	0.302
ENSMUSG00000042246	0.00175432	3.06453e-05	24	15	0.405349	0.398	0.373	0.308	0.49	0.205	0.449	0.358	0.256	0.443	0.705	0.451	0.423	0.748	0.76	0.719	1.084	0.94	0.971	2.1	1.068	1.439	0.796	0.885	1.219	0.296	0.367	0.173	0.504	0.317	0.232
ENSMUSG00000025742	0.00175432	3.06453e-05	24	6	0.385904	1.382	1.161	1.556	1.617	0.886	1.591	1.519	1.697	2.027	1.766	2.3	1.339	1.546	1.196	1.206	1.333	0.916	1.278	0.812	0.925	0.962	0.672	0.691	0.974	1.614	1.063	1.395	1.341	2.33	1.276
ENSMUSG00000026792	0.00175432	3.06453e-05	24	3	0.374413	3.368	2.822	3.325	3.155	3.356	2.512	2.908	4.142	2.537	2.274	1.948	3.201	2.071	2.19	1.94	2.194	2.106	2.614	2.89	2.642	2.827	2.53	2.007	3.035	3.847	3.05	3.587	3.252	4.118	3.842
ENSMUSG00000086152	0.00175432	3.06453e-05	24	0	0.357089	0.476	1.002	1.614	1.977	1.652	1.81	0	0.635	0.639	0.694	0.65	0.107	0	0	0	0	0	0	0	0.257	0.505	1.042	0	0.182	1.061	0.312	1.514	1.85	1.136	0.144
ENSMUSG00000039477	0.00175432	3.06453e-05	24	3	0.343477	3.42	3.059	2.775	3.589	3.708	3.347	2.793	3.927	2.113	3.007	2.406	2.816	2.802	1.919	2.666	1.851	1.96	2.456	2.906	3.257	2.783	2.83	2.817	2.674	3.482	3.512	4.074	2.979	5.083	3.358
ENSMUSG00000027351	0.00175432	3.06453e-05	24	15	0.304763	0.651	0.497	0.666	0.494	0.569	1.377	0.745	0.685	0.7	0.701	1.696	1.416	1.094	1.476	2.05	2.018	1.176	0.999	1.082	0.853	1.116	1.06	1.015	1.439	0.656	0.673	0.772	0.571	0.553	0.592
ENSMUSG00000059182	0.00175432	3.06453e-05	24	3	0.250669	1.742	1.818	1.459	2.291	1.511	1.978	1.254	1.846	1.607	1.667	1.43	1.578	1.023	1.224	1.178	0.994	1.431	1.156	1.997	1.334	1.313	1.299	1.414	1.627	1.668	2.146	1.816	1.721	2.134	1.623
ENSMUSG00000058748	0.00175432	3.06453e-05	24	9	0.241123	0.467	0.259	0.225	0.522	0.136	0.463	0.698	0.479	1.081	0.503	0.589	0.613	0.253	0.847	0.539	0.66	0.417	0.137	0.161	0.155	0.203	0.21	0.108	0.11	0.521	0.377	0.281	0.41	0.3	0.523
ENSMUSG00000021838	0.00175432	3.06453e-05	24	6	0.160513	0.628	0.484	0.696	0.316	0.273	0.609	0.572	1.283	0.78	0.687	0.707	0.705	0.429	0.289	0.405	0.527	0.341	0.534	0.539	0.329	0.514	0.415	0.339	0.24	0.7	0.694	0.691	0.57	0.574	0.844
ENSMUSG00000039298	0.00175432	3.06453e-05	24	6	0.127633	0.509	0.409	0.45	0.475	0.626	0.504	0.611	0.697	0.575	0.472	0.621	0.615	0.414	0.327	0.596	0.554	0.56	0.397	0.308	0.296	0.231	0.362	0.157	0.25	0.619	0.505	0.773	0.447	0.452	0.562
ENSMUSG00000113063	0.00194953	3.42313e-05	24	6	1.28234	3.173	2.357	5.848	3.436	4.434	4.425	5.332	3.874	5.296	4.728	5.312	4.607	2.76	1.99	3.545	2.005	2.741	2.908	1.44	2.628	1.911	2.76	2.635	3.724	4.969	5.485	6.278	5.88	3.707	4.42
ENSMUSG00000019461	0.00194953	3.42313e-05	24	6	0.863554	7.311	6.69	8.024	6.529	8.45	5.748	8.556	8.461	8.495	6.897	10.377	7.049	7.645	6.522	7.15	7.173	6.415	6.425	4.814	6.156	6.415	5.514	5.832	6.532	9.236	8.804	6.84	8.755	9.501	9.158
ENSMUSG00000025184	0.00194953	3.42313e-05	24	21	0.426385	1.573	1.41	2.253	1.324	1.305	1.64	1.2	0.95	0.987	0.978	1.782	1.484	0.987	1.151	1.364	1.202	1.079	1.513	1.74	2.334	2.08	1.995	2.034	2.094	1.204	1.49	1.382	1.595	1.905	1.726
ENSMUSG00000040044	0.00194953	3.42313e-05	24	6	0.357442	2.413	2.233	2.781	2.173	1.92	2.172	2.254	2.811	2.638	2.85	2.973	2.705	1.77	2.303	1.849	2.407	2.039	2.05	1.941	1.871	2.567	1.629	1.612	2.031	2.676	2.761	2.922	2.126	3.231	2.638
ENSMUSG00000048905	0.00194953	3.42313e-05	24	3	0.0650538	0.11	0.308	0.229	0.209	0.092	0.192	0.178	0	0.275	0.085	0	0.016	0	0.027	0.069	0.052	0	0.023	0.103	0.138	0.052	0	0.055	0.028	0.204	0.455	0.233	0.284	0.371	0.177
ENSMUSG00000030483	0.00204639	3.78174e-05	24	21	69.7716	111.11	60.508	59.593	80.483	108.882	63.781	20.033	51.951	15.254	48.818	25.135	26.103	26.022	30.411	19.254	17.231	13.153	40.601	520.026	313.799	290.4	259.074	268.142	180.292	299.2	383.487	188.719	85.969	113.529	98.524
ENSMUSG00000078812	0.00204639	3.78174e-05	24	15	36.5546	278.553	306.875	280.518	273.982	330.434	277.998	280.927	313.434	278.177	294.701	296.529	286.306	352.603	341.625	342.107	305.245	339.237	352.828	343.922	296.164	343.392	348.182	351.15	307.518	284.451	274.666	248.652	285.536	261.457	308.1
ENSMUSG00000000876	0.00204639	3.78174e-05	24	21	27.6747	83.731	82.372	79.753	68.466	82.01	82.749	41.257	42.696	36.343	41.068	33.915	33.939	45.179	36.989	42.688	42.504	41.566	45.987	77.897	74.236	81.956	67.728	76.192	82.035	71.231	64.156	84.369	72.021	76.705	83.023
ENSMUSG00000019428	0.00204639	3.78174e-05	24	15	14.2949	144.677	153.114	159.693	138.129	162.507	125.074	178.794	191.832	162.644	137.444	174.912	165.299	188.761	197.654	189.749	166.304	202.927	207.937	153.187	151.444	183.093	175.786	170.026	150.278	134.025	137.57	123.82	147.411	139.171	166.977
ENSMUSG00000003546	0.00204639	3.78174e-05	24	18	11.5725	62.992	57.719	61.227	63.384	64.48	56.336	59.606	63.087	55.904	64.771	50.287	52.545	73.996	65.418	62.4	59.018	69.207	76.405	89.539	85.198	94.724	90.032	93.647	67.997	72.238	56.188	71.493	53.64	60.694	55.876
ENSMUSG00000069744	0.00204639	3.78174e-05	24	15	9.96826	91.208	98.812	102.199	98.028	99.562	98.895	140.208	118.325	126.94	106.724	132.186	106.421	145.346	149.749	153.86	157.393	158.637	116.666	109.942	95.358	112.111	84.367	125.052	72.197	97.676	92.62	81.442	95.634	68.588	90.918
ENSMUSG00000038366	0.00204639	3.78174e-05	24	0	8.61769	41.87	52.243	39.247	48.634	54.627	37.316	39.021	43.227	39.935	36.816	28.391	32.52	25.495	24.115	25.534	21.359	18.73	21.22	40.605	31.435	38.923	42.494	31.995	41.996	43.396	36.157	48.476	36.632	42.926	36.444
ENSMUSG00000025153	0.00204639	3.78174e-05	24	15	8.57862	18.38	18.136	17.141	27.196	25.112	12.759	47.774	24.964	35.45	12.38	16.489	13.172	87.566	54.085	48.737	46.718	33.393	35.48	24.771	22.644	27.343	28.882	19.985	22.86	14.717	10.686	13.785	13.256	19.356	14.926
ENSMUSG00000004071	0.00204639	3.78174e-05	24	21	8.11493	26.1	21.34	21.987	23.071	23.579	31.014	15.294	8.635	12.577	22.845	14.913	17.533	14.234	15.07	11.444	13.993	16.161	17.982	35.91	32.11	29.607	25.193	29.265	22.936	23.57	24.864	24.15	22.088	30.383	11.914
ENSMUSG00000017868	0.00204639	3.78174e-05	24	6	7.6417	24.842	22.173	23.457	20.837	23.388	24.271	34.539	46.475	31.537	32.077	35.658	32.829	13.195	16.916	11.607	18.974	13.54	16.839	19.666	26.11	22.619	19.042	15.656	17.926	24.233	25.117	27.51	17.084	25.495	19.886
ENSMUSG00000063838	0.00204639	3.78174e-05	24	0	7.47589	25.783	31.432	30.347	17.532	24.816	21.612	13.3	9.416	13.18	8.159	9.151	7.223	10.969	10.887	10.634	10.164	6.118	13.115	8.806	8.985	22.587	11.263	19.203	21.521	23.972	30.244	34.986	26.115	23.378	22.782
ENSMUSG00000040699	0.00204639	3.78174e-05	24	9	5.14173	13.288	10.866	12.361	12.683	12.065	11.022	15.199	14.371	15.461	14.816	25.936	16.764	21.092	19.927	24.517	18.598	17.538	16.253	6.968	8.176	11.188	11.238	9.527	5.933	16.173	11.079	7.783	15.915	10.803	14.054
ENSMUSG00000079003	0.00204639	3.78174e-05	24	21	4.5619	12.455	15.79	14	11.697	14.767	12.601	13.282	10.344	11.497	9.589	6.189	10.171	12.001	9.326	9.773	9.181	9.297	11.078	21.784	17.301	23.63	23.695	20.983	17.51	15.034	15.887	9.987	9.341	10.439	9.196
ENSMUSG00000033249	0.00204639	3.78174e-05	24	12	3.89545	15.068	14.23	10.972	12.882	15.357	9.698	18.955	23.342	13.536	16.174	16.094	17.051	28.892	20.712	20.653	20.692	18.263	21.297	12.886	11.736	18.447	16.126	14.327	13.808	17.235	13.651	11.24	15.521	10.121	13.626
ENSMUSG00000021252	0.00204639	3.78174e-05	24	9	3.86186	17.708	18.926	14.922	20.412	17.982	16.549	36.526	21.197	27.154	18.54	24.258	15.863	21.968	20.605	18.678	18.888	22.748	19.791	12.738	14.508	13.284	14.756	12.915	16.255	20.127	15.348	20.201	21.395	21.689	19.012
ENSMUSG00000030237	0.00204639	3.78174e-05	24	3	3.07397	15.638	8.99	10.737	9.696	8.16	17.623	3.121	7.281	5.08	9.938	15.8	15.526	4.2	7.066	3.807	5.73	4.024	2.114	8.277	7.059	6.635	5.587	3.956	7	14.057	10.533	21.958	16.749	15.427	7.737
ENSMUSG00000029076	0.00204639	3.78174e-05	24	0	2.81393	34.417	30.311	31.873	35.457	30.607	34.075	27.153	32.568	27.895	30.56	28.668	30.613	24.906	27.394	25.333	24.12	28.448	29.612	30.425	33.689	31.375	31.408	28.042	33.114	32.618	36.129	32.835	32.01	33.043	33.22
ENSMUSG00000028820	0.00204639	3.78174e-05	24	18	2.54382	9.544	9.182	5.905	7.365	8.706	10.753	4.221	5.783	4.503	7.002	5.44	5.161	8.507	8.025	6.76	7.268	10.862	14.11	13.464	12.838	11.101	10.43	9.542	13.197	6.17	6.969	7.923	6.85	14.086	8.184
ENSMUSG00000022089	0.00204639	3.78174e-05	24	6	2.51589	16.932	16.829	15.441	19.36	16.38	15.41	18.261	18.606	19.155	20.353	20.496	18.061	15.11	12.594	12.186	14.224	14.819	16.677	14.992	14.488	18.854	12.869	13.583	14.043	20.007	21.629	19.198	20.292	20.583	20.761
ENSMUSG00000020277	0.00204639	3.78174e-05	24	21	2.40169	14.989	14.167	11.937	15.713	13.642	11.259	10.358	11.683	12.224	9.283	10.358	9.459	10.906	11.066	11.007	8.385	11.732	14.619	16.093	15.3	15.398	14.433	13.007	13.647	13.607	12.305	14.673	11.569	13.518	10.844
ENSMUSG00000043445	0.00204639	3.78174e-05	24	15	2.33522	15.025	16.168	14.539	15.897	14.043	12.395	14.46	10.172	13.964	12.214	15.223	15.817	25.101	20.444	25.069	20.496	20.831	15.511	16.861	14.221	16.005	17.648	15.239	11.774	11.077	14.04	11.253	13.407	10.068	10.754
ENSMUSG00000074277	0.00204639	3.78174e-05	24	0	2.2433	10.358	10.084	10.249	12.375	16.119	9.209	7.703	8.045	7.755	6.376	4.886	5.107	9.655	6.633	6.474	5.883	6.237	5.199	6.956	6.58	9.934	10.907	6.457	8.76	12.435	13.203	10.777	8.685	12.331	10.052
ENSMUSG00000102101	0.00204639	3.78174e-05	24	6	1.9525	8.871	6.74	7.944	6.207	6.277	7.879	9.173	8.564	7.504	9.106	14.093	9.32	5.588	5.193	7.314	7.384	7.662	5.26	4.519	6.531	5.788	3.398	4.911	2.796	9.12	7.255	6.159	9.392	5.632	6.33
ENSMUSG00000118168	0.00204639	3.78174e-05	24	12	1.83141	3.811	4.712	5.482	3.531	4.878	6.27	7.447	6.874	5.203	6.733	8.329	5.826	7.624	9.263	8.048	10.197	9.976	7.438	4.971	5.013	9.331	6.316	4.639	4.972	5.571	4.117	5.647	4.379	7.439	5.619
ENSMUSG00000022565	0.00204639	3.78174e-05	24	12	1.78138	12.913	11.881	10.77	11.43	15.538	11.641	16.471	15.15	13.287	13.475	15.863	13.669	20.803	16.907	19.801	19.356	13.645	16.489	14.113	12.256	15.723	16.326	16.386	13.816	14.756	13.574	12.82	10.209	13.31	12.579
ENSMUSG00000030611	0.00204639	3.78174e-05	24	15	1.70254	14.077	17.274	15.425	15.473	16.543	10.939	17.341	15.812	17.186	13.054	16.108	15.728	22.491	19.656	21.02	19.686	22.903	17.337	17.114	14.927	18.043	15.813	17.844	12.103	12.689	12.298	11.024	16.095	12.836	14.932
ENSMUSG00000041625	0.00204639	3.78174e-05	24	0	1.50791	15.409	19.691	16.081	18.734	16.24	14.506	14.453	17.888	15.306	13.776	13.015	11.168	10.347	12.126	7.562	8.598	10.749	11.07	11.255	12.309	11.621	12.735	13.235	11.079	14.097	14.162	12.497	16.057	12.622	15.834
ENSMUSG00000002325	0.00204639	3.78174e-05	24	3	1.38098	9.919	10.06	9.627	8.107	11.49	14.582	8.66	10.922	7.778	12.019	9.408	9.273	7.558	6.602	5.421	6.623	7.151	8.09	8.724	9.311	8.124	8.679	8.64	15.029	9.97	17.338	23.849	8.959	13.967	9.673
ENSMUSG00000028884	0.00204639	3.78174e-05	24	3	0.890955	3.519	3.074	3.287	3.625	2.58	2.458	2	3.901	3.903	3.014	3.256	3.592	1.48	1.841	1.561	2.287	1.679	2.049	1.465	2.516	2.209	2.361	2.045	1.87	3.576	3.57	4.972	4.207	3.015	2.649
ENSMUSG00000032333	0.00204639	3.78174e-05	24	6	0.670337	2.691	3.14	2.722	2.196	2.254	1.928	2.436	2.345	1.652	2.564	2.97	3.624	1.897	2.024	1.373	1.98	1.815	1.183	1.726	1.752	1.438	0.962	1.566	0.841	2.909	3.131	3.037	3.502	2.393	3.129
ENSMUSG00000035206	0.00204639	3.78174e-05	24	3	0.603162	11.156	7.888	8.986	9.374	8.617	7.776	6.646	7.709	5.548	6.658	6.095	7.017	7.176	5.535	4.874	6.892	6.03	6.243	5.855	7.184	8.815	9.013	7.939	6.472	11.534	10.811	14.472	8.721	11.442	8.491
ENSMUSG00000005674	0.00204639	3.78174e-05	24	12	0.561443	0.827	0.876	1.226	0.842	1.399	1.065	1.929	1.479	1.031	1.429	1.608	2.123	2.192	2.584	2.626	3.041	1.938	1.446	1.039	0.894	0.983	1.256	1.291	1.115	1.088	1.366	0.68	1.183	1.106	1.163
ENSMUSG00000037432	0.00204639	3.78174e-05	24	21	0.512476	1.403	1.367	1.492	1.249	1.468	1.064	1.169	0.856	0.775	0.764	0.876	0.864	0.584	0.67	0.768	0.813	0.682	0.931	2.024	1.589	1.645	2.38	1.504	2.293	1.073	1.944	1.57	0.526	1.085	1.409
ENSMUSG00000058620	0.00204639	3.78174e-05	24	0	0.50894	2.285	1.834	2.716	2.461	1.069	2.576	1.028	1.242	1.455	1.63	0.809	1.71	1.014	0.686	0.979	0.658	0.957	0.804	1.282	1.144	1.048	2.409	1.366	1.524	2.572	0.86	2.03	2.742	1.743	2.77
ENSMUSG00000014956	0.00204639	3.78174e-05	24	0	0.502753	3.16	2.904	3.135	3.225	2.054	2.842	1.437	2.129	2.526	2.198	2.636	2.215	1.503	1.732	1.206	1.497	1.724	1.617	2.62	2.727	1.718	1.977	2.068	2.528	2.317	2.315	3.39	3.042	2.973	2.151
ENSMUSG00000033596	0.00204639	3.78174e-05	24	3	0.402344	1.885	1.945	1.827	2.085	1.175	2.408	1.577	1.732	2.013	1.886	2.368	2.176	0.777	1.209	1.286	1.316	1.434	1.427	1.305	1.973	1.508	1.376	1.305	1.463	2.498	2.824	2.757	2.082	2.411	1.365
ENSMUSG00000030095	0.00204639	3.78174e-05	24	3	0.371408	5.387	4.632	4.105	4.618	4.94	4.329	3.974	3.909	4.365	3.568	3.457	2.821	2.682	2.679	2.94	2.993	2.579	4.36	4.222	4.022	3.843	4.993	3.626	4.979	4.863	6.387	5.629	5.386	6.533	4.457
ENSMUSG00000041895	0.00204639	3.78174e-05	24	3	0.350548	4.121	3.501	3.517	4.361	3.454	3.269	3.159	1.799	2.173	3.754	2.567	3.199	3.34	2.725	2.672	2.587	2.703	2.976	1.902	3.311	2.644	3.121	2.717	2.98	4.682	4.215	5.486	4.532	4.345	3.922
ENSMUSG00000048581	0.00204639	3.78174e-05	24	6	0.307768	1.169	1.322	0.813	1.14	1.163	1.119	1.076	0.898	1.294	1.323	2.129	1.304	1.148	0.992	1.063	0.902	0.411	0.942	0.596	0.46	0.501	0.827	0.319	0.76	1.461	1.949	1.248	1.946	1.099	1.116
ENSMUSG00000110496	0.00204639	3.78174e-05	24	12	0.282843	0.082	0	0.172	0.086	0	0.096	0.4	0.22	0.177	0.385	0.36	1.479	1.394	1.457	0.412	2.213	0.764	0.209	0	0	0.35	0.842	0.124	0.126	0	0	0	0	0	0.1
ENSMUSG00000033066	0.00204639	3.78174e-05	24	3	0.243952	0.58	0.495	0.616	0.613	0.519	0.259	0.448	0.45	0.419	0.283	0.553	0.464	0.208	0.109	0.264	0.179	0.086	0.067	0.189	0.091	0.119	0.108	0.158	0.162	0.423	0.262	0.537	0.809	0.604	0.358
ENSMUSG00000028402	0.00204639	3.78174e-05	24	3	0.216728	1.168	0.847	0.798	1.106	0.845	0.592	0.548	0.93	0.682	0.797	0.672	0.736	0.356	0.654	0.546	0.348	0.515	0.64	0.536	0.473	0.3	0.449	0.492	0.492	0.899	0.555	0.956	0.722	1.321	0.985
ENSMUSG00000027303	0.00204639	3.78174e-05	24	3	0.193217	2.192	1.97	1.92	2.366	1.78	2.502	1.76	2.278	1.826	2.065	2.079	2.334	1.987	1.673	1.625	1.495	1.843	2.063	1.854	2.023	1.651	1.829	1.704	1.919	2.383	2.739	2.659	2.078	2.561	2.401
ENSMUSG00000017405	0.00204639	3.78174e-05	24	3	0.192333	1.838	1.331	1.341	1.892	1.54	1.409	1.284	1.411	1.258	1.253	1.049	1.154	1.422	0.983	0.976	0.483	1.17	0.721	1.022	1.337	1.128	1.045	1.172	1.62	1.814	1.982	2.118	1.551	1.495	1.163
ENSMUSG00000053950	0.00204639	3.78174e-05	24	3	0.186676	1.39	1.53	1.521	1.25	1.412	1.408	0.968	1.131	0.674	1.582	1.463	1.126	0.788	0.899	0.699	0.839	0.393	0.88	1.864	2.071	1.007	1.361	1.399	1.142	1.587	1.621	2.555	1.581	2.468	1.684
ENSMUSG00000061894	0.00204639	3.78174e-05	24	21	0.183671	0.568	0.488	0.444	0.558	0.679	0.617	0.345	0.433	0.294	0.284	0.31	0.401	0.214	0.404	0.228	0.559	0.388	0.27	0.569	0.515	0.89	0.814	0.624	0.606	0.407	0.585	0.625	0.589	0.593	0.43
ENSMUSG00000022364	0.00204639	3.78174e-05	24	3	0.154503	0.827	0.787	0.78	0.845	0.775	0.984	0.681	0.427	0.746	0.607	0.583	0.311	0.621	0.374	0.534	0.358	0.309	0.372	0.569	0.462	0.453	0.604	0.601	1.145	0.848	0.647	0.614	0.83	1.258	1.051
ENSMUSG00000028030	0.00204639	3.78174e-05	24	0	0.152382	1.219	1.425	1.228	1.317	1.035	1.107	0.842	0.794	0.941	1.079	1.064	0.956	0.819	0.991	0.762	0.505	0.772	1.109	1.108	1.091	0.872	0.89	0.852	1.148	1.086	1.193	1.405	1.336	1.17	1.019
ENSMUSG00000024370	0.00204639	3.78174e-05	24	3	0.146548	0.992	0.904	0.784	1.235	0.847	0.848	0.565	1.062	0.797	1.137	0.703	0.795	0.542	0.685	0.492	0.569	0.871	0.657	0.853	0.648	0.873	0.692	0.658	0.507	1.166	0.902	1.26	1.122	1.089	0.91
ENSMUSG00000043909	0.00204639	3.78174e-05	24	3	0.0965201	0.6	0.7	0.588	0.536	0.682	0.681	0.59	0.568	0.522	0.567	0.649	0.646	0.507	0.247	0.532	0.67	0.313	0.395	0.538	0.519	0.492	0.455	0.477	0.45	0.749	0.809	1.098	0.622	0.437	0.683
ENSMUSG00000050954	0.00204639	3.78174e-05	24	3	0.0526795	0.318	0.191	0.254	0.121	0.134	0.236	0.154	0.198	0.148	0.198	0.116	0.152	0.119	0.031	0.053	0.15	0.074	0.094	0.226	0.149	0.12	0.046	0.143	0.081	0.413	0.5	0.436	0.308	0.316	0.103
ENSMUSG00000035864	0.00226877	4.21728e-05	24	9	0.69049	0.519	0.552	0.574	0.571	0.913	0.87	0.792	1.563	1.248	1.284	1.414	1.134	1.608	1.577	1.897	1.844	1.784	1.884	0.56	0.363	0.519	0.595	0.459	0.656	0.738	1.055	0.977	0.887	1.812	0.778
ENSMUSG00000020841	0.00226877	4.21728e-05	24	0	0.333401	2.497	2.282	1.979	2.371	2.047	2.362	1.944	1.415	1.972	1.856	2.15	1.721	1.753	1.443	1.58	1.456	1.324	1.588	2.082	2.458	2.15	1.964	1.683	1.781	2.251	2.258	2.934	2.135	2.665	1.681
ENSMUSG00000080888	0.00226877	4.21728e-05	24	15	0.248194	0.248	0	0.043	0.086	0	0.194	0	0	0	0	0.181	0.223	0.757	0.305	1.292	0.526	0.479	0.471	0.325	0.358	0.058	0.724	0.248	0.38	0	0.054	0	0	0.049	0.05
ENSMUSG00000002068	0.00226877	4.21728e-05	24	15	0.202056	0.351	0	0.366	0.099	0.282	0.075	0.349	0.468	0.309	0.559	0.279	0.229	1.439	0.658	1.276	0.857	0.481	0.889	0.358	0.311	0.632	0.373	0.383	0.147	0.178	0.042	0.375	0.198	0.229	0.232
ENSMUSG00000025008	0.00226877	4.21728e-05	24	0	0.14531	0.415	0.843	0.623	0.647	0.492	0.547	0.158	0.346	0.363	0.212	0.312	0.489	0.293	0.153	0.292	0.257	0.181	0.394	0.233	0.477	0.257	0.417	0.428	0.557	0.55	0.544	0.737	0.323	0.527	0.755
ENSMUSG00000091680	0.00226877	4.21728e-05	24	21	0.124451	0.365	0.207	0.471	0.134	0.081	0.176	0	0.029	0	0.025	0	0.019	0.03	0.032	0	0.03	0	0.082	0.121	0.139	0.304	0.471	0.065	0.362	0.192	0.366	0.21	0.045	0.154	0.182
ENSMUSG00000037254	0.00238267	4.65283e-05	24	3	111.4	690.438	720.574	533.166	603.235	704.368	712.659	655.924	802.902	589.338	752.936	508.478	543.677	445.417	489.958	415.793	377.459	496.064	584.335	546.233	497.452	556.133	488.627	456.661	571.183	625.52	659.268	744.377	632.129	1072.22	671.615
ENSMUSG00000031725	0.00238267	4.65283e-05	24	12	54.4129	142.094	141.79	114.86	176.044	174.811	100.564	253.036	369.888	279.134	244.267	157.132	150.693	241.545	254.515	218.36	273.559	236.114	310.164	237.456	174.629	237.132	192.759	163.779	222.399	164.8	129.222	136.593	138.474	151.721	132.892
ENSMUSG00000025732	0.00238267	4.65283e-05	24	15	23.2274	89.415	81.897	112.979	65.803	102.743	80.17	105.72	91.32	72.064	78.885	102.461	99.238	134.758	119.164	143.624	163.482	160.458	116.399	98.96	100.768	128.858	116.59	123.492	98.174	77.899	73.49	72.581	94.185	61.59	117.139
ENSMUSG00000033684	0.00238267	4.65283e-05	24	0	17.1129	102.765	98.732	77.355	95.764	82.858	90.277	58	84.911	64.176	77.495	54.198	73.134	49.664	52.444	52.633	41.518	66.617	88.346	82.219	81.342	69.002	85.242	74.148	102.385	90.016	108.037	108.16	77.104	139.071	90.032
ENSMUSG00000031482	0.00238267	4.65283e-05	24	0	16.5184	52.009	55.848	51.048	58.828	39.328	64.992	19.836	23.217	30.384	48.82	41.745	53.25	17.336	24.644	18.334	17.155	26.494	30.773	49.003	66.244	43.31	42.27	50.53	43.81	48.76	53.623	67.543	68.344	65.38	44.246
ENSMUSG00000035769	0.00238267	4.65283e-05	24	12	16.0405	71.258	61.326	52.541	60.969	85.994	60.263	94.824	115.859	75.552	79.653	80.192	66.948	112.823	91.14	94.719	108.553	86.054	105.442	79.528	57.173	76.472	77.697	72.129	86.176	66.385	63.727	71.417	48.445	81.853	58.702
ENSMUSG00000042632	0.00238267	4.65283e-05	24	15	15.6617	20.318	20.959	20.438	16.866	34.719	16.648	31.828	45.306	22.17	19.229	19.487	18.382	58.347	52.946	55.569	54.373	42.527	61.201	28.362	26.84	37.608	40.25	31.251	48.639	22.205	19.171	23.531	16.123	22.948	24.48
ENSMUSG00000025194	0.00238267	4.65283e-05	24	12	9.57865	43.302	42.753	30.812	44.715	47.733	44.685	60.111	78.554	50.939	66.684	50.623	56.724	54.282	62.086	54.916	66.557	57.704	77.831	56.65	42.897	53.287	47.273	48.444	51.6	50.475	51.293	46.053	41.354	86.412	43.696
ENSMUSG00000030972	0.00238267	4.65283e-05	24	12	7.59221	33.4	31.028	25.757	33.97	29.532	28.733	37.485	65.997	39.808	44.076	41.284	39.621	35.898	42.184	34.041	45.273	43.535	51.657	35.501	31.96	31.232	31.234	25.371	32.405	35.227	31.201	30.748	29.668	40.484	29.433
ENSMUSG00000038859	0.00238267	4.65283e-05	24	18	4.44452	19.454	20.198	17.721	14.23	24.568	17.544	19.038	16.164	12.879	16.7	14.585	14.702	20.383	18.449	14.668	18.519	18.056	23.462	28.741	28.568	30.535	25.896	24.43	30.891	12.493	14.317	17.241	13.394	22.439	15.294
ENSMUSG00000041845	0.00238267	4.65283e-05	24	3	3.84631	36.817	33.641	33.199	29.798	32.853	31.843	35.522	32.801	40.575	32.737	35.086	30.207	22.144	21.402	19.451	26.138	18.103	21.531	34.033	31.776	38.224	31.829	31.836	31.585	45.311	48.961	53.648	43.616	29.989	39.346
ENSMUSG00000117327	0.00238267	4.65283e-05	24	12	3.70842	9.065	13.598	12.08	8.835	9.51	8.815	17.453	14.517	15.736	12.372	14.172	13.022	21.037	20.969	17.783	12.622	16.984	15.37	12.834	10.104	12.633	8.144	13.817	6.624	10.886	10.234	12.56	9.687	8.157	10.651
ENSMUSG00000073775	0.00238267	4.65283e-05	24	18	3.66246	18.196	17.133	13.33	12.834	17.185	16.722	14.317	15.586	13.782	18.622	12.306	12.779	18.228	18.907	14.795	17.106	20.439	28.665	21.239	22.496	20.663	19.942	23.088	21.25	14.477	19.951	17.098	12.27	16.804	14.916
ENSMUSG00000034006	0.00238267	4.65283e-05	24	3	3.41674	16.652	18.689	19.817	21.731	15.162	15.177	13.117	17.174	14.561	14.388	16.539	17.961	12.081	11.033	12.852	10.663	11.94	12.16	9.961	11.96	10.672	12.998	10.4	12.363	14.086	13.837	14.163	20.899	18.101	22.228
ENSMUSG00000025224	0.00238267	4.65283e-05	24	21	2.90974	12.331	12.969	12.958	11.239	13.804	11.402	9.64	12.447	8.122	10.329	6.027	8.099	11.008	8.904	9.488	8.774	9.601	13.311	14.672	13.478	14.474	15.043	14.223	16.88	11.587	14.016	15.877	10.237	21.304	13.687
ENSMUSG00000016257	0.00238267	4.65283e-05	24	18	2.59031	15.16	13.631	14.486	13.563	15.743	15.34	14.147	13.955	12.954	15.19	13.571	13.775	16.222	18.039	13.3	18.274	16.047	18.279	19.421	18.418	18.937	18.598	19.603	17.072	13.392	17.293	15.868	13.208	15.916	13.562
ENSMUSG00000094152	0.00238267	4.65283e-05	24	6	2.46939	9.465	10.514	7.679	10.297	14.046	8.876	10.067	14.843	7.213	11.966	7.979	9.557	7.563	6.79	7.163	6.792	6.515	7.934	2.742	3.948	6.162	6.601	4.469	6.842	9.646	7.435	8.496	9.376	9.991	10.214
ENSMUSG00000029416	0.00238267	4.65283e-05	24	21	2.43156	9.769	10.431	9.044	8.502	7.754	7.617	4.235	5.42	4.587	7.465	5.591	9.259	5.635	5.586	5.337	4.183	6.082	7.778	9.528	9.959	10.41	9.64	8.904	7.937	5.991	7.794	7.92	9.863	8.894	7.268
ENSMUSG00000086103	0.00238267	4.65283e-05	24	3	2.36633	3.342	6.153	4.514	5.105	10.428	2.531	8.361	4.198	4.648	2.754	4.511	4.413	0.831	1.449	0	5.839	2.736	1.245	2.206	0.213	2.226	0.574	0.885	0.301	6.139	7.729	6.159	8.561	4.459	7.627
ENSMUSG00000045268	0.00238267	4.65283e-05	24	21	2.26805	7.399	9.972	8.83	7.207	8.182	9.282	6.796	7.229	6.163	6.157	4.023	4.831	6.438	5.636	5.931	8.111	5.584	5.965	9.813	14.395	11.575	9.2	10.15	8.083	10.778	10.299	8.699	8.626	9.72	6.996
ENSMUSG00000030754	0.00238267	4.65283e-05	24	0	2.16711	11.32	11.538	9.194	10.983	9.8	10.757	6.803	9.645	6.753	8.72	5.603	6.762	5.663	6.729	5.06	6.713	6.212	8.866	9.016	10.58	8.033	7.419	6.327	12.706	11.164	10.548	18.707	8.061	15.275	8.079
ENSMUSG00000035754	0.00238267	4.65283e-05	24	15	2.09038	20.663	24.38	23.38	20.947	23.112	20.412	23.027	22.141	23.892	21.198	19.689	21.46	28.473	23.622	26.009	25.122	29.79	25.997	22.317	22.819	23.802	26.883	25.392	22.971	20.582	18.701	19.217	21.159	19.652	23.833
ENSMUSG00000030214	0.00238267	4.65283e-05	24	3	1.91343	27.805	31.257	29.825	33.234	26.6	30.659	24.652	26.604	26.621	33.058	26.717	27.049	24.92	23.109	24.356	20.983	30.753	24.64	25.086	29.684	22.554	27.077	28.035	28.963	31.007	32.675	33.345	32.239	34.924	32.495
ENSMUSG00000032583	0.00238267	4.65283e-05	24	18	1.9083	14.486	15.954	13.612	13.266	13.967	12.348	12.379	12.033	10.076	11.892	13.103	14.193	17.244	13.601	16.043	15.3	14.431	15.076	14.739	16.315	18.462	16.453	17.188	14.736	16.12	14.651	12.68	12.806	12.915	15.047
ENSMUSG00000030956	0.00238267	4.65283e-05	24	0	1.63837	6.095	5.459	3.771	4.059	6.223	6.991	2.852	2.017	2.602	5.222	2.538	3.873	2.703	2.12	2.858	1.217	2.295	3.736	4.427	5.13	5.636	4.952	4.575	3.446	5.989	8.036	8.253	6.09	10.152	4.171
ENSMUSG00000027940	0.00238267	4.65283e-05	24	6	1.25087	15.786	11.727	12.862	12.438	12.039	11.6	11.176	14.269	13.799	12.398	19.156	17.92	10.901	12.119	11.411	11.823	12.319	15.719	10.855	11.003	8.534	10.962	8.842	12.276	17.137	16.224	16.123	13.11	17.661	16.328
ENSMUSG00000035342	0.00238267	4.65283e-05	24	21	1.18105	4.779	4.449	6.854	5.379	5.916	6.227	4.204	3.33	3.592	3.462	4.115	4.797	5.243	3.47	4.208	4.461	3.358	3.638	5.31	4.887	6.064	6.392	5.3	5.482	4.515	5.182	3.894	4.442	3.822	3.881
ENSMUSG00000018143	0.00238267	4.65283e-05	24	3	1.14763	8.97	6.657	8.679	6.897	6.929	6.728	8.544	9.182	10.575	8.564	9.254	7.31	6.384	5.167	5.634	6.681	4.596	6.178	6.304	6.074	7.642	7.088	7.778	8.206	9.566	9.301	12.425	8.848	10.5	8.71
ENSMUSG00000031171	0.00238267	4.65283e-05	24	21	1.08718	8.761	7.753	7.783	7.042	7.436	7.811	7.089	8.144	5.695	6.79	4.796	5.254	7.722	6.47	6.424	7.595	6.726	7.414	8.971	8.123	8.132	9.664	9.615	8.557	7.123	7.272	7.965	6.345	8.136	7.787
ENSMUSG00000035878	0.00238267	4.65283e-05	24	3	0.908986	9.694	9.656	10.484	8.233	10.346	9.89	7.218	7.014	6.976	8.343	9.648	6.434	7.704	7.384	6.998	7.137	5.953	5.454	7.488	8.983	7.695	6.827	7.405	11.286	11.235	10.338	11.397	8.612	14.443	10.911
ENSMUSG00000021638	0.00238267	4.65283e-05	24	0	0.879111	3.359	4.407	3.569	3.322	1.423	2.92	1.735	3.168	3.091	2.09	2.176	2.077	1.248	1.038	1.509	1.394	1.587	1.656	3.838	2.393	2.591	2.584	2.688	3.514	3.769	3.453	3.84	4.046	5.331	2.951
ENSMUSG00000078453	0.00238267	4.65283e-05	24	6	0.875045	3.7	3.679	5.12	2.924	2.438	4.142	5.57	4.186	4.926	3.004	6.503	4.188	3.175	3.675	3.318	3.867	3.451	2.445	2.437	2.696	2.846	2.818	2.173	2.218	4.484	4.637	3.385	3.669	3.552	4.972
ENSMUSG00000044505	0.00238267	4.65283e-05	24	15	0.819183	0.816	0.589	0.413	0.726	0.736	0.518	0.878	0.653	0.626	0.245	0.611	0.711	2.234	1.752	2.68	1.285	1.676	1.417	1.046	2.192	1.748	1.803	1.854	2.106	0.494	0.641	0.479	0.676	0.195	1.017
ENSMUSG00000039308	0.00238267	4.65283e-05	24	3	0.769686	10.444	9.513	9.495	9.411	8.069	8.922	10.873	10.746	7.97	9.072	8.268	8.823	7.875	7.959	5.489	7.82	6.847	8.733	8.869	10.162	8.568	9.519	6.731	8.445	12.125	12.805	12.857	9.956	13.626	9.082
ENSMUSG00000006538	0.00238267	4.65283e-05	24	12	0.588136	0.641	0.637	0.64	0.724	0.845	1.044	1.456	1.897	1.916	1.106	1.309	1.701	1.807	2.095	2.299	1.537	1.163	1.659	1.094	0.331	0.513	1.505	1.338	0.769	0.186	0.329	0.245	0.231	0.732	0.946
ENSMUSG00000012519	0.00238267	4.65283e-05	24	6	0.582126	1.364	2.664	1.924	2.222	2.049	2.374	1.837	3.445	2.219	2.927	2.781	3.344	3.327	2.12	2.167	2.555	1.668	1.822	0.662	1.396	1.201	1.131	0.996	0.961	2.92	4.978	5.921	2.906	3.038	2.414
ENSMUSG00000029380	0.00238267	4.65283e-05	24	9	0.550483	0.815	1.254	0.804	2.305	0.801	0.477	1.541	3.264	3.748	1.851	2.623	1.586	0.766	1.135	0.963	1.153	1.576	0.803	0.712	0.49	0.385	0.661	0.272	0.902	1.061	2.315	0.931	1.55	0.865	0.769
ENSMUSG00000050069	0.00238267	4.65283e-05	24	12	0.539346	0.408	1.201	0.757	1.413	0.831	0.584	1.516	1.392	1.779	1.985	2.751	1.609	2.078	1.705	1.616	2.053	1.368	2.93	1.451	0.981	0.995	1.424	0.919	2.745	0.809	0.862	0.555	0.917	2.166	0.962
ENSMUSG00000097290	0.00238267	4.65283e-05	24	3	0.452195	2.54	3.106	2.02	1.947	2.342	3.091	1.984	2.152	1.386	2.094	2.115	2.19	1.762	1.813	1.21	1.511	1.894	1.302	1.29	1.679	1.17	2.031	1.513	1.699	2.473	2.88	2.151	2.55	1.949	2.59
ENSMUSG00000036817	0.00238267	4.65283e-05	24	3	0.427446	3.31	2.086	2.229	2.973	2.16	2.618	2.703	2.925	2.487	2.31	2.566	2.249	1.687	1.961	1.621	2.071	1.271	1.615	2.447	1.717	2.089	1.763	2.518	2.433	3.229	3.824	3.886	2.504	3.857	1.993
ENSMUSG00000039826	0.00238267	4.65283e-05	24	3	0.356735	3.348	2.784	2.961	2.263	2.242	1.999	1.47	2.297	1.199	2.872	1.866	2.415	1.554	1.427	1.765	1.445	1.606	1.874	1.524	3.766	1.979	2.101	1.776	2.163	3.119	3.753	3.383	3.388	2.376	3.065
ENSMUSG00000040350	0.00238267	4.65283e-05	24	18	0.348604	1.688	1.723	1.832	1.405	1.609	1.138	1.372	0.656	1.021	1.044	1.161	1.285	2.947	1.994	1.775	1.486	1.828	1.841	1.33	1.463	1.946	2.399	1.93	1.627	1.484	0.85	1.116	1.6	1.308	1.355
ENSMUSG00000021785	0.00238267	4.65283e-05	24	3	0.286732	2.563	2.246	2.687	3.117	2.115	2.579	2.035	2.31	2.102	2.559	1.916	2.281	1.41	1.889	1.729	1.987	1.982	1.481	2.41	2.188	1.734	1.92	1.941	2.36	2.181	2.416	2.905	2.797	2.442	2.29
ENSMUSG00000020015	0.00238267	4.65283e-05	24	3	0.27312	1.684	1.977	1.612	1.301	1.582	2.02	1.302	1.282	1.331	1.105	1.475	1.487	0.824	1.046	1.27	1.457	0.743	0.705	1.14	1.52	1.064	1.158	1.086	1.216	1.242	1.496	2.017	1.631	1.761	1.316
ENSMUSG00000039456	0.00238267	4.65283e-05	24	12	0.267286	0.766	0.584	0.914	0.731	0.849	0.568	1.064	0.856	0.639	1.114	1.76	1.559	1.036	1.752	1.212	2.256	1.451	1.486	1.141	1.455	1.24	0.982	1.104	1.078	0.68	0.82	0.735	0.892	0.952	0.664
ENSMUSG00000038718	0.00238267	4.65283e-05	24	21	0.2413	0.487	0.335	0.537	0.202	0.421	0.309	0.304	0.111	0.239	0.422	0.106	0.25	0.216	0.225	0.156	0.118	0.258	0.528	0.967	0.586	0.826	0.771	0.814	0.873	0.217	0.2	0.286	0.288	0.531	0.287
ENSMUSG00000015468	0.00238267	4.65283e-05	24	18	0.222739	0.885	0.596	0.946	0.919	0.719	0.728	0.755	0.534	0.634	0.529	0.806	0.672	0.832	0.87	1.041	0.983	0.635	0.961	1.265	1.299	1.253	1.569	1.202	0.759	0.658	0.732	0.351	0.393	0.377	0.792
ENSMUSG00000113986	0.00238267	4.65283e-05	24	6	0.159453	0.38	0.098	0.283	0.169	0.411	0.286	0.396	0.109	0.729	0.602	0.622	0.536	0.191	0.28	0.509	0.345	0.126	0.034	0.091	0.059	0.23	0.04	0.081	0.042	0.333	0.533	0.584	0.337	0.227	0.362
ENSMUSG00000104515	0.00238267	4.65283e-05	24	18	0.114551	0.101	0.181	0.157	0.104	0	0.118	0.061	0.067	0.054	0.059	0.055	0.18	0.567	0.222	0.503	0.213	0.233	0.127	0.62	0.272	0.071	0.22	0.226	0.308	0.112	0	0	0.104	0.06	0.061
ENSMUSG00000032913	0.00238267	4.65283e-05	24	3	0.111016	0.578	0.304	0.648	0.735	0.228	0.507	0.36	0.395	0.373	0.346	0.529	0.396	0.194	0.234	0.235	0.317	0.226	0.174	0.389	0.344	0.43	0.327	0.39	0.188	0.637	0.672	0.665	0.577	0.414	0.377
ENSMUSG00000073728	0.00238267	4.65283e-05	24	9	0.100056	0.238	0.086	0.149	0.05	0.181	0.195	0.261	0.223	0.487	0.306	0.625	0.214	0.168	0.176	0.387	0.169	0.249	0.091	0	0.052	0.135	0.104	0.072	0.037	0.213	0.156	0.21	0.099	0.199	0.029
ENSMUSG00000032228	0.00238267	4.65283e-05	24	3	0.0972272	0.547	0.586	0.559	0.477	0.587	0.595	0.472	0.526	0.558	0.658	0.382	0.525	0.185	0.298	0.315	0.449	0.393	0.464	0.534	0.544	0.449	0.295	0.501	0.327	0.561	0.595	0.637	0.561	0.842	0.351
ENSMUSG00000048307	0.00262846	5.18028e-05	24	0	3.0524	14.022	12.375	12.495	14.04	10.025	11.786	6.147	9.335	8.426	12.342	6.417	7.142	6.421	7.53	7.036	5.912	7.434	9.067	11.519	15.445	10.292	10.972	8.986	10.768	13.442	10.723	16.466	11.823	14.04	10.018
ENSMUSG00000006273	0.00262846	5.18028e-05	24	3	0.879287	10.406	9.173	7.435	8.414	7.905	7.964	6.828	8.482	7.759	9.138	8.782	7.345	4.988	5.546	5.364	4.89	6.666	6.044	9.594	9.401	8.226	7.806	7.234	8.414	10.48	10.595	12.976	8.996	12.69	8.384
ENSMUSG00000048445	0.00262846	5.18028e-05	24	12	0.86161	0.817	0.901	1.089	1.108	1.175	0.717	2.15	1.787	0.902	0.901	1.884	1.345	5.086	4.215	5.191	4.396	3	2.501	0.738	1.104	0.899	1.723	1.124	1.182	1.139	0.535	0.311	1.012	0.948	0.798
ENSMUSG00000004865	0.00262846	5.18028e-05	24	18	0.556493	2.875	3.246	2.7	2.274	2.635	2.579	2.101	2.592	2.522	2.323	2.94	2.428	3.048	3.419	2.574	3.62	2.563	3.53	3.373	3.065	3.545	3.887	3.832	3.438	2.388	2.428	2.257	2.597	2.4	2.77
ENSMUSG00000038970	0.00262846	5.18028e-05	24	21	0.533335	2.878	2.293	2.37	2.261	2.247	1.96	1.526	1.998	1.631	2.114	1.327	2.114	1.8	1.913	1.426	1.998	1.542	2.069	3.066	2.603	2.459	2.674	2.671	3.047	2.218	2.469	3.105	2.018	2.824	1.853
ENSMUSG00000028693	0.00262846	5.18028e-05	24	12	0.425855	1.864	1.469	1.816	1.572	1.755	2.446	1.922	2.171	2.501	2.822	2.419	3.073	2.246	2.764	2.514	3.035	2.372	2.633	1.889	2.37	2.446	2.029	2.205	1.506	1.827	1.969	1.924	2.167	1.537	1.931
ENSMUSG00000031010	0.00262846	5.18028e-05	24	0	0.379363	4.317	3.607	4.028	4.554	3.506	4.174	3.003	3.163	3.359	3.451	3.632	4.382	2.212	3.219	2.356	2.929	3.528	2.702	3.508	3.198	3.371	3.345	3.803	3.294	3.625	3.52	4.259	3.785	3.968	3.803
ENSMUSG00000048240	0.00262846	5.18028e-05	24	9	0.221678	0.404	0.162	0.234	0.303	0.425	0.131	0.436	0.808	0.675	0.628	0.858	0.564	0.253	0.562	0.813	0.571	0.494	0.227	0.403	0.146	0.349	0.196	0.303	0.137	0.375	0.265	0.439	0.558	0.321	0.462
ENSMUSG00000052407	0.00262846	5.18028e-05	24	9	0.179428	0.382	0.477	0.281	0.323	0.268	0.398	0.774	0.472	0.456	0.562	0.603	0.585	0.399	0.417	0.708	1.081	0.542	0.287	0.191	0.398	0.22	0.103	0.213	0.239	0.568	0.631	0.249	0.572	0.355	0.481
ENSMUSG00000052698	0.00262846	5.18028e-05	24	0	0.13435	1.369	0.958	1.328	1.389	1.402	1.029	0.899	0.852	0.905	1.183	1.021	1.072	0.75	0.593	0.567	0.851	0.757	0.832	1.023	0.861	0.95	0.939	0.813	0.78	0.939	0.782	0.969	1.161	1.348	1.211
ENSMUSG00000028655	0.00275469	5.70774e-05	24	18	39.0157	87.196	24.354	49.083	21.641	60.874	64.906	21.189	14.105	26.447	64.549	42.319	55.24	109.038	101.996	63.705	86.05	51.792	103.383	134.286	135.235	126.41	75.22	95.873	101.217	15.027	26.267	89.274	16.867	40.689	23.978
ENSMUSG00000020766	0.00275469	5.70774e-05	24	15	26.5002	160.015	160.114	172.918	146.745	166.53	153.716	174.9	214.199	183.637	158.366	156.368	248.28	221.158	248.618	237.948	231.587	239.048	218.626	184.797	185.321	206.225	183.427	144.629	164.197	153.585	112.249	114.658	173.039	124.17	199.988
ENSMUSG00000061959	0.00275469	5.70774e-05	24	15	24.5097	112.245	112.929	95.315	109.93	156.5	79.658	125.209	164.196	117.784	116.891	103.234	115.092	176.346	216.539	153.223	136.842	147.106	189.673	146.257	112.696	179.028	122.687	106.349	148.922	130.882	96.91	98.409	101.65	103.977	89.555
ENSMUSG00000037621	0.00275469	5.70774e-05	24	21	19.9346	65.079	58.396	51.865	53.201	63.019	56.19	51.206	43.811	38.953	54.887	34.575	44.103	36.488	28.616	38.328	32.77	35.992	59.611	79.345	64.771	96.429	109.152	75.976	87.986	56.706	84.706	62.347	43.693	66.484	54.375
ENSMUSG00000030357	0.00275469	5.70774e-05	24	18	19.6095	95.566	119.279	127.48	100.424	105.914	87	96.954	103.128	103.479	74.805	74.708	76.934	100.157	95.949	89.726	97.031	106.999	103.28	168.359	144.157	170.448	166.132	147.561	144.755	90.204	81.912	82.754	75.452	71.785	90.988
ENSMUSG00000030339	0.00275469	5.70774e-05	24	12	17.2115	90.74	75.525	76.51	71.01	92.95	70.654	94.996	122.207	95.609	96.905	93.711	87.978	107.17	105.255	111.902	101.892	112.315	119.109	71.465	68.083	89.266	88.225	77.665	72.973	75.117	83.545	75.935	71.446	73.863	77.723
ENSMUSG00000027954	0.00275469	5.70774e-05	24	0	16.8431	77.273	102.122	78.753	85.463	63.885	32.595	54.473	38.835	42.342	27.195	34.383	19.125	36.902	24.903	22.975	34.326	25.945	43.213	28.698	37.791	50.121	60.369	32.465	55.894	68.989	82.471	105.084	85.215	51.412	79.611
ENSMUSG00000005881	0.00275469	5.70774e-05	24	15	9.2083	88.415	84.834	78.437	83.719	89.052	73.025	92.149	97.048	91.654	90.397	94.598	78.733	120.75	101.352	117.838	99.268	102.5	104.446	103.133	83.573	97.032	103.061	86.497	83.321	88.906	84.695	75.222	79.543	81.929	88.688
ENSMUSG00000019122	0.00275469	5.70774e-05	24	12	6.02031	9.372	11.08	14.059	12.63	10.004	12.112	15.928	19.58	18.673	13.804	29.137	19.608	19.857	19.941	23.78	29.268	27.95	14.593	10.83	9.049	10.659	12.094	12.686	14.873	13.281	14.401	12.068	14.314	10.222	15.216
ENSMUSG00000021211	0.00275469	5.70774e-05	24	15	4.93331	62.637	65.264	67.407	74.919	67.45	50.771	70.378	91.325	72.232	73.744	69.18	63.311	71.404	77.344	73.421	78.008	79.679	91.124	77.022	75.747	72.261	74.63	58.842	76.781	66.62	54.458	55.449	68.851	66.169	54.787
ENSMUSG00000038894	0.00275469	5.70774e-05	24	0	4.40033	14.453	14.891	10.387	10.31	9.364	8.647	3.264	6.274	2.945	5.409	4.961	3.123	3.446	4.158	3.442	3.609	3.864	6.041	7.251	8.846	10.209	9.667	11.15	13.151	12.328	17.849	21.393	12.352	25.174	10.91
ENSMUSG00000039616	0.00275469	5.70774e-05	24	3	4.15885	31.312	32.335	24.653	38.375	28.968	29.285	23.518	41.367	32.092	28.619	19.194	25.677	15.148	17.12	15.276	16.349	20.831	23.086	28.609	32.494	28.888	26.989	24.391	31.111	39.529	39.343	50.219	32.136	43.446	24.583
ENSMUSG00000070690	0.00275469	5.70774e-05	24	9	4.07859	20.542	19.403	14.636	15.926	16.755	17.914	17.818	30.016	20.73	24.997	22.7	22.1	18.54	25.992	15.095	18.146	21.834	24.659	16.294	14.505	14.949	12.785	14.238	15.916	16.71	20.514	17.688	17.587	25.25	23.244
ENSMUSG00000033955	0.00275469	5.70774e-05	24	15	3.43106	15.228	13.907	11.988	13.674	15.241	12.332	18.229	23.569	14.887	15.152	14.921	12.806	25.363	22.195	23.862	21.946	21.142	19.358	21.644	16.825	17.045	17.542	16.767	16.285	14.918	14.17	17.016	10.717	16.837	13.429
ENSMUSG00000107516	0.00275469	5.70774e-05	24	0	3.3653	8.236	9.013	8.372	5.888	8.105	9.265	4.289	2.284	3.563	4.37	2.338	3.457	1.96	5.361	4.413	1.664	2.233	3.117	3.601	5.09	7.721	9.057	7.868	10.817	7.515	8.13	12.775	3.66	8.427	7.262
ENSMUSG00000023150	0.00275469	5.70774e-05	24	18	3.07538	10.814	8.239	10.307	8.829	5.92	8.195	5.316	5.86	6.868	7.953	10.177	10.115	8.856	10.32	6.329	10.298	8.845	12.471	17.993	17.186	13.536	15.33	13.77	17.264	8.016	9.911	9.836	7.177	7.667	7.312
ENSMUSG00000036106	0.00275469	5.70774e-05	24	9	2.69266	7.133	6.72	7.536	6.488	8.896	6.845	11.143	9.874	9.046	10.291	11.328	7.836	13.366	10.058	13.071	12.092	11.305	11.449	4.176	5.605	8.278	8.02	7.515	6.992	8.053	10.16	9.151	8.314	8.515	8.379
ENSMUSG00000028669	0.00275469	5.70774e-05	24	3	2.55831	14.092	14.115	14.671	17.77	12.298	12.442	7.832	14.094	11.68	11.887	13.45	12.529	7.976	8.087	6.344	9.261	10.22	8.861	10.197	14.127	12.424	10.312	8.338	10.718	14.759	11.548	13.527	18.059	13.712	12.595
ENSMUSG00000071369	0.00275469	5.70774e-05	24	21	2.17842	9.42	7.643	7.18	7.146	7.279	10.226	5.562	6.463	4.679	5.962	6.953	7.417	4.25	5.74	6.019	5.999	6.96	7.443	11.323	11.65	9.343	10.553	9.05	9.686	5.291	6.693	7.117	4.442	9.395	6.006
ENSMUSG00000045211	0.00275469	5.70774e-05	24	3	2.02834	11.228	9.924	13.654	9	6.232	8.531	5.973	6.025	8.572	7.033	6.668	8.02	4.557	5.104	4.854	4.599	5.946	4.846	5.538	9.35	4.386	5.418	6.145	4.719	7.85	7.395	9.044	11.046	5.823	10.412
ENSMUSG00000024687	0.00275469	5.70774e-05	24	0	1.85209	11.052	11.344	10.131	10.771	8.771	8.794	6.668	9.168	7.911	8.549	7.279	6.966	5.202	6.444	5.347	6.236	6.146	9.302	11.85	9.925	7.875	8.454	8.494	9.337	7.787	9.721	13.727	9.221	15.632	8.58
ENSMUSG00000001983	0.00275469	5.70774e-05	24	0	1.77873	8.352	8.205	5.832	10.014	7.523	5.822	5.447	7.048	6.071	5.233	4.966	6.561	5.281	3.983	4.069	3.3	4.915	5.912	8.89	9.961	7.475	7.352	7.467	6.681	7.807	7.323	9.438	7.831	11.509	8.264
ENSMUSG00000020132	0.00275469	5.70774e-05	24	0	1.54432	8.801	9.095	10.01	10.626	8.628	9.691	6.318	8.579	7.197	8.211	7.907	8.476	5.456	6.723	5.428	6.425	6.597	7.035	9.594	9.499	7.955	7.1	7.856	10.572	7.638	10.387	9.274	10.468	10.064	7.915
ENSMUSG00000028675	0.00275469	5.70774e-05	24	0	1.47891	9.211	8.593	11.775	10.204	8.433	7.682	10.259	5.788	7.3	5.376	8.178	6.478	6.222	3.847	4.99	7.001	5.119	3.841	6.202	7.263	8.04	6.779	7.547	7.645	11.256	11.215	9.355	11.26	6.047	7.723
ENSMUSG00000044534	0.00275469	5.70774e-05	24	0	1.38487	2.933	3.367	2.324	3.188	2.367	1.844	0.891	0.652	0.584	1.015	0.475	0.707	0.574	0.4	0.713	0.192	0.693	1.445	1.463	3.818	3.537	2.3	2.813	1.998	1.787	1.78	3.031	3.351	3.729	2.568
ENSMUSG00000037669	0.00275469	5.70774e-05	24	21	1.38045	7.74	8.841	7.592	8.946	7.129	7.125	5.134	6.835	5.691	6.603	5.456	6.103	6.022	7.446	6.068	5.975	7.479	7.785	11.259	8.282	8.797	9.091	7.46	9.327	5.971	5.796	7.269	6.42	9.003	6.97
ENSMUSG00000025340	0.00275469	5.70774e-05	24	21	1.35234	4.972	6.255	5.614	4.635	4.709	5.271	3.639	3.562	2.409	3.496	2.984	4.793	3.706	2.553	3.439	4.956	3.923	3.433	5.877	6.346	6.547	4.403	5.72	5.339	4.636	4.94	5.805	5.113	6.641	5.089
ENSMUSG00000078789	0.00275469	5.70774e-05	24	3	1.34456	9.756	8.399	6.458	9.51	8.931	7.28	8.056	10.408	6.82	7.076	5.416	5.357	6.588	4.375	4.302	4.018	4.248	6.759	8.079	6.214	7.195	5.946	6.351	6.531	10.95	8.772	13.105	7.136	13.154	7.081
ENSMUSG00000037720	0.00275469	5.70774e-05	24	21	1.34421	6.17	6.686	6.657	6.645	5.721	6.257	4.814	5.983	6.101	5.974	4.464	5.54	4.329	4.848	4.372	5.335	5.639	4.947	9.52	8.005	7.056	8.219	7.341	9.004	8.085	7.427	7.051	5.326	5.6	5.963
ENSMUSG00000000440	0.00275469	5.70774e-05	24	9	1.31239	3.336	2.423	2.311	1.733	2.688	1.582	4.019	4.952	4.42	2.081	3.583	2.892	5.231	5.045	3.595	3.254	3.469	3.716	1.323	1.959	2.035	0.588	1.986	1.454	2.405	1.357	3.632	3.191	2.575	1.883
ENSMUSG00000066357	0.00275469	5.70774e-05	24	9	1.24468	3.754	3.119	1.618	3.539	3.736	2.698	3.966	7.95	5.854	4.596	3.455	3.846	4.429	4.631	3.443	3.924	3.644	5.014	3.228	2.25	2.079	2.323	1.592	1.438	4.277	4.652	5.512	3.702	4.335	3.314
ENSMUSG00000026181	0.00275469	5.70774e-05	24	3	1.23249	7.851	6.834	5.078	7.204	4.445	5.332	4.214	5.135	4.32	6.083	5.958	5.794	2.749	3.409	3.387	3.441	2.802	3.869	6.507	6.867	3.932	4.056	3.989	4.125	6.446	5.45	7.263	5.707	6.344	5.104
ENSMUSG00000032172	0.00275469	5.70774e-05	24	9	1.22789	0.797	0.384	0.898	1.059	1.368	0.821	3.988	2.594	2.705	1.711	2.089	1.917	3.639	2.584	3.506	2.884	2.513	1.897	0.858	0.689	0.677	1.024	0.813	0.977	1.031	1.044	0.499	1.223	0.647	1.004
ENSMUSG00000005699	0.00275469	5.70774e-05	24	21	1.21269	5.637	4.459	4.986	5.52	5.017	2.576	4.631	3.582	3.692	3.133	3.05	3.374	3.936	3.324	2.953	2.505	4.545	3.877	6.808	5.283	5.319	6.897	3.949	6.005	4.251	4.503	4.309	4.787	4.871	3.71
ENSMUSG00000073079	0.00275469	5.70774e-05	24	3	1.12236	6.38	7.257	6.675	7.736	5.72	8.345	5.155	6.088	6.599	5.771	5.368	6.215	3.598	4.914	4.606	4.353	6.567	4.95	5.925	6.14	3.409	6.054	4.525	3.519	7.488	6.438	7.9	7.408	6.645	6.168
ENSMUSG00000050088	0.00275469	5.70774e-05	24	0	0.938861	5.131	5.245	5.57	5.142	5.373	5.432	4.041	3.269	3.602	3.371	3.803	4.583	4.762	3.573	3.932	3.938	3.888	3.593	5.122	5.883	4.343	3.915	4.412	5.254	6.527	4.595	7.395	5.293	5.171	4.97
ENSMUSG00000009073	0.00275469	5.70774e-05	24	21	0.925426	7.292	6.786	5.169	5.868	5.327	4.69	4.385	4.019	3.758	4.285	4.474	4.782	5.649	4.916	5.803	4.875	4.821	5.344	6.899	6.554	6.447	5.995	6.333	5.148	6.55	5.496	6.261	5.096	6.373	5.189
ENSMUSG00000034729	0.00275469	5.70774e-05	24	12	0.870802	6.518	6.884	6.988	6.387	6.811	6.473	7.191	7.057	7.207	8.038	7.191	6.899	7.855	8.663	9.699	7.85	9.779	8.19	6.996	6.071	6.681	5.755	7.101	4.929	6.565	5.593	4.538	6.768	5.785	6.538
ENSMUSG00000093577	0.00275469	5.70774e-05	24	21	0.863731	1.085	1.811	0.84	1.054	1.591	1.393	0.68	1.027	0.564	1.266	0.918	0.691	0.493	0.671	0.437	0.247	0.365	0.665	3.377	2.573	2.526	2.146	2.994	2.038	1.288	2.018	1.987	1.052	2.047	1.442
ENSMUSG00000039345	0.00275469	5.70774e-05	24	12	0.774282	2.43	2.836	2.643	2.493	2.752	2.034	3.453	3.675	2.801	2.87	3.524	2.829	4.338	4.276	5.651	3.811	3.877	4.253	1.818	2.277	3.272	3.009	3.271	2.346	2.447	2.489	2.162	2.412	2.566	2.517
ENSMUSG00000117501	0.00275469	5.70774e-05	24	6	0.744937	1.813	1.746	0.851	1.506	2.862	1.591	2.753	2.903	2.435	3.28	3.169	1.546	1.533	2.138	2.38	1.41	0.631	2.985	0.102	0.686	0.385	0.529	0.68	1.389	2.628	2.376	1.065	2.161	2.705	2.967
ENSMUSG00000031930	0.00275469	5.70774e-05	24	3	0.714531	6.606	6.581	5.595	6.016	5.961	7.228	5.816	6.849	5.494	6.359	6.204	7.195	5.655	6.083	5.003	4.333	6.385	6.198	4.362	5.322	5.434	5.074	5.404	4.46	6.683	7.126	8.632	7.653	9.04	7.521
ENSMUSG00000018906	0.00275469	5.70774e-05	24	21	0.704632	1.565	1.491	1.861	1.131	1.771	1.163	0.678	1.399	1.243	1.144	0.952	0.978	1.497	1.465	1.344	1.713	0.9	1.587	5.652	3.518	3.777	4.014	2.943	3.734	1.761	2.48	1.732	1.059	0.764	1.089
ENSMUSG00000024169	0.00275469	5.70774e-05	24	21	0.591141	1.886	2.184	1.712	1.99	1.236	1.348	0.954	0.925	1.095	0.952	0.991	1.089	0.776	0.962	0.854	0.706	0.934	1.33	1.533	1.995	2.106	1.964	1.637	1.702	1.887	1.643	1.636	1.416	1.849	1.26
ENSMUSG00000028249	0.00275469	5.70774e-05	24	3	0.564448	3.469	3.332	3.672	4.267	3.402	3.657	2.9	3.448	2.763	3.13	2.863	2.297	2.098	2.339	2.384	2.105	2.525	2.384	3.493	3.539	2.281	2.263	2.604	2.677	3.649	2.805	3.998	4.145	3.612	2.714
ENSMUSG00000037885	0.00275469	5.70774e-05	24	12	0.496035	1.878	1.931	2.032	1.965	2.095	1.541	1.982	3.44	1.989	2.993	2.412	2.88	3.382	3.254	3.136	4.052	2.671	3.942	3.369	2.016	2.775	2.682	2.572	3.109	1.957	2.138	2.375	1.919	3.044	1.645
ENSMUSG00000047221	0.00275469	5.70774e-05	24	0	0.455377	2.028	1.812	2.231	1.472	1.102	1.583	0.477	1.077	1.008	1.069	0.715	1.508	0.676	0.804	1.2	0.987	0.885	0.829	1.738	1.722	1.235	1.56	1.342	0.969	0.973	1.372	2.242	1.922	1.77	1.745
ENSMUSG00000032905	0.00275469	5.70774e-05	24	0	0.414365	2.5	1.405	2.402	2.048	1.725	2.114	1.365	1.499	1.397	1.491	1.601	1.76	1.63	1.461	1.088	1.168	1.009	1.563	1.792	2.072	2.401	1.865	1.968	2.008	1.634	2.295	2.286	2.295	2.143	2.243
ENSMUSG00000017167	0.00275469	5.70774e-05	24	0	0.361508	1.489	0.87	2.233	0.526	0.913	1.354	0.474	0.463	0.14	0.304	0.6	0.454	0.937	0.298	0.361	0.184	0.469	0.275	0.357	1.454	0.675	0.507	0.651	1.108	0.79	0.853	6.821	0.884	1.225	2.085
ENSMUSG00000020064	0.00275469	5.70774e-05	24	3	0.286732	2.16	2.553	2.041	2.466	2.224	2.152	1.466	2.117	1.652	2.158	2.052	2.105	1.66	1.492	1.739	1.596	1.76	1.615	1.813	2.357	1.611	1.392	1.957	2.236	2.42	2.869	3	2.653	3.357	1.699
ENSMUSG00000021786	0.00275469	5.70774e-05	24	3	0.27365	2.985	3.891	3.202	3.571	3.666	3.567	3.452	3.819	3.496	2.62	3.397	2.754	2.322	2.064	3.243	2.737	2.937	2.843	3.466	3.028	2.885	3.246	3.307	3.723	4.064	4.344	5.079	3.885	4.449	3.095
ENSMUSG00000025971	0.00275469	5.70774e-05	24	6	0.265519	1.477	1.726	1.62	1.59	1.076	1.577	1.598	1.64	1.912	1.711	1.696	1.51	1.064	1.51	1.078	1.57	1.363	1.134	1.04	1.422	1.358	1.338	1.003	0.975	1.623	2.105	1.477	1.855	1.364	1.385
ENSMUSG00000112771	0.00275469	5.70774e-05	24	0	0.249962	0.764	0.307	0.332	0.86	0.804	0.82	0.232	0.17	0.068	0.817	0.626	0.286	0	0.282	0.159	0.09	0	0	0.429	0.413	0.36	0.279	0.287	1.073	0.781	0.584	1.433	0.594	1.292	0.617
ENSMUSG00000020847	0.00275469	5.70774e-05	24	15	0.249609	1.492	1.689	1.603	1.272	1.772	1.355	2.327	2.377	1.531	1.508	1.484	1.459	2.951	2.528	2.171	2.078	1.782	1.946	1.624	1.108	1.765	2.016	1.838	1.877	1.217	1.167	1.003	1.339	1.462	1.539
ENSMUSG00000038240	0.00275469	5.70774e-05	24	3	0.212132	1.723	1.594	1.472	1.568	1.619	1.434	0.969	1.35	1.286	1.33	1.401	1.228	0.883	0.945	0.979	0.886	0.942	1.516	1.646	1.417	1.331	1.102	1.24	0.895	1.684	1.493	1.729	1.551	2.159	1.243
ENSMUSG00000024924	0.00275469	5.70774e-05	24	9	0.127633	0.321	0.183	0.07	0.096	0.17	0.099	0.338	0.934	0.245	0.286	0.913	0.348	0.309	0.311	0.243	0.477	0.117	0.192	0.237	0.119	0.167	0.074	0.063	0.116	0.433	0.221	0.206	0.227	0.272	0.266
ENSMUSG00000019762	0.00304352	6.34468e-05	24	3	4.55907	55.469	44.975	48.058	54.404	46.128	47.287	43.045	46.582	52.072	49.599	40.656	41.673	36.37	39.496	35.391	34.782	40.665	39.841	47.392	45.78	43.182	45.532	36.37	48.991	46.918	47.523	58.705	53.657	56.158	45.739
ENSMUSG00000036503	0.00304352	6.34468e-05	24	3	0.505228	3.662	3.765	3.256	3.997	3.683	3.9	3.038	2.545	3.589	3.829	3.335	3.569	2.378	2.799	2.024	3.021	2.95	2.545	3.168	3.373	2.916	2.735	2.647	4.858	4.065	3.733	4.29	3.946	4.22	2.785
ENSMUSG00000021555	0.00304352	6.34468e-05	24	3	0.313955	2.952	3.427	2.821	3.166	3.292	2.962	2.096	3.799	2.451	3.323	2.451	2.986	2.176	2.345	2.133	1.776	2.201	2.72	3.098	2.985	2.835	3.092	2.201	2.805	3.517	3.756	4.213	3.031	4.245	3.009
ENSMUSG00000020032	0.00304352	6.34468e-05	24	0	0.243598	0.981	0.727	0.788	0.8	1.106	0.707	0.33	0.504	0.552	0.335	0.528	0.922	0.447	0.467	0.396	0.491	0.21	0.383	0.627	1.061	0.748	0.727	0.476	0.925	0.69	1.148	1.197	0.642	0.955	0.714
ENSMUSG00000031906	0.00304352	6.34468e-05	24	3	0.22486	1.558	1.505	1.44	1.096	1.62	1.425	0.927	0.758	0.698	0.682	0.869	1.676	1.236	0.598	1.461	1.538	0.659	0.617	0.346	0.79	0.758	1.209	0.366	0.522	3.204	2.574	5.451	2.407	3.275	2.125
ENSMUSG00000045968	0.00304352	6.34468e-05	24	12	0.223799	0.156	0.25	0.506	0.234	0.109	0.203	0.316	0.555	0.372	0.344	0.265	0.326	0.952	0.791	1.104	0.661	0.803	0.636	0.194	0.337	0.196	0.354	0.182	0.265	0.328	0.34	0.305	0.269	0.186	0.273
ENSMUSG00000032705	0.00304352	6.34468e-05	24	3	0.0806102	1.121	1.042	0.978	1.09	1.171	0.894	0.866	0.721	0.898	0.999	0.935	0.942	0.388	0.721	0.815	0.836	0.922	0.632	1.052	0.958	0.692	0.877	1.055	1.186	1.045	1.629	1.306	1.362	1.021	1.309
ENSMUSG00000037798	0.00316529	6.98163e-05	24	0	987.138	3608.09	2950.82	2476.22	2445.47	2626.68	3372.01	1564.03	1927.23	1492.69	2525.26	1525.71	1941.19	1043.94	1349.79	832.862	923.039	1666.07	1997.51	3384.39	3911.97	2719.13	2337.21	2984.09	2506.5	3410.76	3267.7	5287.67	2945.26	5217.85	2732.03
ENSMUSG00000030711	0.00316529	6.98163e-05	24	21	137.302	541.314	469.721	508.335	531.485	565.322	536.517	473.58	360.726	465.66	487.464	459.034	430.542	332.267	321.514	240.53	319.994	481.874	462.992	660.426	669.356	686.735	607.523	780.175	610.955	723.937	567.279	714.445	583.949	516.069	507.216
ENSMUSG00000107369	0.00316529	6.98163e-05	24	12	83.8738	219.889	234.034	157.031	179.106	283.08	178.097	359.371	565.356	374.235	287.302	323.332	219.471	491.328	369.881	435.202	658.671	265.081	370.1	330.913	219.055	356.246	294.215	279.433	336.53	460.291	255.802	242.461	219.264	232.087	204.196
ENSMUSG00000028792	0.00316529	6.98163e-05	24	12	36.1095	131.643	127.219	127.318	108.738	130.061	114.651	144.423	163.718	141.506	123.32	157.637	129.022	263.974	232.087	274.664	232.133	228.266	201.306	106.181	123.903	119.988	131	111.704	137.007	95.64	108.803	119.816	106.035	96.978	130.143
ENSMUSG00000059461	0.00316529	6.98163e-05	24	12	24.8942	80.981	79.251	92.298	52.88	90.351	70.9	131.992	100.167	102.587	80.693	155.393	113.294	158.717	124.876	170.373	134.384	107.669	109.815	87.186	74.757	106.856	92.592	89.606	104.243	79.048	67.297	40.174	77.133	52.395	118.923
ENSMUSG00000057880	0.00316529	6.98163e-05	24	3	9.72183	62.788	62.161	48.344	60.192	63.319	53.749	36.826	66.373	43.501	65.153	32.831	40.262	23.628	31.316	18.13	19.703	34.67	50.699	58.359	47.688	44.917	46.184	44.099	52.756	80.543	61.683	103.25	54.642	122.111	54.31
ENSMUSG00000020087	0.00316529	6.98163e-05	24	18	8.54397	57.066	60.24	58.624	60.427	65.124	48.576	51.19	68.177	58.13	57.548	40.637	51.869	68.404	63.64	61.215	56.639	69.462	79.258	80.012	75.17	80.352	71.269	65.53	62.62	59.702	50.83	56.263	52.617	57.566	61.569
ENSMUSG00000110353	0.00316529	6.98163e-05	24	6	7.53705	21.46	21.459	18.355	17.324	14.969	33.231	11.324	14.16	15.254	22.427	30.343	34.586	7.075	9.864	13.623	10.409	16.796	15.379	5.256	10.595	7.441	8.024	7.318	6.371	18.814	24.176	19.136	40.137	25.218	30.94
ENSMUSG00000075227	0.00316529	6.98163e-05	24	12	6.51952	41.438	39.425	48.019	35.876	45.214	36.553	57.679	46.011	49.445	45.041	56.074	53.751	59.353	45.545	70.949	61.413	62.21	44.431	42.113	50.403	51.05	50.138	53.246	37.69	41.625	43.877	37.254	42.068	23.585	39.062
ENSMUSG00000020123	0.00316529	6.98163e-05	24	0	6.39596	13.042	15.737	12.449	16.75	12.453	14.521	10.744	10.316	8.99	6.758	6.952	6.597	2.646	3.704	2.426	3.599	3.689	4.594	17.064	12.659	15.893	17.879	13.179	15.84	16.388	18.925	15.538	17.347	25.821	16.543
ENSMUSG00000004460	0.00316529	6.98163e-05	24	0	5.78201	31.285	44.641	45.522	34.837	22.737	29.953	20.951	26.726	24.029	24.601	18.211	23.304	20.646	17.913	16.799	18.892	24.809	22.177	31.781	31.788	20.84	24.484	29.194	25.697	18.907	26.931	26.823	26.53	32.583	39.135
ENSMUSG00000030714	0.00316529	6.98163e-05	24	15	5.28138	26.346	23.261	25.675	21.685	29.999	21.681	34.302	33.149	26.185	22.776	22.557	22.723	36.08	28.278	37.65	42.258	35.313	36.839	28.404	21.304	36.291	34.059	31.413	25.637	22.495	24.706	18.409	20.572	20.761	27.711
ENSMUSG00000024429	0.00316529	6.98163e-05	24	12	4.95646	22.137	22.527	22.67	22.246	21.821	21.873	24.147	25.16	23.936	28.32	30.04	30.431	34.943	31.168	35.506	28.495	28.748	32.029	19.391	29.043	24.925	24.339	22.333	18.778	25.301	23.367	24.993	25.44	20.56	24.494
ENSMUSG00000021497	0.00316529	6.98163e-05	24	0	4.65206	28.272	25.92	25.766	26.829	21.226	25.069	19.481	24.964	23.493	24.796	18.07	20.497	14.114	16.927	15.59	14.952	19.203	18.496	26.099	27.453	21.817	25.697	21.539	28.128	26.064	27.736	28.282	27.364	26.906	26.292
ENSMUSG00000029394	0.00316529	6.98163e-05	24	15	4.61776	25.177	28.387	28.919	27.21	30.505	28.705	32.577	34.582	25.21	25.762	29.431	28.585	42.696	31.511	38.423	36.992	32.804	37.331	30.41	29.922	39.743	38.008	34.112	33.88	24.886	29.619	25.126	26.357	23.858	34.981
ENSMUSG00000000555	0.00316529	6.98163e-05	24	0	4.58453	18.663	17.015	14.608	19.366	23.678	19.79	16.317	15.648	9.769	12.922	11.645	11.33	12.209	10.228	10.482	12.661	9.964	12.65	17.525	14.988	17.424	21.038	19.435	17.068	22.502	22.066	23.461	15.708	20.162	15.57
ENSMUSG00000038633	0.00316529	6.98163e-05	24	3	4.42613	34.451	33.46	29.419	38.539	29.639	30.964	20.392	34.56	29.166	34.168	26.362	29.577	21.072	22.518	18.317	18.032	23.267	28.86	34.653	32.328	26.817	31.966	22.241	26.77	35.786	38.918	41.683	33.339	44.451	29.525
ENSMUSG00000063730	0.00316529	6.98163e-05	24	12	4.29709	5.333	6.502	6.812	9.716	10.189	6.215	10.641	11.319	10.522	9.203	12.056	13.084	12.994	15.79	17.384	17.553	13.676	10.628	6.887	3.803	6.246	9.094	6.521	6.234	6.1	6.536	2.543	8.841	7.271	7.328
ENSMUSG00000041930	0.00316529	6.98163e-05	24	21	3.87035	5.381	7.714	6.434	7.414	8.025	4.336	2.464	1.01	0.639	1.736	1.123	1.311	4.003	1.315	1.014	0.612	1.349	3.254	7.677	3.333	7.616	5.329	7.347	10.275	5.005	6.13	10.164	5.775	11.814	4.982
ENSMUSG00000051495	0.00316529	6.98163e-05	24	21	3.85267	14.261	15.798	12.388	11.617	11.169	10.215	7.455	7.988	10.726	9.699	10.687	9.907	10.182	10.992	7.859	9.765	11.421	20.12	19.926	20.213	22.268	15.792	20.906	15.422	9.602	11.941	12.013	14.595	20.616	16.863
ENSMUSG00000108487	0.00316529	6.98163e-05	24	12	3.64213	1.732	1.181	0.362	0.42	2.625	0.946	7.015	25.967	8.562	17.792	8.643	8.916	6.43	7.405	3.97	10.288	9.442	20.26	12.829	9.74	10.215	8.092	6.24	12.385	2.704	4.161	1.13	3.352	6.823	3.43
ENSMUSG00000034858	0.00316529	6.98163e-05	24	21	3.50124	9.405	12.877	11.298	10.473	11.506	9.886	9.189	7.668	8.196	10.814	7.159	9.088	6.927	7.338	6.255	5.158	7.837	9.321	14.576	17.81	15.522	14.59	17.461	11.255	8.633	7.379	7.967	7.987	15.52	8.408
ENSMUSG00000017664	0.00316529	6.98163e-05	24	9	2.50227	12.477	11.075	11.934	11.359	10.66	10.084	9.781	14.451	11.799	11.753	17.214	15.995	12.695	15.994	12.316	11.262	15.05	15.421	9.059	9.762	8.477	10.169	8.046	8.545	12.341	11.659	12.426	13.903	12.252	14.337
ENSMUSG00000033423	0.00316529	6.98163e-05	24	12	2.38542	20.138	21.249	21.193	19.566	22.15	19.671	24.983	25.519	21.064	23.639	23.764	21.63	25.404	25.231	27.4	24.884	24.667	31.558	22.949	21.289	25.506	24.781	22.598	19.864	17.166	20.394	18.857	20.205	20.533	24.858
ENSMUSG00000052214	0.00316529	6.98163e-05	24	18	2.32797	12.868	12.13	12.662	13.209	13.317	11.62	14.6	13.761	13.146	13.07	11.139	12.123	15.856	15.447	13.768	16.307	15.041	15.476	17.574	15.886	17.528	18.762	18.263	14.647	13.623	12.943	12.433	10.673	10.793	11.71
ENSMUSG00000021501	0.00316529	6.98163e-05	24	0	2.21784	13.986	14.389	13.131	16.637	14.362	16.314	12.995	12.917	12.221	15.93	10.523	13.295	10.848	8.917	9.861	10.608	11.562	9.931	16.13	13.92	13.905	13.494	14.529	14.163	14.085	13.572	14.07	13.497	13.518	12.965
ENSMUSG00000030327	0.00316529	6.98163e-05	24	0	2.0842	8.886	8.513	8.06	10.244	7.579	8.414	4.155	7.203	5.375	8.146	4.931	6.307	4.296	3.704	3.664	5.132	5.342	6.837	8.693	10.49	6.322	6.962	5.727	8.519	8.405	9.237	9.951	7.308	12.69	6.599
ENSMUSG00000024325	0.00316529	6.98163e-05	24	6	2.01137	13.068	12.767	10.167	12.947	12.039	12.139	12.792	18.629	13.593	15.04	14.766	13.214	12.147	10.076	10.87	12.222	10.783	9.323	10.257	11.357	8.785	9.367	10.182	7.223	16.793	17.812	16.356	12.517	9.879	9.778
ENSMUSG00000021546	0.00316529	6.98163e-05	24	3	1.97018	21.594	20.602	16.902	22.441	22.51	18.68	16.47	26.382	18.109	21.71	17.137	15.224	14.073	16.226	10.411	16.569	16.484	17.355	19.929	16.633	17.271	17.296	17.785	18.798	23.084	23.117	26.861	21.258	28.897	17.563
ENSMUSG00000038055	0.00316529	6.98163e-05	24	21	1.80878	6.408	9.239	8.908	10.76	7.325	8.005	6.063	6.389	6.533	5.913	4.622	5.981	8.106	7.543	8.328	3.761	7.198	6.546	8.414	8.327	10.505	11.759	11.027	8.655	6.666	7.037	4.984	7.406	5.291	6.755
ENSMUSG00000017929	0.00316529	6.98163e-05	24	18	1.66541	6.683	5.79	6.44	6.368	5.751	6.531	5.438	7.051	5.572	5.431	4.976	6.301	7.699	9.038	8.552	8.364	5.191	5.944	11.35	11.747	7.423	9.93	8.138	9.002	3.276	6.407	4.709	3.659	5.931	4.876
ENSMUSG00000043998	0.00316529	6.98163e-05	24	0	1.58781	5.231	6.219	6.578	6.85	5.334	6.96	2.487	2.645	2.898	3.755	3.976	4.755	3.023	3.975	3.452	3.676	3.618	5.021	4.959	6.359	5.289	4.933	5.121	6.223	3.732	6.642	6.17	5.356	7.33	4.214
ENSMUSG00000049502	0.00316529	6.98163e-05	24	0	1.54892	5.148	5.572	6.456	5.223	4.646	6.703	3.713	4.791	3.3	3.515	3.356	3.49	3.346	3.237	2.411	3.378	2.529	4.116	4.762	6.946	5.333	5.826	4.454	7.183	5.178	7.524	10.921	4.583	7.066	5.467
ENSMUSG00000028796	0.00316529	6.98163e-05	24	21	1.54644	8.957	7.482	9.059	7.03	9.733	7.754	7.889	6.852	5.995	6.273	6.95	5.905	7.543	7.657	6.538	6.869	6.526	6.717	9	9.556	11.044	10.619	10.215	6.982	7.83	9.611	10.004	7.716	7.607	7.084
ENSMUSG00000024177	0.00316529	6.98163e-05	24	9	1.37674	2.47	1.034	2.129	2.565	1.356	1.948	4.501	3.797	2.423	2.256	3.109	2.169	4.087	4.353	4.027	4.024	4.857	2.312	1.386	0.755	1.292	1.176	0.967	1.234	1.437	1.477	1.629	2.393	2.371	3.514
ENSMUSG00000041236	0.00316529	6.98163e-05	24	9	1.29241	7.561	8.13	8.642	8.116	8.242	6.708	8.589	8.794	8.166	9.46	9.987	7.729	9.628	10.216	7.969	8.123	9.795	9.931	6.418	6.675	6.522	6.192	6.954	5.764	7.39	7.08	7.822	8.769	7.941	8.784
ENSMUSG00000041506	0.00316529	6.98163e-05	24	9	1.27279	5.82	6.274	5.651	5.323	6.656	8.033	8.092	8.618	7.53	8.788	8.796	7.747	7.634	7.001	7.493	7.903	8.396	8.217	6.044	6.983	5.984	6.806	6.781	4.082	6.975	7.134	6.52	6.935	5.254	5.546
ENSMUSG00000040532	0.00316529	6.98163e-05	24	15	1.24928	23.305	27.159	27.178	26.033	25.283	21.878	32.402	26.145	28.237	23.05	33.883	27.453	32.8	28.014	33.778	30.027	35.012	28.483	24.004	24.399	27.563	26.373	29.231	23.127	20.713	19.882	16.498	26.513	16.757	22.848
ENSMUSG00000067813	0.00316529	6.98163e-05	24	12	1.22683	2.205	2.495	1.795	3.023	3.286	2.22	4.34	7.945	4.265	4.993	4.963	3.207	3.419	5.07	3.693	5.114	5.421	4.469	4.652	2.051	3.745	3.09	3.707	2.838	1.328	1.214	1.079	2.286	2.579	2.085
ENSMUSG00000031683	0.00316529	6.98163e-05	24	15	1.21446	7.585	9.556	10.677	8.332	8.894	10.171	9.798	7.258	9.651	8.124	10.451	9.915	11.28	11.887	13.519	14.881	13.099	9.45	9.587	10.748	7.668	9.46	10.979	10.536	7.505	7.591	4.957	7.691	6.666	9.498
ENSMUSG00000032305	0.00316529	6.98163e-05	24	6	1.21074	4.347	4.67	4.852	5.543	2.849	4.283	3.61	4.81	4.435	4.914	5.682	5.311	3.258	3.204	2.58	2.685	3	3.938	3.118	3.778	2.57	2.611	2.891	2.403	5.032	4.254	5.44	4.136	4.04	3.502
ENSMUSG00000079164	0.00316529	6.98163e-05	24	9	1.15842	2.978	3.171	1.998	2.005	3.017	1.647	3.837	7.446	3.27	3.304	3.111	3.423	5.789	5.74	3.661	3.864	3.283	3.979	1.708	2.459	1.876	1.768	1.523	2.382	2.792	1.887	5.109	2.103	3.184	1.944
ENSMUSG00000021500	0.00316529	6.98163e-05	24	9	1.07339	4.075	3.419	3.572	4.305	3.808	3.952	4.343	3.838	4.079	3.927	5.737	4.84	5.104	4.565	4.643	5.153	4.794	5.118	2.326	2.014	2.06	3.11	2.831	2.533	3.44	4.333	4.809	4.261	5.517	3.895
ENSMUSG00000029775	0.00316529	6.98163e-05	24	0	1.05553	7.192	7.229	6.687	7.846	6.314	7.206	4.803	4.35	4.497	6.176	5.419	6.123	5.885	5.235	5.181	5.548	5.554	5.722	8.715	7.354	6.222	5.83	6.553	6.227	6.316	6.275	6.972	7.123	7.625	5.719
ENSMUSG00000009995	0.00316529	6.98163e-05	24	3	1.01399	7.236	6.48	6.742	7.565	6.159	7.803	5.464	6.973	6.329	6.598	5.156	6.226	5.179	5.812	5.404	5.553	4.646	4.092	5.295	5.77	5.267	4.924	4.635	4.731	6.886	5.561	7.75	7.124	6.388	6.91
ENSMUSG00000071652	0.00316529	6.98163e-05	24	18	1.00338	6.33	6.089	5.848	5.9	5.274	6.559	3.751	4.466	4.683	4.815	5.442	4.588	6.656	6.845	4.702	6.053	5.686	9.07	7.627	7.714	6.389	7.044	7.126	6.598	5.207	7.547	5.536	4.76	7.618	5.44
ENSMUSG00000052512	0.00316529	6.98163e-05	24	6	0.963963	1.821	3.987	2.533	2.863	2.942	1.906	3.919	4.375	3.333	2.495	4.089	3.189	1.601	1.422	1.397	1.957	1.345	1.279	2.26	1.319	1.988	2.066	1.879	1.591	3.147	2.815	2.386	2.76	4.508	3.521
ENSMUSG00000087006	0.00316529	6.98163e-05	24	0	0.874161	3.356	2.791	4.585	4.056	1.849	2.642	2.298	2.036	2.033	1.78	2.133	2.958	0.43	0.989	0.61	1.467	0.071	0.464	3.15	2.045	2.677	1.692	1.649	2.618	2.722	1.999	2.15	5.503	2.185	2.663
ENSMUSG00000054894	0.00316529	6.98163e-05	24	6	0.853478	3.166	2.908	2.26	2.163	2.157	4.047	2.784	3.502	2.82	2.431	3.414	3.291	2.173	2.272	1.354	2.71	1.739	1.319	1.122	1.847	0.943	1.399	1.501	1.979	2.973	2.675	2.936	3.455	2.088	2.171
ENSMUSG00000042303	0.00316529	6.98163e-05	24	21	0.739634	3.111	3.745	3.366	3.271	3.953	3.619	2.72	3.089	2.039	3.499	1.783	2.572	2.969	2.545	2.632	2.736	2.662	3.989	4.662	4	5.29	3.434	4.243	3.633	3.004	3.555	3.956	2.655	4.076	2.875
ENSMUSG00000046079	0.00316529	6.98163e-05	24	0	0.711703	2.932	2.992	2.108	2.989	3.216	2.649	1.65	3.155	1.982	1.955	1.247	1.607	1.381	1.364	1.579	1.347	1.614	1.96	2.305	2.966	2.935	1.923	1.896	2.474	3.367	2.904	4.735	2.668	4.758	2.309
ENSMUSG00000103715	0.00316529	6.98163e-05	24	0	0.666802	2.387	1.512	2.622	1.109	2.459	2.647	1.221	0.419	1.215	1.393	0.755	0.846	0.62	0.926	1.099	0.977	0.947	1.114	1.903	0.951	2.312	1.926	1.32	1.733	2.032	3.046	3.198	2.67	1.875	2.97
ENSMUSG00000020376	0.00316529	6.98163e-05	24	3	0.635335	5.963	4.905	6.642	6.986	4.677	5.265	4.011	5.259	5.809	5.238	6.391	6.594	3.519	4.06	4.449	4.391	5.049	4.077	5.094	5.321	5.227	4.759	4.584	6.117	5.499	6.34	5.857	7.551	6.44	6.666
ENSMUSG00000005534	0.00316529	6.98163e-05	24	3	0.627911	4.974	4.485	4.565	5.731	3.862	5.873	4.166	3.628	4.004	4.652	5.529	5.531	3.467	3.525	3.275	4.072	3.662	3.78	4.403	5.185	3.376	3.392	3.673	5.131	4.878	6.575	7.028	5.682	7.427	4.629
ENSMUSG00000055633	0.00316529	6.98163e-05	24	9	0.606698	2.093	1.382	1.832	1.613	2.387	1.818	2.707	3.334	2.322	1.813	3.246	2.788	2.189	2.588	2.616	2.1	2.584	1.539	1.288	1.241	1.816	1.577	1.216	1.655	2.183	2.477	2.181	3.29	1.854	3.274
ENSMUSG00000037570	0.00316529	6.98163e-05	24	3	0.592202	4.748	4.345	5.258	3.95	3.916	3.856	3.797	4.526	4.79	4.044	5.956	3.85	3.791	3.25	3.301	2.604	2.978	2.578	3.398	3.746	3.943	4.385	4.727	3.415	4.754	5.111	4.98	5.651	3.383	5.492
ENSMUSG00000026632	0.00316529	6.98163e-05	24	6	0.538992	1.951	1.945	2.291	2.501	2.425	2.07	1.519	2.522	1.867	3.523	2.332	2.381	1.375	1.798	2.63	1.897	1.52	1.622	1.334	1.352	0.863	1.38	1.51	1.074	3.094	2.037	2.298	3.161	2.729	1.959
ENSMUSG00000074577	0.00316529	6.98163e-05	24	9	0.302995	0.5	1.036	0.647	0.291	0.404	0.398	0.681	1.469	1.075	0.724	1.881	1.15	0.677	0.738	0.675	1.245	0.511	0.304	0.247	0.541	0.34	0.263	0.631	0.276	0.469	0.42	0.529	0.747	0.502	0.509
ENSMUSG00000003208	0.00316529	6.98163e-05	24	9	0.288146	1.251	1.073	1.359	1.139	1.558	1.143	1.624	1.624	1.805	1.78	1.873	1.616	1.16	1.339	1.542	1.939	1.292	1.585	0.846	0.63	1.286	1.551	1.261	1.129	1.491	1.55	1.644	1.475	1.33	1.392
ENSMUSG00000040312	0.00316529	6.98163e-05	24	6	0.281075	1.203	0.854	1.191	0.993	0.759	0.812	1.293	1.79	1.508	1.278	1.398	1.329	0.804	1.182	1.137	0.741	0.769	0.625	0.744	0.934	0.96	0.855	0.532	0.425	1.754	1.455	1.298	1.806	0.773	0.86
ENSMUSG00000059669	0.00316529	6.98163e-05	24	3	0.259155	1.424	0.935	1.081	1.412	0.981	0.758	0.747	0.562	0.696	0.907	1.202	0.726	0.684	0.525	0.85	0.595	0.713	0.287	0.763	0.665	0.321	0.425	0.68	0.298	0.83	0.891	2.028	1.107	1.082	1.059
ENSMUSG00000030982	0.00316529	6.98163e-05	24	3	0.21885	2.899	3.078	2.523	2.909	2.482	2.335	2.268	3.289	2.262	2.362	2.503	2.514	2.052	2.128	2.037	1.779	2.132	2.784	2.167	3.047	2.462	2.59	1.941	2.896	3.129	3.252	3.814	2.964	4.18	2.875
ENSMUSG00000097615	0.00316529	6.98163e-05	24	0	0.136118	0.277	0.37	0.642	0.319	0.427	0.396	0.561	0.041	0.165	0	0.101	0.138	0.26	0.091	0.077	0.131	0	0	0	0.366	0.131	0.225	0.185	0.236	0.412	0.363	0.181	0.191	0.33	0.261
ENSMUSG00000046532	0.00316529	6.98163e-05	24	15	0.121976	0.22	0.132	0.353	0.202	0.32	0.218	0.606	0.248	0.409	0.217	0.397	0.471	0.894	0.611	0.708	0.49	0.51	0.396	0.446	0.43	0.239	0.271	0.596	0.272	0.189	0.244	0.174	0.342	0.131	0.307
ENSMUSG00000007646	0.00316529	6.98163e-05	24	21	0.119501	0.136	0.117	0.182	0.161	0.073	0	0	0.103	0.125	0	0.042	0.017	0.055	0.143	0.024	0.11	0.022	0.147	0.348	0.901	0.631	0.481	0.291	0.623	0.216	0.279	0.209	0.1	0.139	0.047
ENSMUSG00000023826	0.00316529	6.98163e-05	24	9	0.112784	0.175	0.17	0.217	0.078	0.147	0.175	0.151	0.377	0.196	0.194	0.363	0.395	0.305	0.306	0.291	0.4	0.212	0.337	0.187	0.09	0.094	0.133	0.075	0.14	0.167	0.131	0.179	0.138	0.189	0.242
ENSMUSG00000100658	0.00316529	6.98163e-05	24	21	0.076014	0.047	0.169	0.195	0.049	0.098	0.091	0	0.021	0.017	0	0.034	0.028	0.088	0	0.019	0.066	0.036	0.04	0.21	0.236	0.088	0.091	0.281	0.263	0	0	0.046	0.065	0	0
ENSMUSG00000080875	0.00349301	7.74864e-05	24	12	2.15862	3.554	4.279	5.271	2.137	3.544	5.474	6.137	4.494	5.428	5.677	7.768	8.062	7.648	8.273	9.588	8.73	10.198	6.873	3.779	1.821	5.031	3.823	7.863	5.446	4.381	2.452	5.677	5.431	4.466	4.762
ENSMUSG00000046962	0.00349301	7.74864e-05	24	21	0.927371	2.453	2.405	2.63	2.492	5.316	3.876	1.824	1.378	1.397	1.94	1.787	1.757	3.44	2.312	2.112	2.673	1.835	3.142	3.114	2.929	4.289	3.836	4.971	3.821	2.841	3.11	2.887	2.808	4.225	3.836
ENSMUSG00000037709	0.00349301	7.74864e-05	24	3	0.694556	1.884	2.433	1.974	1.721	1.521	1.609	1.503	1.845	1.581	2.312	2.721	2.649	0.627	0.751	0.728	0.938	0.76	0.389	1.379	1.521	1.099	1.062	0.692	1.536	1.65	1.727	1.496	2.196	4.613	1.764
ENSMUSG00000074217	0.00349301	7.74864e-05	24	21	0.4925	0.661	0.362	1.004	0.312	0.531	0.774	0.073	0.321	0	0.351	0.657	0.108	0	0	0.225	0.255	0.139	0	1.349	2.08	1.276	1.93	0.722	0.829	0.804	0.945	0.53	0.249	0.072	0.874
ENSMUSG00000023467	0.00349301	7.74864e-05	24	9	0.161574	0.054	0.162	0.084	0.056	0.068	0.063	0.36	0.432	0.145	0.126	0.442	0.339	0.304	0.238	0.337	0.572	0.281	0.068	0.151	0.087	0.076	0	0.04	0.083	0.12	0.106	0.026	0.168	0.097	0.229
ENSMUSG00000051335	0.00349301	7.74864e-05	24	0	0.153089	0.424	0.355	0.32	0.294	0.283	0.483	0.1	0.252	0.139	0.096	0.27	0.18	0.15	0.052	0.162	0.1	0.109	0.134	0.317	0.255	0.35	0.396	0.442	0.397	0.328	0.602	0.542	0.33	0.281	0.357
ENSMUSG00000028344	0.00349301	7.74864e-05	24	0	0.151498	0.684	0.76	0.899	0.934	0.76	0.731	0.46	0.486	0.631	0.52	0.739	0.607	0.513	0.438	0.659	0.609	0.638	0.433	0.759	0.763	0.684	0.824	0.747	0.774	0.911	0.974	1.113	1.009	0.878	0.946
ENSMUSG00000108083	0.00367421	8.51565e-05	24	3	37.32	162.361	119.235	141.2	167.742	178.631	208.83	146.167	198.025	128.38	136.265	84.764	178.845	46.013	78.066	49.437	31.286	112.849	169.085	154.291	155.708	99.315	95.296	89.935	156.395	190.507	139.202	240.266	182.531	349.601	210.38
ENSMUSG00000066026	0.00367421	8.51565e-05	24	0	37.2278	223.513	235.38	200.009	246.518	262.114	196.857	225.037	238.273	204.485	162	155.71	132.601	147.714	116.003	145.713	113.46	136.131	136.115	167.409	169.818	205.721	203.712	165.168	214.344	208.512	184.345	183.153	199.062	268.51	243.312
ENSMUSG00000026526	0.00367421	8.51565e-05	24	21	27.5347	101.807	96.447	87.379	88.964	85.439	117.028	57.681	53.198	52.817	97.355	53.352	65.304	68.903	64.15	53.181	49.891	65.632	74.001	104.418	111.745	101.961	96.026	104.489	105.045	94.459	96.304	128.485	100.878	106.854	93.156
ENSMUSG00000017707	0.00367421	8.51565e-05	24	21	25.9552	73.297	51.463	57.635	64.366	57.315	60.192	32.194	41.088	43.922	51.144	37.315	42.812	29.497	31.821	26.018	28.244	36.632	61.276	113.681	107.39	79.046	83.305	88.713	84.961	70.885	82.112	88.986	54.323	90.453	49.818
ENSMUSG00000047905	0.00367421	8.51565e-05	24	15	24.5159	163.652	133.894	156.3	137.532	234.35	159.276	234.793	229.376	184.889	176.102	196.985	194.811	263.929	218.089	314.641	252.096	267.766	219.578	190.422	141.815	243.527	179.185	187.81	179.111	142.372	127.575	111.569	137.099	156.545	228.062
ENSMUSG00000020553	0.00367421	8.51565e-05	24	9	14.9048	77.757	81.922	74.67	71.527	87.168	75.354	107.173	134.951	89.725	94.659	101.086	86.809	86.096	89.106	70.965	92.937	115.58	111.226	60.73	77.138	83.526	65.751	55.95	83.444	85.876	87.266	103.17	89.218	105.219	100.994
ENSMUSG00000029713	0.00367421	8.51565e-05	24	9	12.0594	70.426	70.921	67.53	69.93	69.55	65.516	82.294	88.825	77.638	66.325	81.483	72.778	81.829	82.62	83.797	78.659	86.518	78.242	56.706	53.211	64.205	60.573	58.536	47.089	63.391	57.645	63.785	79.383	58.887	70.093
ENSMUSG00000059518	0.00367421	8.51565e-05	24	15	8.71792	34.612	35.452	47.986	36.422	53.513	37.895	58.698	46.862	45.781	34.432	61.021	45.054	74.995	62.33	80.772	73.485	66.041	54.837	39.253	36.688	50.993	48.129	48.46	47.646	34.167	35.005	28.563	38.441	38.319	48.38
ENSMUSG00000113399	0.00367421	8.51565e-05	24	21	8.29861	10.274	10.512	9.114	4.624	7.136	13.028	0.208	1.143	0.736	2.598	1.123	3.843	1.69	1.262	1.712	0.242	0.794	1.085	15.181	18.887	14.542	14.499	45.239	13.381	19.286	23.113	22.629	11.362	15.126	10.171
ENSMUSG00000021134	0.00367421	8.51565e-05	24	6	7.19075	34.756	26.687	21.403	27.317	30.768	24.554	31.258	44.509	38.424	37.288	35.651	44.149	25.28	29.196	24.786	35.568	14.104	21.988	18.475	24.665	22.035	19.369	18.062	22.973	52.77	58.441	55.121	33.672	27.583	20.99
ENSMUSG00000068267	0.00367421	8.51565e-05	24	9	6.895	36.225	34.441	35.229	31.034	40.545	35.362	45.641	43.219	38.647	34.331	50.353	39.109	48.741	41.767	47.394	41.248	41.693	33.603	25.282	31.974	32.034	28.878	32.303	20.881	34.542	31.618	35.427	40.981	27.909	38.162
ENSMUSG00000005312	0.00367421	8.51565e-05	24	0	6.74403	31.517	30.095	26.494	31.512	27.265	27.144	17.121	28.17	20.714	23.693	20.157	20.837	14.512	17.817	12.916	17.446	18.691	21.977	37.208	30.371	28.211	26.002	27.749	29.034	29.191	29.429	36.947	24.662	44.939	22.153
ENSMUSG00000041939	0.00367421	8.51565e-05	24	9	5.61973	5.493	5.847	5.268	13.355	4.812	3.865	32.289	8.432	18.458	7.004	16.861	7.041	14.95	11.654	11.907	8.306	19.222	15.887	3.884	3.948	7.685	5.469	4.575	6.081	6.196	4.119	5.688	9.019	5.723	6.774
ENSMUSG00000052738	0.00367421	8.51565e-05	24	3	4.14188	77.021	69.44	75.272	69.162	68.136	71.831	58.38	77.161	61.536	68.539	43.377	61.817	46.524	57.38	40.244	47.424	60.806	63.478	68.435	75.532	66.03	64.344	66.686	72.805	79.592	69.499	84.617	67.762	80.764	79.299
ENSMUSG00000068551	0.00367421	8.51565e-05	24	9	2.74481	11.138	12.374	12.748	12.853	17.544	11.448	20.663	18.647	15.872	15.028	17.492	15.107	16.265	14.418	18.191	14.481	14.238	12.314	6.675	11.073	13.25	13.288	10.667	11.194	12.354	11.457	9.496	12.458	14.296	14.422
ENSMUSG00000034429	0.00367421	8.51565e-05	24	3	2.70716	20.132	26.429	23.878	27.324	26.008	24.362	26.943	22.877	20.85	18.931	22.291	22.856	17.893	12.724	15.502	20.322	14.411	20.206	17.6	19.142	24.297	26.019	28.396	21.534	25.515	32.724	20.922	32.292	34.133	33.455
ENSMUSG00000027495	0.00367421	8.51565e-05	24	3	2.67322	49.31	41.719	46.951	44.556	45.488	39.304	34.008	44.405	40.07	40.976	40.616	39.718	27.641	29.664	32.847	27.462	34.832	41.109	43.243	50.175	43.771	43.158	38.808	43.139	49.62	48.526	56.5	42.165	64.973	49.9
ENSMUSG00000037197	0.00367421	8.51565e-05	24	3	2.56255	17.375	17.174	16.916	15.331	16.546	17.981	15.618	20.219	17.267	16.612	22.651	19.594	11.998	12.025	11.258	14.882	15.892	18.521	11.295	18.789	13.546	15.466	11.397	15.584	19.612	24.713	22.298	21.895	21.584	23.846
ENSMUSG00000071547	0.00367421	8.51565e-05	24	15	2.48937	13.858	11.608	13.381	11.314	13.847	11.622	12.498	15.443	10.209	12.965	11.708	9.652	20.442	12.109	18.172	16.516	11.971	15.745	14.349	15.333	19.766	16.737	13.403	15.815	8.563	10.11	8.321	9.22	11.554	12.599
ENSMUSG00000025195	0.00367421	8.51565e-05	24	21	2.24577	9.414	10.676	8.891	8.603	9.604	6.881	8.466	7.941	6.571	6.178	5.39	5.951	9.331	7.196	5.28	8.342	8.046	9.986	12.525	12.503	13.528	9.662	10.367	13.417	9.822	11.852	12.153	8.556	14.734	9.07
ENSMUSG00000030104	0.00367421	8.51565e-05	24	0	2.17329	18.544	20.77	19.119	19.233	15.192	20.12	12.377	14.772	14.667	15.64	15	17.713	12.896	16.588	14.693	13.066	14.181	15.856	17.311	16.894	14.624	15.986	17.702	19.279	17.407	15.764	17.071	18.107	20.299	17.375
ENSMUSG00000070002	0.00367421	8.51565e-05	24	3	2.15597	21.069	18.355	20.162	23.074	19.809	20.567	24.171	26.003	20.585	22.137	24.366	24.142	17.529	17.322	15.509	18.665	16.925	21.359	19.136	22.961	18.566	19.588	17.762	23.029	24.744	28.505	29.586	25.017	36.763	24.084
ENSMUSG00000024002	0.00367421	8.51565e-05	24	12	2.07642	10.824	11.592	9.647	9.333	12.602	10.53	15.53	14.348	11.345	12.71	16.848	13.447	14.457	12.963	14.841	16.789	14.537	15.284	12.447	9.986	12.499	12.489	11.49	14.361	11.394	11.765	11.172	10.67	17.846	11.162
ENSMUSG00000009640	0.00367421	8.51565e-05	24	6	1.9951	12.695	14.699	13.046	12.315	11.556	12.634	15.346	15.695	15.684	12.9	13.871	12.497	11.492	10.734	10.392	11.027	13.191	9.714	10.341	13.24	9.577	10.113	10.157	8.985	14.264	12.118	14.635	12.927	9.961	14.803
ENSMUSG00000034254	0.00367421	8.51565e-05	24	15	1.69847	6.453	5.757	8.831	5.996	9.65	6.095	8.872	10.613	6.356	7.763	8.35	9.401	17.595	10.68	12.064	12.727	7.189	11.616	8.544	7.314	12.017	8.883	8.454	8.803	5.523	6.564	4.543	5.281	7.804	7.616
ENSMUSG00000011114	0.00367421	8.51565e-05	24	3	1.44992	24.166	20.258	22.107	21.889	18.696	25.433	14.047	19.613	16.096	17.306	11.395	15.774	16.482	15.469	15.922	14.655	15.53	16.741	17.543	28.888	16.764	19.229	13.89	21.417	30.081	28.959	53.665	21.218	26.925	25.311
ENSMUSG00000040236	0.00367421	8.51565e-05	24	15	1.35871	11.719	10.683	13.267	11.424	11.143	11.431	14.822	11.296	13.625	11.08	13.892	13.506	18.116	14.018	17.264	15.531	16.633	14.629	12.998	11.321	12.441	15.408	14.043	9.057	9.381	10.351	9.644	11.706	9.245	13.335
ENSMUSG00000016520	0.00367421	8.51565e-05	24	21	1.28251	4.846	4.868	4.551	4.413	7.744	4.494	3.533	3.234	3.104	3.59	2.709	3.296	5.176	4.121	3.215	4.612	2.702	4.439	5.501	4.535	6.41	7.51	5.987	6.311	5.217	5.153	6.057	4.425	7.631	4.157
ENSMUSG00000020009	0.00367421	8.51565e-05	24	0	1.27315	7.07	4.345	6.32	5.794	4.898	5.797	4.567	4.618	5.033	5.119	3.292	3.509	3.196	4.222	3.17	3.291	2.906	4.081	6.428	5.581	5.785	5.923	5.105	5.165	5.556	5.278	6.425	5.32	6.517	3.978
ENSMUSG00000039244	0.00367421	8.51565e-05	24	15	1.1091	4.083	3.989	3.42	5.343	4.485	4.35	4.315	5.351	3.954	5.236	4.401	5.013	6.298	6.153	6.454	5.333	6.413	8.257	5.691	5.167	5.831	6.468	5.194	6.256	3.695	5.11	4.624	3.531	6.36	3.573
ENSMUSG00000058793	0.00367421	8.51565e-05	24	3	1.05235	18.243	17.142	14.376	15.902	14.681	15.568	13.491	20.359	14.533	18.078	14.818	16.395	11.455	13.172	12.124	14.255	11.421	14.833	16.41	16.98	15.572	17.066	14.251	15.702	22.689	23.37	21.503	17.794	23.088	17.388
ENSMUSG00000042487	0.00367421	8.51565e-05	24	21	1.04175	1.98	2.721	2.414	2.275	2.7	2.236	0.767	0.702	1.375	1.412	0.843	0.881	1.062	1.292	0.701	1.14	0.813	2.131	2.518	2.483	3.175	1.842	3.078	2.954	2.502	2.71	2.573	2.707	2.908	2.103
ENSMUSG00000022420	0.00367421	8.51565e-05	24	3	0.913936	7.104	7.312	7.414	7.083	8.119	8.149	8.157	8.675	7.291	6.8	6.948	7.144	5.659	6.336	5.995	5.526	5.232	5.985	6.697	6.684	7.743	7.83	6.559	5.334	8.2	8.705	8.137	8.912	4.961	8.096
ENSMUSG00000027889	0.00367421	8.51565e-05	24	3	0.783121	7.316	7.75	7.533	7.666	6.611	7.174	6.795	8.57	8.613	6.263	7.692	7.298	5.661	6.471	5.122	8.185	4.016	7.456	6.568	6.241	6.213	7.287	4.539	7.125	9.645	8.288	8.674	7.77	9.102	8.258
ENSMUSG00000049439	0.00367421	8.51565e-05	24	3	0.77658	3.418	4.249	3.528	4.245	2.064	3.349	2.618	4.066	2.954	3.383	2.598	3.202	2.095	2.41	1.579	1.891	1.767	2.824	3.252	2.732	2.261	2.495	1.617	1.879	3.356	3.505	5.164	4.044	3.282	2.747
ENSMUSG00000029125	0.00367421	8.51565e-05	24	0	0.750594	3.92	3.695	3.937	3.073	3.199	2.727	2.045	2.986	2.146	2.094	2.627	2.922	2.529	1.908	1.965	2.301	2.295	2.834	2.988	4.479	3.219	3.104	3.692	3.513	3.382	3.829	4.399	3.528	5.011	3.273
ENSMUSG00000005682	0.00367421	8.51565e-05	24	6	0.720895	3.609	4.043	3.62	3.686	3.595	3.286	3.825	3.479	3.727	3.979	4.699	4.518	4.197	3.369	2.569	4.097	2.465	3.276	2.194	2.515	2.554	2.195	2.573	2.826	3.7	3.403	3.494	3.97	4.488	3.804
ENSMUSG00000060121	0.00367421	8.51565e-05	24	15	0.718774	4.255	4.614	4.918	3.799	3.686	5.763	6.196	6.055	5.102	5.665	5.073	6.41	4.363	7.258	5.364	7.659	5.792	6.104	5.091	6.807	5.824	6.982	6.757	5.496	4.236	4.424	4.097	4.704	3.526	4.093
ENSMUSG00000097093	0.00367421	8.51565e-05	24	0	0.662206	3.374	3.249	2.918	2.804	3.044	2.257	3.163	1.287	1.45	1.575	0.843	1.471	1.087	1.279	0.964	1.091	1.118	0.977	2.056	1.564	1.774	0.844	1.158	1.625	1.613	1.769	1.699	3.498	0.46	1.636
ENSMUSG00000006019	0.00367421	8.51565e-05	24	3	0.591495	6.597	6.117	6.634	6.391	7.304	5.17	7.028	6.683	5.401	5.63	6.017	5.674	5.21	4.086	5.036	4.652	5.723	5.525	3.339	6.854	6.304	6.825	5.326	5.465	8.057	6.248	8.14	7.529	8.118	7.93
ENSMUSG00000066477	0.00367421	8.51565e-05	24	15	0.561796	0.435	0.386	0.478	0.476	0.26	0.751	0.334	0.55	0.295	0.294	0.35	0.432	1.259	1.553	1.689	0.875	1.089	1.683	0.566	0.446	0.421	1.404	1.272	1.86	0.46	0.27	0.224	0.166	0.273	0.444
ENSMUSG00000022828	0.00367421	8.51565e-05	24	0	0.523259	2.419	1.919	1.565	2.077	2.219	1.661	0.854	1.533	1.075	1.924	0.797	1.468	0.991	0.737	0.71	1.108	0.94	1.489	2.169	1.87	1.741	1.716	1.298	1.574	1.567	2.32	3.651	2.438	4.388	1.54
ENSMUSG00000040327	0.00367421	8.51565e-05	24	9	0.330219	1.741	1.458	1.09	1.237	1.319	1.443	1.87	1.487	1.616	1.243	1.978	1.882	1.786	1.54	1.871	1.91	1.446	1.57	0.852	1.34	0.956	1.321	0.721	1.184	1.599	1.387	1.888	1.523	1.554	1.41
ENSMUSG00000038121	0.00367421	8.51565e-05	24	3	0.32138	2.155	1.886	2.375	2.508	1.847	2.492	1.714	2.576	2.111	1.768	2.686	2.339	1.098	1.391	1.147	2.02	1.777	1.601	2.069	1.834	1.936	2.148	1.702	2.082	2.104	2.439	2.652	2.351	2.883	2.487
ENSMUSG00000026775	0.00367421	8.51565e-05	24	3	0.291328	3.309	3.561	3.763	3.546	2.571	2.929	2.783	2.533	3.214	2.909	2.711	2.771	2.84	2.689	1.697	2.954	2.398	2.149	2.88	3.291	2.387	2.694	2.197	3.152	3.548	2.946	4.464	3.859	3.342	3.445
ENSMUSG00000038172	0.00367421	8.51565e-05	24	6	0.25173	1.191	0.972	1.217	1.315	1.062	1.374	1.153	1.122	1.53	1.759	2.075	2.101	1.679	1.363	1.135	1.095	1.12	1.097	0.832	0.846	0.589	0.681	0.838	1.11	1.393	1.713	1.255	1.899	1.392	0.969
ENSMUSG00000020941	0.00367421	8.51565e-05	24	21	0.251023	0.687	0.562	0.744	0.835	0.622	0.698	0.614	0.588	0.251	0.409	0.638	0.477	0.622	0.401	0.389	0.477	0.466	0.788	1.048	0.897	1.175	1.079	0.993	0.993	0.709	0.799	1.054	0.538	1.207	0.644
ENSMUSG00000087579	0.00367421	8.51565e-05	24	3	0.238649	0.192	0.488	0.401	0.555	0.62	0.625	0.259	0.2	0.551	0.474	0.327	0.556	0.12	0.126	0.187	0.181	0.05	0.135	0.12	0.139	0.181	0.062	0.128	0.033	0.333	0.28	0.669	0.709	0.357	0.233
ENSMUSG00000040820	0.00367421	8.51565e-05	24	3	0.214253	1.456	1.306	1.311	1.592	1.875	1.404	1.226	1.575	1.227	1.133	1.362	1.564	1.288	0.828	1.19	0.808	1.071	1.049	0.833	1.379	1.199	1.153	0.929	1.473	1.083	1.472	1.975	1.599	1.966	1.512
ENSMUSG00000039835	0.00367421	8.51565e-05	24	0	0.201525	0.958	0.856	0.719	0.746	0.577	0.718	0.418	0.529	0.458	0.612	0.368	0.41	0.411	0.53	0.374	0.54	0.33	0.54	0.731	0.777	0.742	0.656	0.652	0.826	0.734	0.922	1.026	0.745	1.412	0.962
ENSMUSG00000025085	0.00367421	8.51565e-05	24	3	0.200995	2.274	2.019	2.032	1.735	1.409	2.213	1.27	1.338	1.466	1.527	1.841	2.163	1.182	1.404	1.244	1.478	1.286	1.468	1.579	1.752	1.378	1.639	1.398	1.949	1.934	1.872	2.7	2.461	2.189	2.137
ENSMUSG00000087484	0.00367421	8.51565e-05	24	12	0.196399	0.296	0.158	0.137	0.102	0.249	0.077	0.32	0.351	0.283	0.307	0.719	0.531	0.324	0.727	0.37	0.79	0.648	0.417	0.221	0.213	0	0.096	0.346	0.353	0.257	0.302	0.097	0.136	0.118	0.04
ENSMUSG00000008429	0.00367421	8.51565e-05	24	3	0.193924	3.625	3.159	2.467	3.328	3.516	3.072	2.273	2.709	3.303	3.03	2.884	2.682	2.044	2.8	2.302	2.317	2.422	2.7	3.027	3.544	2.483	3.027	3.004	4.666	3.719	4.504	4.741	3.548	6.37	3.199
ENSMUSG00000023073	0.00367421	8.51565e-05	24	15	0.152382	0.164	0.394	0.278	0.319	0.31	0.215	0.249	0.437	0.593	0.287	0.559	0.257	0.375	0.633	0.537	0.463	0.356	0.466	0.941	0.597	0.55	0.299	0.706	0.658	0.182	0.027	0.26	0.254	0.049	0.124
ENSMUSG00000097493	0.00367421	8.51565e-05	24	3	0.0410122	0.072	0.131	0.088	0.025	0.076	0.127	0.117	0.113	0.065	0.084	0.066	0.065	0.068	0.018	0.03	0.034	0.028	0.015	0.014	0.013	0.034	0.018	0	0.018	0.081	0.205	0.142	0.075	0.115	0.117
ENSMUSG00000046434	0.00402148	9.43674e-05	24	3	3.64779	21.549	18.514	18.778	17.094	13.131	20.557	17.346	22.073	20.262	21.758	25.696	21.016	12.304	16.28	11.954	20.761	12.778	16.174	16.143	16.487	13.344	12.269	16.174	15.106	23.52	23.862	27.977	25.525	20.74	29.716
ENSMUSG00000003134	0.00402148	9.43674e-05	24	21	3.08369	8.851	7.24	4.517	4.866	6.531	10.835	3.742	3.851	2.509	6.093	2.799	3.348	6.605	5.807	3.851	6.717	3.986	10.227	9.097	9.589	11.748	9.609	11.535	13.935	3.833	6.076	6.808	3.227	10.005	3.754
ENSMUSG00000036687	0.00402148	9.43674e-05	24	6	0.871509	4.796	6.083	4.837	4.68	6.016	4.22	7.255	7.496	5.69	6.613	6.067	5.404	5.809	4.342	4.507	4.097	5.133	4.689	3.197	4.16	5.467	5.404	3.479	4.291	7.969	5.737	7.373	5.857	6.129	5.424
ENSMUSG00000070056	0.00402148	9.43674e-05	24	18	0.579828	2.446	1.426	2.38	1.906	1.158	1.268	1.115	1.7	1.177	1.071	1.364	1.624	1.652	1.953	2.102	1.297	1.36	2.421	2.216	2.976	2.651	3.088	2.678	3.416	1.35	1.453	1.185	1.268	1.886	1.915
ENSMUSG00000042121	0.00402148	9.43674e-05	24	3	0.459796	3.964	3.587	3.409	3.284	3.824	3.13	3.644	3.913	3.582	3.802	3.883	4.039	3.582	2.591	3.343	2.418	2.57	3.461	2.712	2.861	3.583	3.319	3.154	2.751	3.653	4.556	4.74	3.664	4.618	4.099
ENSMUSG00000013495	0.00402148	9.43674e-05	24	0	0.456791	2.063	2.725	2.318	2.009	2.135	1.677	1.253	2.008	1.617	1.639	1.659	1.595	1.757	1.225	1.146	1.256	1.047	1.67	1.978	2.401	2.129	1.924	1.527	2.525	2.301	2.009	2.623	1.946	2.548	2.188
ENSMUSG00000044148	0.00402148	9.43674e-05	24	3	0.453609	3.587	3.788	2.988	3.464	2.901	3.131	3.479	2.982	3.99	3.6	3.301	2.599	2.75	2.366	2.872	2.982	3.102	2.033	2.048	2.756	2.984	2.527	1.748	3.279	3.649	3.381	5.113	3.784	3.493	5.074
ENSMUSG00000021418	0.00402148	9.43674e-05	24	15	0.252084	1.454	1.407	1.179	1.443	1.214	1.079	1.815	1.179	1.786	1.713	1.235	1.364	2.307	1.8	2.403	2.075	1.642	1.727	1.72	1.208	1.838	1.593	1.306	1.254	1.347	1.225	0.839	1.319	0.961	0.96
ENSMUSG00000059027	0.00402148	9.43674e-05	24	9	0.206829	0.297	0.195	0.169	0.505	0.341	0.221	0.887	0.505	0.755	0.726	0.62	0.437	0.381	0.398	0.304	0.65	0.282	0.377	0.152	0.234	0.153	0.237	0.162	0	0.452	0.319	0.132	0.813	0.097	0.524
ENSMUSG00000067714	0.00402148	9.43674e-05	24	21	0.205061	0.448	0.202	0.293	0.524	0.283	0.066	0.068	0	0.06	0	0	0	0	0.083	0.07	0	0	0.142	0.377	0.97	0.397	0.246	0	0.429	0.188	0.073	0.604	0.291	0.268	0.204
ENSMUSG00000026319	0.00402148	9.43674e-05	24	3	0.200111	0.93	0.85	0.961	0.91	0.44	0.931	0.956	0.537	0.845	0.584	0.85	1.092	0.567	0.58	0.648	0.582	0.684	0.408	0.592	0.454	0.531	0.626	0.711	0.397	0.997	1.183	0.954	1.344	0.854	0.965
ENSMUSG00000017418	0.00402148	9.43674e-05	24	12	0.16617	0.766	0.735	0.714	1.15	0.833	0.801	1.187	0.967	0.91	0.941	1.335	1.119	1.332	1.177	1.303	1.325	1.578	0.918	0.969	0.766	0.83	1.094	1.271	1.048	0.418	0.726	0.805	0.642	0.914	0.81
ENSMUSG00000095930	0.00402148	9.43674e-05	24	6	0.164402	0.451	0.314	0.377	0.469	0.494	0.434	0.427	0.469	0.507	0.527	0.625	0.495	0.297	0.311	0.238	0.213	0.186	0.14	0.135	0.575	0.312	0.132	0.271	0.169	0.604	0.513	0.766	0.447	0.287	0.584
ENSMUSG00000026977	0.00402148	9.43674e-05	24	6	0.136825	0.556	0.472	0.35	0.586	0.485	0.545	0.695	0.327	0.694	0.572	0.652	0.616	0.288	0.398	0.501	0.613	0.559	0.228	0.229	0.327	0.382	0.179	0.147	0.451	0.684	0.589	0.608	0.678	0.634	0.297
ENSMUSG00000030882	0.00402148	9.43674e-05	24	9	0.0537401	0.068	0.061	0.088	0.041	0.043	0.046	0.103	0.165	0.194	0.105	0.16	0.126	0.119	0.166	0.127	0.255	0.105	0.086	0.051	0.079	0.064	0.041	0.093	0.043	0.119	0.081	0.061	0.123	0.054	0.143
ENSMUSG00000032688	0.00402148	9.43674e-05	24	3	0.0473762	0.226	0.113	0.236	0.186	0.137	0.237	0.28	0.157	0.207	0.176	0.185	0.228	0.153	0.118	0.129	0.166	0.055	0.089	0.127	0.102	0.14	0.186	0.12	0.195	0.226	0.222	0.267	0.273	0.247	0.228
ENSMUSG00000058207	0.00420983	0.000103578	24	21	2654.11	10359.2	11347.4	11768	11187	11897.4	11009.5	9156.82	9436.81	9781.37	11144.5	5759.47	7058.88	8238.7	8282.94	7828.87	6676.49	11420.7	14063.4	15861.2	14332	11922.9	14052.6	16806.5	13846.7	8897.1	11562.7	10352.7	7958.59	13224.7	13010.7
ENSMUSG00000027597	0.00420983	0.000103578	24	21	549.016	2626.22	2014.25	2160.23	2383.81	2407.91	2512.45	1930.43	1892.23	1754.24	2490.35	1803.61	2017.86	1414.22	1541.85	1211.67	1260.76	2170.74	2229.15	3084.62	2881.54	2967.9	2812.41	2772.85	2512.66	2569.95	2357.32	2635.18	2233.31	3143.37	2269.96
ENSMUSG00000022982	0.00420983	0.000103578	24	12	112.53	631.868	540.682	686.833	656.421	726.347	662.515	769.48	731.704	799.675	700.005	773.876	814.916	858.012	814.142	1024.38	910.214	971.98	729.424	703.158	580.998	723.789	615.168	642.658	603.704	562.181	463.841	395.786	649.736	459.036	764.963
ENSMUSG00000004951	0.00420983	0.000103578	24	21	108.597	123.895	143.683	223.948	92.402	162.706	128.823	104.695	99.055	88.611	77.983	71.201	75.143	70.261	51.731	66.423	75.023	62.103	61.674	391.238	407.017	380.343	499.445	416.603	490.754	211.193	218.496	314.015	94.972	55.756	140.109
ENSMUSG00000025792	0.00420983	0.000103578	24	9	55.8922	199.704	186.063	177.319	174.888	249.159	147.811	232.432	314.092	239.354	236.954	221.441	233.986	276.168	267.031	232.877	236.773	281.204	300.414	171.757	167.95	219.862	159.805	135.794	144.486	176.455	130.692	195.398	196.879	199.863	176.268
ENSMUSG00000019082	0.00420983	0.000103578	24	0	38.4187	117.134	101.773	100.112	73.607	135.61	157.914	68.078	81.927	62.251	106.152	60.76	69.838	59.987	51.463	47.488	41.552	39.225	66.041	99.449	140.571	147.176	107.084	115.534	111.61	94.205	119.862	149.173	103.528	166.965	80.519
ENSMUSG00000006395	0.00420983	0.000103578	24	9	19.0106	42.331	53.269	58.14	49.436	50.739	48.424	76.332	57.264	72.84	55.874	94.863	81.913	65.802	72.943	77.864	72.151	62.207	45.199	33.526	30.06	45.277	39.908	32.666	33.344	37.73	31.944	25.781	55.686	20.515	51.596
ENSMUSG00000021486	0.00420983	0.000103578	24	15	13.3192	113.812	121.811	128.301	116.233	139.874	118.049	144.38	148.898	129.2	125.14	142.407	121.007	169.586	149.403	162.806	149.451	158.708	173.582	119.824	112.53	151.522	139.863	144.094	115.718	103.64	102.194	94.395	129.497	115.479	138.312
ENSMUSG00000062908	0.00420983	0.000103578	24	3	12.997	116.533	98.942	83.152	94.004	94.895	85.771	72.576	111.899	82.707	109.601	72.953	71.244	49.723	59.48	37.119	58.258	61.626	75.586	114.41	103.345	89.983	71.231	68.877	91.258	119.931	112.522	141.528	96.448	115.09	74.174
ENSMUSG00000004264	0.00420983	0.000103578	24	9	11.5212	98.614	91.538	92.567	92.742	87.842	92.114	100.251	114.048	93.353	109.963	101.141	101.991	106.659	111.292	98.378	99.594	126.775	112.626	84.341	87.546	90.919	92.408	83.565	74.553	90.049	76.485	92.353	102.24	85.05	91.966
ENSMUSG00000056429	0.00420983	0.000103578	24	0	7.16918	36.053	31.06	27.83	28.664	30.361	28.478	18.074	27.088	18.752	23.019	22.437	22.193	17.914	17.532	17.346	19.455	18.687	23.845	30.44	41.223	32.229	27.553	23.881	37.2	29.757	29.951	42.557	26.752	36.323	25.817
ENSMUSG00000026203	0.00420983	0.000103578	24	21	7.04349	24.966	31.977	30.059	30.476	22.239	21.642	21.226	24.569	21.415	18.596	18.478	18.448	16.259	14.615	14.718	14.755	20.424	19.801	31.539	33.482	30.018	27.751	28.655	24.9	21.22	19.881	28.724	25.573	20.115	24.11
ENSMUSG00000046447	0.00420983	0.000103578	24	12	6.40992	23.125	24.109	23.235	21.933	27.538	23.936	34.344	23.899	30.436	24.026	45.191	36.118	41.627	35.329	63.719	45.27	39.522	26.583	25.887	24.015	32.866	32.895	29.061	41.7	28.409	28.726	20.018	23.143	24.411	29.215
ENSMUSG00000031813	0.00420983	0.000103578	24	15	5.1191	38.643	41	47.5	37.641	44.897	43.552	43.263	41.147	41.466	36.472	50.278	52.908	52.065	55.052	62.663	53.242	64.571	47.134	43.397	41.997	47.858	51.296	49.803	42.843	34.505	35.086	34.072	43.841	30.774	49.154
ENSMUSG00000083833	0.00420983	0.000103578	24	15	4.89601	73.853	78.316	78.724	58.076	59.291	74.715	68.368	71.575	74.638	78.817	72.822	77.831	86.764	82.17	85.071	79.823	88.716	91.33	84.263	61.609	67.946	81.376	75.756	62.508	61.964	62.678	51.812	59.25	48.698	73.543
ENSMUSG00000014791	0.00420983	0.000103578	24	9	4.57056	16.937	15.841	14.242	15.162	20.497	13.75	21.083	25.402	19.458	15.93	19.679	14.9	21.92	23.818	21.875	24.056	20.803	19.357	9.326	11.728	16.212	13.342	10.353	14.19	15.762	14.787	16.223	13.442	18.037	18.819
ENSMUSG00000021646	0.00420983	0.000103578	24	3	3.41727	27.553	30.283	25.812	29.624	25.838	24.445	21.802	31.431	23.647	31.949	20.104	22.206	16.024	17.783	11.254	15.346	21.55	25.458	27.077	28.32	25.27	20.842	20.657	23.593	32.956	28.48	37.594	28.094	32.492	23.958
ENSMUSG00000059923	0.00420983	0.000103578	24	21	3.11905	19.776	21.141	20.517	22.9	19.127	18.785	18.048	16.287	18.341	18.223	15.658	14.879	16.835	14.856	12.38	14.499	16.147	17.563	25.07	21.89	22.22	22.536	18.057	18.61	18.838	16.985	19.531	18.299	19.227	15.183
ENSMUSG00000039910	0.00420983	0.000103578	24	0	2.72802	9.782	14.23	10.245	18.058	12.965	9.347	7.644	10.933	9.546	9.926	5.892	6.89	5.75	6.268	6.396	5.915	5.974	7.357	9.349	9.532	10.911	12.969	8.354	13.771	16.537	11.868	10.591	10.465	24.51	12.571
ENSMUSG00000018899	0.00420983	0.000103578	24	6	2.41035	9.85	9.285	10.168	10.341	7.96	11.104	12.072	12.917	11.802	10.6	11.487	10.992	6.326	5.102	6.277	7.07	6.22	8.445	7.625	9.889	7.893	9.794	6.639	7.694	10.793	10.724	9.538	9.215	8.978	8.833
ENSMUSG00000032050	0.00420983	0.000103578	24	0	2.37729	19.922	20.201	18.993	27.477	15.866	18.299	13.237	15.929	16.722	15.399	19.181	19.176	9.691	13.308	11.017	12.463	14.509	13.528	17.443	16.925	12.169	16.507	14.333	18.096	17.093	18.04	21.91	19.892	24.896	15.753
ENSMUSG00000020149	0.00420983	0.000103578	24	0	2.3232	18.913	19.672	21.838	18.97	16.657	18.92	14.179	17.693	17.225	17.954	14.926	15.034	14.214	16.05	13.639	16.25	13.302	13.679	18.616	20.888	14.841	14.001	17.887	18.703	17.825	18.193	26.196	17.453	20.095	17.86
ENSMUSG00000001964	0.00420983	0.000103578	24	0	2.32196	17.58	18.278	13.522	16.997	13.679	17.892	11.931	14.05	13.67	17.055	12.094	13.027	9.657	10.943	10.588	8.876	13.385	13.764	15.412	15.143	15.952	13.251	13.372	15.562	13.772	16.052	16.185	19.976	20.059	14.849
ENSMUSG00000004980	0.00420983	0.000103578	24	3	2.28395	30.92	33.167	30.451	26.608	28.541	29.308	21.896	32.073	28.68	30.491	29.488	24.309	20.586	23.903	19.658	23.022	20.886	27.829	32.702	32.461	29.889	25.498	25.386	29.371	35.071	35.804	36.847	29.77	32.491	33.825
ENSMUSG00000024561	0.00420983	0.000103578	24	15	2.19627	3.709	3.922	4.015	3.683	4.083	4.855	3.684	4.465	3.918	6.026	6.298	7.402	8.144	7.499	9.383	6.007	5.61	8.73	9.281	8.415	7.804	6.494	7.655	6.336	3.815	4.943	5.127	3.676	4.098	3.949
ENSMUSG00000026353	0.00420983	0.000103578	24	21	2.11107	13.636	16.655	17.673	14.124	16.322	14.254	12.78	13.624	14.222	12.852	12.091	13.371	14.803	10.534	13.104	15.7	13.384	12.147	17.205	16.697	15.12	16.234	18.225	16.284	15.511	15.146	16.221	15.706	16.299	17.348
ENSMUSG00000017428	0.00420983	0.000103578	24	3	1.97884	29.659	30.672	23.342	25.013	27.944	22.708	26.578	35.373	27.767	25.798	25.386	22.996	18.571	16.692	15.719	21.432	22.778	24.121	32.777	25.454	26.611	23.99	25.746	26.586	36.516	35.536	37.799	28.432	39.836	28.357
ENSMUSG00000031586	0.00420983	0.000103578	24	3	1.94843	21.595	21.13	20.32	18.366	24.311	23.155	22.65	24.948	19.03	18.191	17.072	17.062	15.761	11.668	16.033	19.859	13.748	15.525	15.629	15.62	22.774	22.317	20.263	28.326	26.581	26.772	23.841	21.181	34.269	28.284
ENSMUSG00000118631	0.00420983	0.000103578	24	18	1.92086	1.391	1.931	2.902	1.444	2.972	1.753	0.39	1.428	1.035	0.999	0	1.344	4.976	4.888	5.75	4.538	1.613	5.149	1.561	2.313	2.271	3.435	7.226	11.473	1.193	1.402	0.105	0.887	5.491	2.723
ENSMUSG00000035824	0.00420983	0.000103578	24	6	1.64561	11.202	10.049	10.027	11.289	8.59	9.437	9.103	11.617	9.431	10.438	11.279	11.189	8.952	8.169	9.187	7.837	8.441	7.562	8.461	9.979	7.137	7.083	6.712	6.778	9.707	10.566	12.479	10.825	8.943	9.053
ENSMUSG00000001763	0.00420983	0.000103578	24	21	1.59948	6.098	7.203	7.319	7.862	8.96	7.138	4.052	6.698	5.288	6.355	4.127	5.886	6.062	5.254	6.52	5.017	4.361	6.71	7.229	7.072	9.372	10.287	8.393	8.141	6.344	7.884	5.793	6.339	8.489	8.621
ENSMUSG00000019947	0.00420983	0.000103578	24	15	1.54043	2.693	3.384	2.335	4.437	2.537	4.259	3.375	5.814	3.729	4.504	4.142	4.237	3.892	8.264	8.612	4.991	4.876	6.182	8.859	5.268	5.903	3.882	6.831	5.731	2.297	2.81	2.033	3.527	5.13	2.948
ENSMUSG00000062729	0.00420983	0.000103578	24	9	1.51215	6.206	6.429	5.908	5.801	6.436	5.503	8.135	8.007	6.124	6.213	8.056	7.632	8.882	8.872	6.795	8.67	7.067	8.005	4.348	5.796	5.271	5.601	5.251	5.158	5.579	6.457	4.455	6.22	5.163	7.09
ENSMUSG00000020482	0.00420983	0.000103578	24	21	1.44621	5.063	4.032	4.547	5.389	4.58	7.017	2.326	3.025	2.734	4.792	3.908	3.618	2.628	3.602	3.275	3.776	4.382	3.925	6.19	6.728	3.636	5.736	6.541	6.947	4.129	4.159	5.375	5.223	7.607	3.847
ENSMUSG00000058979	0.00420983	0.000103578	24	0	1.42641	7.25	5.554	6.676	7.893	5.215	6.331	4.805	5.977	5.291	5.77	4.47	5.222	3.608	4.544	3.514	4.112	3.395	3.978	6.744	7.233	6.942	7.387	6.169	4.99	7.091	6.148	8.084	6.392	7.012	5.546
ENSMUSG00000029428	0.00420983	0.000103578	24	0	1.32335	6.778	5.417	5.798	5.232	4.935	4.617	3.713	3.361	4.199	3.545	4.654	4.955	3.42	2.594	2.13	2.436	2.9	3.683	5.3	5.728	6.422	5.056	4.309	5.079	5.886	4.514	5.638	5.415	3.272	4.625
ENSMUSG00000055447	0.00420983	0.000103578	24	6	1.23602	11.936	11.175	9.815	11.483	9.844	12.593	11.625	12.245	10.834	12.937	13.501	11.712	9.157	9.795	11.352	10.066	10.783	10.132	8.398	10.083	9.098	9.858	8.654	11.259	10.262	13.673	16.4	13.16	11.873	11.451
ENSMUSG00000049287	0.00420983	0.000103578	24	21	1.23231	5.72	5.609	4.754	4.189	5.291	4.925	4.077	5.569	3.4	4.992	3.249	4.012	3.799	2.999	3.152	3.344	3.972	5.286	6.029	6.092	5.808	6.066	6.081	5.941	4.517	4.329	6.093	4.723	5.438	5.627
ENSMUSG00000043962	0.00420983	0.000103578	24	3	1.02707	8.195	7.85	5.558	7.852	6.772	7.644	5.99	8.016	5.742	7.086	6.452	6.21	5.264	5.451	5.197	7.31	4.832	6.164	6.1	5.968	5.507	4.632	5.302	5.074	8	7.907	10.192	7.247	11.66	5.921
ENSMUSG00000099146	0.00420983	0.000103578	24	15	1.01152	2.532	3.172	2.357	3.59	5.099	3.765	5.447	5.389	4.744	3.834	5.496	5.008	5.789	4.994	6.374	7.452	6.271	4.595	3.187	3.885	5.231	6.045	6.934	6.973	3.549	3.274	2.378	2.412	3.635	4.356
ENSMUSG00000022025	0.00420983	0.000103578	24	12	0.923305	1.336	2.274	2.357	1.579	2.386	1.996	3.695	3.075	3.615	1.883	2.82	2.648	4.937	4.144	5.012	3.649	5.078	3.561	1.862	1.445	3.261	2.826	3.32	4.378	2.724	1.932	0.632	2.484	3.081	3.128
ENSMUSG00000043067	0.00420983	0.000103578	24	21	0.824663	3.812	3.816	4.271	4.39	3.277	4.102	2.226	2.071	3.263	2.857	2.748	3.446	3.601	2.78	2.759	2.667	3.04	3.304	3.903	5.207	4.468	4.237	3.915	4.099	3.013	4.119	5.879	4.604	3.848	3.032
ENSMUSG00000023330	0.00420983	0.000103578	24	3	0.784181	5.851	6.513	6.237	7.58	5.482	5.67	4.204	4.282	5.476	5.948	6.118	4.293	6.297	4.081	2.359	3.915	5.473	3.108	5.436	5.375	4.63	3.398	5.005	5.013	7.366	7.338	6.713	10.436	4.206	6.94
ENSMUSG00000027439	0.00420983	0.000103578	24	3	0.767211	6.685	6.195	5.55	5.937	3.742	6.447	3.969	5.145	5.878	5.808	5.147	7.23	3.079	3.556	3.3	4.566	3.811	4.643	5.584	8.77	5.242	5.24	4.077	6.111	7.243	8.238	8.459	7.088	7.889	5.687
ENSMUSG00000048154	0.00420983	0.000103578	24	12	0.76014	3.75	4.129	3.504	4.005	4.989	4.509	5.669	4.811	4.712	4.81	6.682	5.394	7.557	5.672	5.46	9.238	4.517	5.414	5.04	3.802	4.928	5.07	5.802	4.211	4.586	4.339	3.6	3.473	4.278	4.453
ENSMUSG00000031776	0.00420983	0.000103578	24	6	0.739987	3.213	2.481	2.531	2.959	3.598	3.087	3.094	3.964	4.56	3.361	3.146	3.048	3.162	2.547	2.16	2.272	2.039	2.688	2.313	2.491	1.802	1.637	1.502	0.79	3.245	3.972	4.095	3.614	2.135	2.058
ENSMUSG00000034343	0.00420983	0.000103578	24	18	0.715592	4.591	4.833	5.854	3.951	4.961	4.531	4.038	5.115	3.933	3.79	5.227	3.863	5.159	4.248	4.815	4.754	4.289	5.281	6.101	6.222	7.056	6.521	5.868	6.579	4.435	4.494	4.015	4.093	3.876	5.531
ENSMUSG00000045827	0.00420983	0.000103578	24	3	0.632684	2.018	2.78	1.547	1.818	1.197	1.849	1.063	2.076	1.045	1.447	1.939	1.964	0.651	1.039	1.094	1.925	0.648	0.77	0.6	1.314	0.31	0.71	0.657	0.745	2.169	1.625	2.546	2.369	3.076	1.798
ENSMUSG00000020366	0.00420983	0.000103578	24	3	0.508763	6.485	6.947	6.114	7.099	5.628	6.228	5.217	6.516	6.04	6.313	6.799	5.923	5.154	5.832	5.478	5.524	5.242	6.201	5.901	5.93	6.025	5.264	5.187	5.237	6.478	6.284	7.169	6.594	6.949	6.465
ENSMUSG00000060475	0.00420983	0.000103578	24	6	0.496566	3.222	2.667	3.49	3.544	2.609	3.198	2.94	3.284	3.477	3.57	3.387	3.796	2.338	2.445	2.651	2.999	3.059	2.48	2.792	2.911	2.405	1.965	2.347	2.729	3.001	3.1	3.819	3.678	3.213	2.884
ENSMUSG00000028990	0.00420983	0.000103578	24	0	0.419138	2.958	3.068	3.277	2.695	3.104	3.463	1.493	1.64	2.152	2.338	2.238	1.921	2.438	1.677	2.105	2.124	3.167	0.923	2.503	2.461	1.933	2.193	1.845	2.092	2.792	2.207	2.985	3.445	2.608	2.648
ENSMUSG00000039231	0.00420983	0.000103578	24	9	0.388909	2.256	2.018	2.085	1.992	2.341	2.094	2.643	2.258	2.615	2.709	2.659	2.85	2.408	2.471	2.397	2.712	2.336	2.572	1.953	1.76	2.464	1.765	1.742	1.778	2.786	2.175	2.335	1.855	1.751	1.622
ENSMUSG00000063049	0.00420983	0.000103578	24	6	0.365397	3.46	3.352	3.229	2.425	3.624	2.799	3.862	3.867	4.444	3.744	4.242	4.117	2.737	3.649	2.778	3.461	2.512	3.457	2.115	3.225	3.305	3.286	3.378	3.19	3.733	5.714	4.434	3.908	3.358	3.99
ENSMUSG00000057649	0.00420983	0.000103578	24	9	0.362039	1.369	1.221	1.327	1.066	1.312	0.787	1.411	1.305	1.51	1.398	1.91	1.69	1.999	1.495	1.345	1.97	0.936	1.254	0.768	0.833	1.003	0.803	0.752	0.768	1.104	1.794	1.065	1.331	1.007	1.63
ENSMUSG00000021611	0.00420983	0.000103578	24	6	0.310597	0.875	0.928	1.16	0.985	0.955	0.59	1.135	0.91	1.736	1.263	1.587	1.238	1.337	0.852	0.982	0.943	0.705	0.845	0.366	0.256	0.441	0.476	0.489	0.409	1.355	0.719	0.595	1.706	1.168	0.755
ENSMUSG00000036983	0.00420983	0.000103578	24	3	0.290091	2.565	2.606	3.315	2.175	2.318	1.901	2.516	2.23	2.554	2.28	2.083	1.944	1.957	2.567	1.912	1.431	2.811	1.789	2.113	2.036	1.899	1.168	1.908	1.875	2.913	3.022	2.949	3.172	3.006	2.881
ENSMUSG00000033319	0.00420983	0.000103578	24	3	0.241654	1.617	1.571	1.796	1.571	1.761	1.563	0.595	0.99	1.052	1.697	1.216	1.545	1.004	0.896	1.224	1.07	1.153	0.582	1.132	1.893	1.008	1.429	1.18	1.636	1.869	2.896	2.338	1.43	2.001	1.708
ENSMUSG00000044646	0.00420983	0.000103578	24	0	0.22433	0.79	0.778	0.824	0.82	1.224	0.42	0.327	0.455	0.386	0.126	0.353	0.274	0.43	0.317	0.359	0.178	0.104	0.318	0.201	0.582	0.254	0.812	0.323	0.55	0.981	0.753	1.616	0.465	0.557	0.435
ENSMUSG00000025436	0.00420983	0.000103578	24	15	0.213193	0.706	1.238	1.221	1.32	0.586	0.708	1.127	1.131	1.3	1.271	0.793	1.249	1.336	1.516	1.967	1.768	1.871	1.456	0.996	1.047	1.285	0.913	1.453	0.649	0.72	0.872	0.415	0.92	0.337	0.807
ENSMUSG00000074384	0.00420983	0.000103578	24	3	0.178898	0.396	0.371	0.367	0.32	0.445	0.258	0.428	0.176	0.284	0.154	0.24	0.356	0	0	0.165	0	0.306	0	0.049	0.143	0	0	0.066	0.27	0.785	0.346	0.474	0.319	0.263	0.16
ENSMUSG00000027883	0.00420983	0.000103578	24	3	0.17713	2.108	1.595	2.789	2.437	2.195	1.704	1.399	2.204	2.358	2.105	2.303	2.009	1.807	2.05	1.059	1.137	1.562	1.184	2.073	2.232	2.153	2.633	1.761	2.231	3.295	2.961	3.318	2.523	3.579	2.581
ENSMUSG00000028080	0.00420983	0.000103578	24	3	0.143189	1.165	0.973	0.839	0.981	0.96	0.849	0.838	0.892	0.831	0.995	0.836	0.73	0.861	0.914	0.527	0.659	0.556	0.579	0.794	0.665	0.753	0.642	0.647	0.768	0.784	0.916	1.351	0.952	1.39	0.847
ENSMUSG00000028245	0.00420983	0.000103578	24	3	0.134527	1.959	1.381	1.748	1.739	1.269	1.806	1.615	1.747	1.821	1.611	1.885	2.032	1.345	1.646	1.358	1.306	1.366	1.44	1.709	1.449	1.896	1.571	1.828	1.695	2.06	2.381	1.997	2.178	2.011	1.932
ENSMUSG00000067049	0.00464455	0.00011461	24	6	0.261276	0.822	0.614	0.474	0.177	0.645	0.73	0.586	0.568	0.488	0.794	0.403	0.789	0.44	0.251	0.177	0.441	0.395	0.251	0.223	0.215	0.04	0.124	0.17	0.174	0.917	0.595	0.694	0.911	0.88	0.413
ENSMUSG00000070392	0.00464455	0.00011461	24	21	0.259508	0.431	0.519	0.36	0.298	0.472	0.168	0.105	0	0.062	0.034	0.031	0.103	0.041	0.254	0	0	0.133	0.146	1.193	0.839	0.285	0.923	0.518	0	0.16	0.452	0.619	0.209	0.343	0.627
ENSMUSG00000033306	0.00464455	0.00011461	24	3	0.150967	1.583	1.493	1.492	1.348	1.678	1.497	1.507	1.357	1.238	1.318	1.553	1.536	1.227	1.147	1.339	1.335	1.412	1.147	0.951	1.55	1.227	1.294	1.249	1.186	1.491	1.499	1.542	1.901	1.839	1.686
ENSMUSG00000014039	0.00464455	0.00011461	24	15	0.0611647	0.464	0.261	0.312	0.303	0.265	0.385	0.336	0.449	0.362	0.288	0.327	0.497	0.57	0.474	0.393	0.741	0.347	0.521	0.412	0.356	0.413	0.503	0.303	0.39	0.325	0.157	0.234	0.287	0.197	0.363
ENSMUSG00000008348	0.00490488	0.000125641	24	21	1858.03	6257.96	10331.6	6735.49	6721.5	9704.75	7858.35	6131.61	5387.39	4292.44	4023.72	2271	2754.43	6137.3	5792.36	5224.34	5609.3	7543.39	9429.19	7255.28	7079.71	7530.63	8690.14	9335.28	8879.53	7067.56	7962.19	8396.78	5959.49	6090.98	5373.45
ENSMUSG00000025481	0.00490488	0.000125641	24	15	30.0375	219.618	221.304	238.51	182.664	257.131	193.533	209.207	228.045	227.559	191.258	249.538	234.58	267.66	270.929	295.755	229.104	329.756	306.789	200.579	241.291	265.866	253.8	269.634	253.796	198.713	190.621	176.302	214.057	202.199	267.825
ENSMUSG00000062480	0.00490488	0.000125641	24	0	22.4833	184.419	194.569	163.171	228.358	175.491	157.989	175.646	169.904	181.029	168.129	126.225	118.195	95.116	114.366	99.262	93.582	137.713	103.601	177.039	128.589	150.872	152.394	128.909	131.422	174.163	138.264	161.896	193.886	181.839	139.062
ENSMUSG00000029467	0.00490488	0.000125641	24	21	14.9129	47.961	58.321	40.345	39.703	38.786	37.486	21.382	28.407	19.301	27.552	16.818	19.449	22.978	20.547	16.762	21.786	20.313	32.537	56.473	44.268	37.185	34.703	42.518	54.678	28.813	42.261	52.282	29.655	78.476	46.934
ENSMUSG00000031751	0.00490488	0.000125641	24	0	11.2292	78.168	67.076	61.177	76.148	57.808	66.236	47.801	63.504	51.752	63.988	48.177	54.126	40.539	45.571	39.417	36.305	48.895	53.275	76.375	69.461	59.466	59.624	60.166	61.32	58.633	67.017	82.597	68.044	81.534	55.193
ENSMUSG00000031532	0.00490488	0.000125641	24	0	10.0839	65.739	64.064	63.643	59.769	52.995	58.273	39.363	59.101	49.342	52.795	49.11	50.123	33.194	43.07	37.313	39.374	47.675	54.939	66.446	69.727	56.802	58.127	52.845	55.785	55.964	72.823	77.504	65.127	68.626	65.908
ENSMUSG00000022216	0.00490488	0.000125641	24	15	9.92902	125.416	126.763	128.798	120.915	138.817	128.756	173.126	159.22	143.614	129.969	113.936	123.163	183.368	149.514	165.582	167.52	155.272	145.971	132.895	115.917	156.401	124.495	139.669	122.241	124.08	103.842	111.895	120.94	107.855	115.358
ENSMUSG00000112129	0.00490488	0.000125641	24	6	9.22615	71.201	66.577	63.587	72.468	67.636	64.563	58.059	72.083	58.505	74.252	73.974	78.271	51.82	54.281	54.006	55.406	67.359	60.917	55.737	50.785	56.158	56.439	50.795	58.641	72.046	62.507	74.949	72.183	86.723	66.657
ENSMUSG00000026348	0.00490488	0.000125641	24	21	5.87005	7.29	8.198	8.171	10.033	6.327	14.433	3.9	1.722	3.514	5.988	5.573	6.141	1.861	2.123	2.288	1.994	3.306	3.572	11.514	16.091	14.692	20.979	22.697	11.768	14.486	15.018	10.866	11.882	10.314	11.674
ENSMUSG00000053436	0.00490488	0.000125641	24	21	5.64943	25.658	26.283	29.45	24.734	19.437	24.672	17.686	23.959	19.834	24.807	20.762	25.406	22.272	24.347	21.279	23.769	23.974	33.487	39.206	47.307	35.3	36.664	34.291	39.314	27.898	25.231	28.765	21.048	33.594	25.034
ENSMUSG00000031422	0.00490488	0.000125641	24	0	5.54301	16.471	16.925	15.776	12.971	14.198	16.743	6.419	12.257	10.364	13.471	8.851	8.489	6.989	6.669	4.606	6.398	5.53	11.909	20.522	23.203	15.683	12.221	11.671	20.755	13.806	12.852	22.701	11.066	16.655	14.451
ENSMUSG00000029145	0.00490488	0.000125641	24	21	4.62094	29.835	30.249	27.999	27.424	29.094	33.852	25.332	28.391	23.528	27.159	21.746	26.64	24.97	30.348	26.799	26.018	29.146	37.589	35.61	45.48	37.511	36.734	36.202	34.95	34.109	40.04	33.013	27.951	33.118	30.504
ENSMUSG00000015461	0.00490488	0.000125641	24	21	3.83994	14.509	14.128	12.409	13.214	15.6	12.873	7.823	12.293	8.806	11.147	6.463	8.878	10.77	9.309	8.203	8.19	7.789	13.815	17.459	15.324	14.869	16.46	13.457	16.662	16.386	16.552	15.108	12.775	23.498	14.415
ENSMUSG00000036026	0.00490488	0.000125641	24	9	3.58963	21.341	17.988	14.761	17.13	20.155	15.639	18.521	29.237	19.281	21.663	20.716	23.094	19.94	25.516	21.243	19.625	21.487	26.866	18.397	13.44	15.162	16.563	14.205	17.588	18.485	17.662	16.977	18.55	25.992	17.066
ENSMUSG00000083396	0.00490488	0.000125641	24	18	3.025	7.824	13.785	16.777	11.229	12.037	16.735	8.729	8.069	10.396	9.964	10.027	9.707	12.134	13.841	9.07	12.574	14.85	14.237	23.549	21.384	14.397	11.734	21.249	18.638	6.187	6.059	6.894	8.186	7.557	10.951
ENSMUSG00000028410	0.00490488	0.000125641	24	18	2.98046	8.474	13.578	15.859	11.173	10.292	15.738	8.646	10.692	9.339	9.708	8.163	10.092	10.379	11.404	8.625	10.342	15.56	14.189	20.91	21.021	16.049	13.852	18.143	16.816	5.982	7.468	7.332	8.286	9.305	9.486
ENSMUSG00000031826	0.00490488	0.000125641	24	18	2.86537	12.572	13.144	10.227	12.753	14.609	10.806	10.849	16.115	9.739	11.999	9.087	10.314	15.457	14.054	15.184	14.374	15.334	20.598	17.26	12.145	17.644	16.149	15.485	16.037	11.265	10.793	11.959	10.059	15.602	9.608
ENSMUSG00000037287	0.00490488	0.000125641	24	12	2.23092	3.134	3.664	3.646	3.743	3.806	3.563	6.824	7.817	7.09	5.633	12.909	6.822	5.829	5.712	8.211	9.288	6.561	4.591	3.708	4.114	4.095	3.537	3.802	2.731	4.03	3.621	3.46	3.508	3.645	3.58
ENSMUSG00000041143	0.00490488	0.000125641	24	9	2.1093	7.7	7.534	6.754	6.599	7.964	7.603	9.183	12.451	8.807	8.519	8.568	8.821	11.487	11.002	10.275	10.287	10.437	12.776	5.831	7.994	7.054	6.379	7.197	6.116	8.586	9.688	10.959	7.37	9.586	7.416
ENSMUSG00000110659	0.00490488	0.000125641	24	12	2.05662	0.148	0.715	1.085	0.463	0.375	0.521	2.165	4.161	3.191	1.733	4.381	8.265	3.559	3.283	4.826	10.919	3.1	1.129	0.667	0.963	1.051	0.65	0.223	0.228	1.325	0.389	0.145	1.232	0.354	0.72
ENSMUSG00000028668	0.00490488	0.000125641	24	21	1.55899	6.35	5.016	4.989	5.621	6.721	5.87	4.362	4.141	4.517	5.054	3.548	3.903	3.662	3.617	3.811	4.005	3.118	5.553	6.762	6.691	6.639	5.873	6.445	7.187	5.371	5.816	6.993	5.293	7.86	6.167
ENSMUSG00000045636	0.00490488	0.000125641	24	21	1.48528	11.638	12.589	10.466	10.705	10.419	11.295	9.871	9.931	9.083	10.486	9.678	9.125	10.716	8.845	8.923	10.285	9.569	13.131	11.217	11.774	12.954	12.918	13.422	14.85	11.174	10.867	11.706	10.45	16.659	11.207
ENSMUSG00000048782	0.00490488	0.000125641	24	0	1.39159	3.879	4.257	4.286	4.076	3.948	3.633	1.858	2.04	2.697	1.465	1.371	1.844	2.316	4.104	1.483	1.355	1.403	2.081	3.303	4.59	2.971	2.732	4.282	3.496	3.333	4.216	4.669	3.383	4.767	4.564
ENSMUSG00000041757	0.00490488	0.000125641	24	6	1.10132	8.934	9.285	9.684	8.666	10.212	9.568	11.019	10.168	9.403	8.798	13.302	11.623	10.072	8.663	8.999	8.656	5.676	6.191	6.633	8.92	8.337	8.292	7.214	10.064	10.786	10.295	9.615	8.953	10.543	10.115
ENSMUSG00000020282	0.00490488	0.000125641	24	9	1.06985	3.22	2.315	3.638	2.63	2.823	2.983	4.729	4.548	3.108	3.85	4.458	4.084	4.915	4.678	4.807	5.505	3.318	3.683	2.86	2.806	2.766	2.693	3.191	2.515	3.173	3.134	3.627	4.149	2.613	3.316
ENSMUSG00000019802	0.00490488	0.000125641	24	0	0.978282	12.478	12.775	12.841	12.739	12.365	11.291	9.982	12.887	10.812	11.643	10.319	10.674	10.247	8.777	9.389	8.994	9.775	11.24	11.465	11.069	11.246	9.849	10.577	11.078	9.604	12.286	11.979	11.424	15.392	13.041
ENSMUSG00000022505	0.00490488	0.000125641	24	6	0.973156	3.016	3.241	3.568	3.939	2.085	3.807	4.214	3.54	3.632	3.429	6.453	5.178	2.95	3.23	5.036	3.432	2.427	2.004	1.4	2.295	1.752	2.238	1.563	1.25	2.871	3.361	2.934	4.126	2.721	3.287
ENSMUSG00000061288	0.00490488	0.000125641	24	3	0.872216	7.931	7.513	5.409	6.063	8.583	5.541	6.02	5.82	4.646	6.885	8.45	7.182	5.74	5.542	6.337	5.026	3.999	4.715	5.074	5.588	5.677	4.956	4.867	8.117	8.878	8.428	9.268	7.094	17.317	9.374
ENSMUSG00000031568	0.00490488	0.000125641	24	18	0.74423	4.003	5.154	4.971	4.158	4.736	4.508	4.248	4.836	3.186	4.288	4.236	3.162	4.679	4.669	5.195	5.16	5.348	5.842	5.63	6.384	6.061	4.439	5.781	5.28	3.221	5.379	5.184	4.387	4.325	4.546
ENSMUSG00000030986	0.00490488	0.000125641	24	0	0.719128	5.7	5.808	4.886	6.026	6.839	5.91	4.428	7.96	5.272	4.871	3.737	4.131	4.104	3.511	4.046	5.153	3.66	4.513	4.866	5.041	5.273	5.349	4.645	5.396	6.72	6.776	7.712	5.276	7.096	5.158
ENSMUSG00000021240	0.00490488	0.000125641	24	21	0.689429	2.44	2.018	2.69	2.501	2.478	3.055	1.895	1.26	1.676	1.635	3.199	3.038	2.273	2.565	2.135	1.965	2.424	1.801	3.881	4.371	3.889	3.206	4.045	3.251	2.91	2.669	2.991	2.695	2.026	2.148
ENSMUSG00000027670	0.00490488	0.000125641	24	0	0.650715	1.37	1.342	1.551	0.82	1.085	1.278	0.31	0.093	0.774	0.515	0.279	0.125	0.36	0.137	0.29	0.328	0.269	0.353	0.782	2.059	1.808	1.017	1.185	0.747	1.554	1.004	1.796	1.348	1.053	0.845
ENSMUSG00000051615	0.00490488	0.000125641	24	15	0.623315	3.323	4.025	3.468	5.03	3.378	2.965	3.693	3.164	2.918	2.839	2.901	3.875	5.085	4.511	4.788	4.757	3.855	3.748	4.185	4.076	4.532	3.668	3.833	4.316	2.282	3.266	1.924	2.899	3	3.022
ENSMUSG00000079434	0.00490488	0.000125641	24	21	0.619426	2.099	2.289	2.875	2.078	1.905	1.65	1.116	1.357	1.339	1.416	1.29	0.824	1.248	1.257	1.517	1.298	1.864	0.997	1.877	2.518	1.857	3.447	2.018	3.165	0.878	1.461	2.44	2.448	1.761	2.266
ENSMUSG00000049907	0.00490488	0.000125641	24	3	0.618011	3.694	2.886	2.42	4.245	2.085	1.702	3.438	1.101	2.703	2.477	1.761	1.694	2.05	0.927	0.295	2.223	0.684	1.593	2.47	2.125	1.613	2.811	1.593	0.964	3.813	3.554	3.54	2.73	2.58	2.811
ENSMUSG00000046667	0.00490488	0.000125641	24	21	0.57859	1.333	1.801	1.987	0.989	1.649	1.911	0.859	0.363	0.848	0.921	1.784	1.172	0.997	0.762	1.666	1.308	1.641	0.655	1.588	2.03	1.887	2.105	2.409	2.626	1.244	1.283	1.252	1.692	2.5	1.715
ENSMUSG00000026430	0.00490488	0.000125641	24	3	0.576822	4.505	4.374	3.792	3.509	3.837	2.985	4.699	4.679	4.316	2.952	3.042	4.025	2.966	2.537	2.816	2.614	2.243	3.069	3.553	3.906	2.677	3.536	3.987	3.06	4.194	4.372	4.431	4.67	4.794	4.096
ENSMUSG00000074102	0.00490488	0.000125641	24	21	0.531037	3.026	2.669	3.077	2.588	3.608	3.13	2.266	2.054	1.696	2.253	2.195	2.565	2.997	2.404	2.397	3.173	2.693	3.635	3.118	3.625	3.139	3.618	4.112	3.238	2.502	2.496	2.835	2.34	4.375	3.526
ENSMUSG00000038342	0.00490488	0.000125641	24	18	0.478004	1.969	1.044	1.895	1.346	1.288	1.958	1.574	0.899	1.458	1.215	1.215	1.529	2.071	1.444	1.747	2.222	1.372	2.429	2.267	2.317	1.891	2.383	2.588	2.298	1.32	1.47	1.608	1.565	1.607	1.385
ENSMUSG00000026890	0.00490488	0.000125641	24	0	0.413304	1.75	1.362	1.439	1.579	1.719	0.683	0.687	0.967	0.475	0.701	0.367	0.571	0.623	0.756	1.083	0.825	0.369	0.358	0.674	1.319	1.201	1.187	0.61	1.029	1.419	1.204	1.021	1.081	0.971	1.8
ENSMUSG00000097047	0.00490488	0.000125641	24	3	0.403404	1.803	1.688	2.021	2.635	1.012	1.954	1.46	1.693	1.22	1.325	1.094	0.959	0.941	0.886	0.668	0.378	1.084	0.592	0.899	1.3	1.323	1.657	1.203	0.716	2.01	1.662	1.046	1.246	1.514	3.562
ENSMUSG00000027176	0.00490488	0.000125641	24	21	0.306884	1.026	1.13	1.312	1.08	1.624	1.015	0.948	0.636	0.761	0.995	0.931	1.012	0.754	0.852	1.228	1.348	0.989	0.732	2.189	1.468	1.574	1.687	1.366	1.328	1.708	1.003	1.202	1.183	1.414	1.524
ENSMUSG00000039384	0.00490488	0.000125641	24	0	0.289383	1.368	1.176	1.573	1.537	1.446	1.569	0.814	1.453	1.11	1.075	0.976	1.003	1.141	0.864	0.803	0.434	0.583	0.884	0.971	1.268	1.699	1.345	0.88	1.112	1.09	1.024	1.777	1.389	2.7	1.218
ENSMUSG00000013275	0.00490488	0.000125641	24	6	0.252084	1.522	0.895	1.119	1.149	0.502	1.336	1.387	1.685	1.189	1.171	1.493	1.614	0.975	0.892	0.843	1.076	0.802	0.92	0.873	1.103	1.15	0.757	0.857	0.874	1.292	1.473	1.439	1.058	1.651	1.572
ENSMUSG00000040640	0.00490488	0.000125641	24	9	0.245366	1.013	1.324	0.984	0.97	1.058	0.848	1.103	1.2	1.304	1.335	1.565	1.442	1.132	1.326	1.222	1.457	1.276	0.896	0.98	0.67	0.964	0.828	0.852	0.803	1.022	0.858	0.906	0.959	0.479	1.037
ENSMUSG00000039449	0.00490488	0.000125641	24	3	0.205768	3.311	3.1	2.637	4.303	2.444	3.333	2.507	2.604	3.3	2.632	2.954	3.145	2.323	2.358	2.919	2.827	2.43	2.573	2.351	3.286	2.513	2.825	2.497	3.014	3.121	3.941	4.337	4.461	3.761	3.161
ENSMUSG00000020272	0.00490488	0.000125641	24	0	0.19852	1.49	0.985	1.316	0.85	0.806	1.112	0.438	0.612	0.633	0.707	0.823	1.235	0.277	0.169	0.471	0.672	0.399	1.265	0.717	0.956	0.742	0.741	0.762	0.652	1.059	0.944	1.234	0.934	1.74	0.774
ENSMUSG00000035385	0.00490488	0.000125641	24	3	0.189505	0.299	0.359	1.09	0.465	0.566	0.612	0.181	0.199	0.241	0.348	0.489	0.268	0.105	0	0.093	0	0.173	0.378	0.335	0.161	0	0	0.112	0.114	0.416	0.587	0.877	0	0.356	0.905
ENSMUSG00000020580	0.00490488	0.000125641	24	12	0.129577	0.354	0.302	0.351	0.425	0.232	0.25	0.379	0.228	0.44	0.428	0.861	0.658	0.474	0.577	0.611	0.717	0.673	0.534	0.364	0.363	0.476	0.473	0.56	0.318	0.3	0.272	0.197	0.431	0.255	0.304
ENSMUSG00000074802	0.00490488	0.000125641	24	12	0.0820244	0.024	0.029	0.038	0.088	0.061	0.014	0.088	0.129	0.182	0.127	0.185	0.152	0.187	0.214	0.181	0.188	0.154	0.077	0.014	0.118	0.017	0.071	0.036	0.019	0.054	0.079	0.047	0.025	0.058	0.015
ENSMUSG00000029787	0.00490488	0.000125641	24	3	0.0749533	0.504	0.536	0.598	0.863	0.549	0.509	0.396	0.369	0.51	0.277	0.929	0.692	0.418	0.292	0.309	0.559	0.321	0.313	0.599	0.342	0.49	0.505	0.534	0.47	0.684	1.011	0.658	1.107	0.755	0.683
ENSMUSG00000024122	0.00490488	0.000125641	24	3	0.0643467	1.25	1.346	0.956	0.823	0.736	1.027	0.689	0.891	0.676	0.834	0.883	0.872	0.449	0.813	0.379	0.78	0.712	0.669	1.124	1.067	0.792	0.896	0.793	1.071	1.377	1.527	1.657	1.143	1.585	0.923
ENSMUSG00000113019	0.00539266	0.000138818	24	6	0.407647	0.215	0.518	0.224	1.34	0.272	0.503	1.045	2.583	1.848	1.004	1.175	0.386	0.606	0	0	0.304	0	0.272	0	0.465	0.913	0	0	0	1.199	1.127	1.473	3.344	0.77	1.303
ENSMUSG00000080985	0.00539266	0.000138818	24	12	0.394212	0	0	0	0	0	0.115	0.359	0	0	0.345	1.506	1.149	0.832	1.161	1.722	0.557	0.799	0.374	0	0.213	0.279	0	0	0.151	0	0	0	0	0	0
ENSMUSG00000032698	0.00539266	0.000138818	24	3	0.263751	1.608	1.274	1.514	1.303	1.089	1.193	0.858	0.733	1.306	0.641	1.243	1.021	0.276	0.462	0.931	1.054	0.682	0.348	0.484	1.823	1.054	0.63	1.118	0.961	1.662	2.775	2.341	1.464	0.468	1.616
ENSMUSG00000039485	0.00539266	0.000138818	24	0	0.135765	0.263	0.29	0.228	0.341	0.304	0.282	0.027	0.058	0.188	0.077	0.12	0.098	0.093	0.161	0	0	0.025	0.083	0.197	0.403	0.217	0.192	0.362	0.168	0.317	0.201	0.086	0.295	0.444	0.027
ENSMUSG00000069769	0.00539266	0.000138818	24	6	0.129577	0.645	0.698	0.946	0.653	0.783	0.631	0.833	0.501	0.965	0.686	0.901	1.304	0.667	0.626	0.765	0.843	0.53	0.62	0.485	0.318	0.462	0.62	0.515	0.55	0.892	1.027	0.687	0.956	0.692	0.693
ENSMUSG00000038524	0.00539266	0.000138818	24	3	0.076014	0.295	0.448	0.211	0.258	0.274	0.2	0.283	0.249	0.217	0.163	0.136	0.251	0.088	0.092	0.116	0.176	0.036	0.118	0.366	0.101	0.264	0.159	0.07	0.214	0.329	0.264	0.395	0.515	0.167	0.282
ENSMUSG00000113273	0.00539266	0.000138818	24	0	0.0685894	0.236	0.319	0.369	0.153	0.446	0.103	0.465	0	0.095	0.103	0.064	0.132	0.083	0.043	0	0	0.034	0.075	0.066	0.064	0.167	0	0.177	0.135	0.263	0.193	0.288	0.244	0.105	0.357
ENSMUSG00000025991	0.00566978	0.000151994	24	0	257.265	815.779	793.23	531.435	724.212	604.307	773.833	318.144	447.268	358.528	701.457	352.506	429.564	210.219	327.975	174.16	200.301	322.045	481.09	975.285	874.161	567.585	619.076	637.708	680.172	929.222	877.732	1255.29	624.129	1638.57	491.149
ENSMUSG00000002379	0.00566978	0.000151994	24	15	21.9277	128.485	124.516	153.648	106.143	149.983	115.618	166.225	114.385	151.693	112.846	160.708	141.89	194.403	187.226	208.751	191.16	186.277	145.031	122.808	124.14	168.32	152.829	176.993	130.612	122.031	96.419	81.161	128.452	80.959	156.043
ENSMUSG00000063556	0.00566978	0.000151994	24	15	11.7307	158.61	183.279	183.517	121.006	199.617	154.856	221.822	187.217	213.931	142.351	216.742	169.612	258.912	230.87	280.636	229.949	200.379	184.376	158.448	154.054	184.686	181.48	185.788	188.252	154.006	139.6	112.453	151.649	112.649	180.18
ENSMUSG00000041028	0.00566978	0.000151994	24	0	11.0627	63.088	55.908	54.747	68.013	49.117	54.206	33.711	52.328	49.059	56.827	40.67	39.933	30.635	35.266	26.572	30.027	39.733	45.574	65.648	64.653	47.272	46.017	46.944	49.338	55.374	57.161	72.095	59.218	62.758	42.187
ENSMUSG00000024807	0.00566978	0.000151994	24	0	10.1793	36.409	69.454	46.752	29.718	44.986	26.761	23.892	28.179	17.712	26.075	14.745	16.525	23.163	20.278	17.83	18.465	19.056	31.088	35.897	26.198	31.247	31.769	32.588	42.771	31.44	41.116	45.258	22.145	66.205	58.462
ENSMUSG00000038387	0.00566978	0.000151994	24	12	9.64317	49.852	49.977	56.612	54.138	51.571	47.002	89.017	59.151	63.097	55.45	65.816	50.2	68.999	67.57	77.381	74.786	62.566	66.129	49.315	54.729	48.364	58.732	52.884	51.66	47.482	42.395	44.426	59.462	40.789	55.567
ENSMUSG00000026307	0.00566978	0.000151994	24	9	7.29398	35.193	33.217	30.337	33.411	40.837	29.459	44.485	47.741	39.705	35.959	45.168	34.715	47.509	44.201	43.646	42.799	41.858	43.992	28.956	28.993	34.777	34.043	29.484	39.621	39.412	36.602	36.681	35.675	56.832	36.553
ENSMUSG00000022241	0.00566978	0.000151994	24	0	5.78979	17.904	12.872	14.9	14.874	14.05	14.741	6.086	8.548	10.069	6.888	6.778	8.671	5.641	5.792	4.246	8.162	4.891	11.14	16.136	17.899	14.545	14.624	14.799	21.899	18.008	19.408	25.769	13.594	23.297	16.628
ENSMUSG00000028684	0.00566978	0.000151994	24	15	4.33934	91.651	104.365	98.383	102.441	94.051	98.723	98.812	98.823	103.736	100.017	84.745	93.733	106.841	113.506	115.271	88.678	118.579	114.318	104.694	104.924	103.835	99.871	90.39	87.745	89.739	78.051	73.321	90.229	83.815	93.264
ENSMUSG00000055553	0.00566978	0.000151994	24	12	4.0892	25.351	25.108	26.791	22.858	27.186	26.575	31.972	32.727	27.616	26.969	33.954	34.092	33.025	30.196	30.923	30.708	35.637	34.08	20.917	23.568	29.826	27.328	27.778	30.28	22.544	23.479	22.879	26.422	26.719	30.311
ENSMUSG00000038812	0.00566978	0.000151994	24	15	3.99657	36.163	47.759	52.548	37.058	47.844	42.249	60.761	54.421	49.741	44.302	60.289	44.032	58.168	60.417	69.147	72.474	61.676	53.316	48.082	40.224	49.918	40.827	55.836	38.946	38.714	34.753	29.13	46.562	25.819	44.09
ENSMUSG00000021241	0.00566978	0.000151994	24	12	3.57336	16.219	14.962	17.023	17.421	19.316	17.416	30.262	23.557	20.557	20.011	22.368	18.918	27.165	22.479	23.338	27.446	22.295	18.615	17.372	15.99	20.929	16.527	21.225	18.763	18.447	19.68	18.636	20.552	17.265	19.326
ENSMUSG00000039234	0.00566978	0.000151994	24	0	3.44078	13.065	12.801	10.594	11.31	10.124	9.446	5.596	8.799	6.71	8.323	3.653	5.063	4.922	6.433	4.012	5.07	4.376	7.842	11.95	12.589	6.975	8.625	7.297	12.88	11.485	11.737	21.242	7.114	19.78	8.107
ENSMUSG00000005483	0.00566978	0.000151994	24	18	3.18923	9.225	9.892	10.567	10.82	16.37	17.531	8.406	9.481	6.153	8.323	7.096	7.282	10.576	7.893	8.649	9.147	12.482	13.499	20.556	16.225	15.345	15.982	19.418	19.943	6.533	6.809	8.174	5.964	14.999	10.026
ENSMUSG00000027488	0.00566978	0.000151994	24	15	2.99071	22.646	17.05	18.391	19.957	15.357	14.523	17.277	20.222	17.551	16.373	21.686	18.139	19.543	25.695	25.188	21.351	30.5	22.777	25.661	20.482	21.02	21.76	22.334	14.932	16.499	18.094	17.493	17.93	12.812	13.644
ENSMUSG00000047084	0.00566978	0.000151994	24	0	2.81075	13.379	15.27	13.859	17.086	11.139	11.716	9.513	10.184	11.981	9.948	10.396	11.878	9.431	9.35	7.557	8.479	9.77	10.044	14.792	17.415	16.833	11.14	11.976	13.515	12.93	14.026	13.388	14.282	12.244	11.714
ENSMUSG00000021973	0.00566978	0.000151994	24	9	2.75224	12.861	13.094	13.335	13.958	11.303	10.509	12.749	15.363	17.076	16.234	12.879	13.203	15.219	14.655	16.387	11.294	16.322	16.292	8.808	9.679	10.446	9.729	7.234	10.001	9.49	11.007	16.013	13.733	13.676	12.152
ENSMUSG00000042419	0.00566978	0.000151994	24	9	2.4252	10.118	11.242	11.879	9.346	7.126	7.971	16.312	10.712	12.441	11.356	20.251	13.014	12.069	11.688	12.162	13.552	12.694	7.579	7.151	6.365	10.603	8.593	9.419	8.571	10.469	10.645	9.095	10.692	5.981	9.494
ENSMUSG00000031584	0.00566978	0.000151994	24	3	2.42272	18.01	18.338	14.515	19.698	13.358	15.414	13.902	27.328	15.609	18.107	16.681	13.788	8.782	10.456	7.556	12.909	9.8	11.642	19.866	18.842	15.321	12.561	15.184	16.208	20.084	22.47	22.37	20.591	25.328	14.879
ENSMUSG00000029767	0.00566978	0.000151994	24	0	2.21908	20.454	19.096	20.205	18.425	14.169	18.058	11.596	15.192	15.619	14.585	17.136	15.911	13.352	16.163	12.569	10.895	13.9	14.998	17.681	19.558	14.36	15.077	14.518	17.945	18.625	19.596	25.621	17.392	21.09	17.907
ENSMUSG00000000275	0.00566978	0.000151994	24	3	2.09251	11.69	8.404	8.518	11.314	8.668	13.995	7.335	8.057	9.2	12.75	11.742	15.333	5.431	5.505	5.554	8.182	5.821	6.975	8.763	15.036	7.312	6.572	8.553	9.499	11.884	16.345	18.582	11.034	14.801	9.197
ENSMUSG00000035877	0.00566978	0.000151994	24	21	1.93058	8.513	7.31	6.812	8.156	6.31	8.21	5.783	5.446	5.004	7.432	6.194	7.258	4.949	5.373	4.925	4.964	5.661	7.985	10.467	8.853	9.202	10.109	9.423	8.48	7.007	8.848	8.208	6.893	10.177	6.492
ENSMUSG00000027556	0.00566978	0.000151994	24	12	1.86535	4.9	5.325	3.764	6.503	6.789	7.727	9.426	9.627	9.141	8.579	7.659	8.248	7.963	7.223	10.464	8.373	10.103	8.88	5.957	5.299	8.284	4.769	7.049	7.404	5.085	3.389	2.065	6.421	6.336	6.847
ENSMUSG00000052656	0.00566978	0.000151994	24	0	1.75292	8.092	7.588	6.887	8.324	7.1	8.101	4.408	5.631	5.958	7.013	5.595	6.168	5.114	4.229	3.811	3.93	4.655	5.622	8.518	9.557	5.717	5.953	6.546	8.732	7.331	8.952	10.339	8.002	10.151	5.302
ENSMUSG00000023353	0.00566978	0.000151994	24	15	1.66913	10.966	10.26	10.544	11.124	11.651	11.976	12.858	10.459	10.617	11.626	11.319	11.092	14.604	14.965	13.05	13.16	12.681	14.356	12.646	12.98	14.21	13.422	14.496	9.661	11.107	10.04	10.266	11.667	11.394	9.83
ENSMUSG00000041459	0.00566978	0.000151994	24	0	1.55316	6.144	7.173	6.992	7.106	5.476	6.848	4.845	3.504	5.139	4.629	4.797	5.966	3.778	3.453	3.691	5.315	4.031	3.878	6.908	6.515	6.075	5.71	7.326	6.493	7.35	5.653	6.164	5.918	5.475	4.173
ENSMUSG00000032497	0.00566978	0.000151994	24	18	1.47609	5.87	6.067	7.204	6.043	5.576	6.139	6.326	6.556	5.224	6.375	7.446	6.06	8.077	7.957	7.705	8.463	8.347	7.5	8.363	7.769	8.182	9.519	9.845	8.896	6.574	7.358	6.445	5.583	6.489	7.75
ENSMUSG00000055862	0.00566978	0.000151994	24	9	1.34987	4.825	4.091	4.845	5.2	6.323	4.156	9.328	4.738	7.989	6.198	6.366	7.138	5.818	6.888	6.524	5.106	6.159	4.651	4.12	3.741	4.638	3.942	4.373	3.394	5.143	5.806	3.505	7.393	4.238	7.099
ENSMUSG00000020472	0.00566978	0.000151994	24	6	1.27102	13.205	10.418	9.691	10.358	10.601	10.37	11.26	16.83	12.074	14.265	12.663	13.89	9.871	11.581	10.03	10.269	13.118	13.881	6.774	9.279	8.727	10.303	8.615	9.903	12.282	12.972	15.381	12.67	15.475	10.109
ENSMUSG00000004263	0.00566978	0.000151994	24	9	1.20173	4.21	4.067	3.699	3.759	4.43	4.106	6.887	5.347	5.674	5.323	5.588	5.421	5.232	4.191	6.486	5.953	5.354	3.766	3.481	3.354	3.371	2.884	4.434	3.14	3.603	4.283	3.344	3.79	2.402	3.604
ENSMUSG00000026972	0.00566978	0.000151994	24	9	1.01258	2.808	2.322	2.295	2.776	1.88	2.416	4.81	3.838	4.254	2.567	4.844	3.98	3.816	2.544	3.13	3.637	2.276	3.986	1.937	2.342	3.353	1.976	2.032	2.074	2.981	2.394	2.849	4.806	1.979	2.133
ENSMUSG00000026638	0.00566978	0.000151994	24	0	0.997904	3.857	4.194	4.877	4.405	3.672	3.417	3.007	3.912	3.021	2.777	3.466	3.117	1.88	2.232	1.787	2.956	1.603	2.557	4.058	4.236	2.721	4.736	4.076	5.228	3.725	5.259	3.634	4.347	6.21	4.777
ENSMUSG00000033628	0.00566978	0.000151994	24	3	0.971565	6.751	5.631	5.378	6.399	5.692	5.231	3.928	5.584	6.131	6.038	4.135	5.395	3.995	3.588	3.114	3.12	3.794	4.505	6.168	6.704	4.926	4.192	3.483	5.158	7.126	7.103	8.228	5.264	8.922	4.818
ENSMUSG00000002342	0.00566978	0.000151994	24	3	0.902622	8.509	8.35	6.708	7.901	8.03	8.093	9.215	9.69	8.15	7.288	7.807	7.889	6.878	7.192	6.359	8.11	6.678	6.62	8.486	6.576	7.593	6.448	6.56	5.527	9.515	8.788	9.439	9.781	8.75	8.325
ENSMUSG00000004568	0.00566978	0.000151994	24	21	0.900854	4.391	3.717	3.644	3.626	4.039	3.343	2.794	3.795	2.773	2.641	2.492	2.619	2.957	2.803	2.637	2.828	2.738	3.447	4.536	4.457	4.328	4.437	4.204	3.935	4.971	4.888	4.944	3.316	6.044	3.551
ENSMUSG00000026341	0.00566978	0.000151994	24	0	0.886535	8.876	8.036	8.326	9.581	7.481	8.007	6.061	7.122	6.996	6.208	7.375	7.525	5.611	5.704	5.594	6.173	7.104	7.04	8.171	7.992	6.931	6.292	6.139	8.093	7.342	10.094	10.287	8.119	9.808	6.648
ENSMUSG00000031453	0.00566978	0.000151994	24	3	0.794611	3.951	2.247	2.644	2.614	3.01	2.107	3.018	3.804	3.977	4.028	2.714	3.547	1.833	1.499	1.75	1.579	1.527	2.407	2.226	2.542	2.265	2.58	1.977	1.89	4.554	3.277	4.683	2.834	4.119	2.223
ENSMUSG00000054520	0.00566978	0.000151994	24	6	0.762261	5.022	3.617	5.075	4.64	4.594	4.651	5.789	9.973	6.989	7.661	6.546	5.875	5.463	4.226	4.943	4.557	3.118	4.934	4.238	5.238	3.778	4.185	4.452	4.392	5.181	6.736	7.103	4.837	5.9	4.002
ENSMUSG00000030029	0.00566978	0.000151994	24	0	0.718951	3.787	3.661	3.333	3.49	2.919	2.884	2.291	4.079	2.5	2.538	2.127	2.635	2.015	2.645	1.825	1.656	1.728	2.447	3.123	4.062	2.626	3.13	2.876	3.728	3.239	3.587	4.927	3.342	5.827	2.692
ENSMUSG00000029623	0.00566978	0.000151994	24	15	0.698798	13.165	10.974	14.803	10.343	11.758	12.036	12.729	12.34	12.929	11.908	16.155	12.546	12.944	14.465	15.506	16.167	15.795	13.477	12.957	12.275	13.11	13.144	11.911	12.703	11.611	11.926	11.128	12.004	10.554	11.915
ENSMUSG00000026520	0.00566978	0.000151994	24	0	0.611647	2.871	3.214	3.746	3.31	1.45	2.285	1.291	1.418	2.16	1.843	1.82	2.062	1.862	1.947	1.579	1.421	1.565	1.419	2.578	3.26	1.91	2.431	2.198	1.98	2.754	1.881	2.53	3.364	2.296	2.367
ENSMUSG00000019996	0.00566978	0.000151994	24	0	0.586899	3.864	2.989	3.016	3.213	3.785	3.721	2.9	2.985	2.116	2.561	2.655	2.7	1.75	1.799	1.873	2.906	1.291	2.468	3.375	3.171	2.712	2.531	2.217	3.444	2.709	4.292	5.48	3.895	4.152	2.517
ENSMUSG00000030124	0.00566978	0.000151994	24	0	0.582833	1.571	1.309	2.017	1.631	1.882	2.168	0.93	0.484	0.606	1.081	1.936	1.121	0.681	0.712	0.805	0.797	0.701	0.255	1.22	1.785	0.912	1.47	2.962	0.864	1.392	1.161	1.735	2.213	0.865	1.855
ENSMUSG00000091144	0.00566978	0.000151994	24	12	0.579828	0.933	1.3	1.794	1.046	0.806	1.696	1.73	1.18	1.003	1.806	1.905	2.866	1.938	2.027	2.057	3.299	2.107	2.177	1.13	0.903	0.973	1.147	1.364	1.166	0.958	0.515	0.697	1.069	0.967	1.101
ENSMUSG00000038506	0.00566978	0.000151994	24	18	0.516365	1.72	1.373	1.777	2.158	1.398	1.515	1.283	1.409	0.842	1.709	1.712	1.941	2.256	2.184	1.724	2.552	1.56	2.157	2.465	1.804	2.482	2.883	2.224	2.739	1.557	1.629	1.333	1.536	2.012	1.796
ENSMUSG00000041187	0.00566978	0.000151994	24	3	0.413834	3.38	2.267	2.685	2.951	3.122	1.85	3.044	2.985	2.602	2.296	3.417	2.793	1.73	1.735	1.64	2.116	1.814	2.641	2.189	2.8	2.166	2.258	2.877	2.731	3.206	4.121	3.769	2.737	3.753	2.63
ENSMUSG00000012429	0.00566978	0.000151994	24	0	0.412597	1.962	1.68	1.319	1.665	1.977	1.766	1.306	1.133	1.561	1.607	1.298	1.168	0.957	1.196	1.085	1.014	0.831	0.645	1.863	1.101	1.415	2.203	1.614	2.081	1.893	1.211	1.865	2.092	1.554	1.944
ENSMUSG00000000093	0.00566978	0.000151994	24	12	0.298046	0.96	0.789	1.736	0.997	1.124	0.96	1.85	1.5	1.661	1.34	1.971	1.325	1.849	1.588	2.138	1.524	1.684	1.988	1.341	1.292	1.558	1.676	1.688	1.113	1.149	1.044	1.101	1.724	1.118	1.42
ENSMUSG00000040220	0.00566978	0.000151994	24	3	0.22486	1.715	1.529	1.679	1.803	2.085	2.106	1.209	2.006	2.161	2.1	1.226	1.692	1.552	1.373	1.747	1.048	1.08	1.743	1.687	1.877	1.768	1.792	1.176	1.135	2.597	1.886	2.259	2.239	2.957	2.181
ENSMUSG00000027663	0.00566978	0.000151994	24	21	0.212132	0.839	0.885	0.76	0.671	0.76	0.774	0.505	0.525	0.415	0.676	0.479	0.7	0.743	0.843	0.604	0.504	0.586	0.969	1.225	1.157	0.999	1.139	0.925	1.001	1.126	0.905	0.974	0.57	1.25	0.567
ENSMUSG00000057691	0.00566978	0.000151994	24	3	0.209657	4.436	4.03	3.781	3.335	4.255	3.35	3.927	3.862	2.508	4.241	2.424	3.215	3.142	2.133	2.377	3.107	2.07	3.278	3.852	5.368	4.784	3.516	3.821	3.399	5.748	6.99	6.514	3.866	5.497	4.52
ENSMUSG00000036155	0.00566978	0.000151994	24	0	0.20895	0.875	1.003	0.741	1.243	0.75	0.995	0.531	0.507	0.647	0.857	0.703	0.704	0.617	0.341	0.268	0.338	0.574	0.91	0.991	0.785	0.713	0.88	0.842	0.948	0.865	1.244	1.075	1.155	1.576	0.78
ENSMUSG00000099889	0.00566978	0.000151994	24	3	0.130108	0.598	0.103	0.089	0.089	0.324	0.2	0.311	0.228	0.184	0	0.56	0.23	0.12	0	0	0	0	0	0	0.277	0	0.125	0	0.131	0.667	0.56	0.335	0.266	0.408	0.207
ENSMUSG00000038069	0.00566978	0.000151994	24	3	0.11844	1.602	1.251	1.604	1.124	0.82	0.912	1.157	0.78	0.744	1.086	0.899	1.088	0.763	1.021	0.595	1.133	0.678	0.494	1.142	0.726	1.103	0.948	0.975	0.962	1.159	1.163	1.759	1.369	1.731	1.286
ENSMUSG00000041477	0.00566978	0.000151994	24	3	0.108541	0.871	0.758	0.923	0.891	0.761	0.894	1.058	0.84	0.979	0.813	1.127	1.01	0.982	0.553	0.62	0.701	0.653	0.764	0.586	0.681	0.948	0.841	0.885	0.842	1.524	1.598	1.574	1.181	1.248	1.559
ENSMUSG00000051279	0.00566978	0.000151994	24	0	0.097404	0.481	0.492	0.276	0.45	0.425	1.098	0.175	0.225	0.362	0.14	0.053	0.237	0.068	0.071	0.21	0.136	0.112	0.213	0.054	0.26	0.102	0.105	0.217	0.258	0.215	0.347	0.518	0.673	0.373	0.204
ENSMUSG00000046230	0.00566978	0.000151994	24	15	0.0813173	0.315	0.293	0.423	0.258	0.223	0.357	0.301	0.191	0.318	0.362	0.381	0.3	0.491	0.422	0.37	0.499	0.365	0.477	0.541	0.356	0.439	0.313	0.387	0.417	0.181	0.225	0.163	0.42	0.262	0.295
ENSMUSG00000038658	0.00566978	0.000151994	24	3	0.0784889	1.227	1.21	1.38	1.307	1.34	1.27	0.904	1.099	0.91	1.072	1.185	1.301	1.005	1.074	1.01	0.974	0.744	1.244	0.995	1.533	0.953	1.191	1.105	1.686	1.607	1.753	1.62	1.494	2.618	1.593
ENSMUSG00000031214	0.00566978	0.000151994	24	0	0.0544472	0.246	0.179	0.169	0.168	0.172	0.197	0.102	0.095	0.07	0.136	0.135	0.175	0.091	0.124	0.105	0.083	0.083	0.107	0.16	0.245	0.211	0.142	0.195	0.169	0.181	0.153	0.171	0.195	0.139	0.291
ENSMUSG00000042102	0.00620932	0.000167692	24	0	36.3175	166.429	173.325	132.276	175.904	153.062	132.93	105.279	136.787	124.576	153.062	75.923	94.969	75.474	78.735	56.788	53.897	101.131	134	179.348	142.285	147.924	135.756	138.134	126.591	180.378	141.129	231.936	159.059	226.109	125.82
ENSMUSG00000024319	0.00620932	0.000167692	24	0	1.86393	16.528	14.69	13.942	15.098	18.061	16.189	14.619	14.629	13.252	14.669	12.726	12.763	14.005	12.498	11.883	11.929	13.508	14.619	15.858	16.762	16.455	16.597	14.88	17.485	17.858	17.283	18.569	17.269	20.343	17.519
ENSMUSG00000023122	0.00620932	0.000167692	24	9	1.37161	2.392	1.551	1.68	2.103	1.975	1.077	2.627	5.772	2.818	1.772	3.921	2.561	1.751	5.697	4.774	4.554	3.575	3.672	1.962	1.244	1.628	0.604	1.312	1.339	2.001	1.628	1.441	1.431	1.922	2.064
ENSMUSG00000054545	0.00620932	0.000167692	24	12	0.863377	0.808	0.688	0.884	0.471	0.522	0.761	2.274	1.051	2.074	1.219	2.949	2.405	2.194	1.742	1.97	3.649	1.828	0.923	0.685	0.639	0.892	1.093	0.769	0.996	1.032	1.11	0.54	1.144	0.447	1.051
ENSMUSG00000050730	0.00620932	0.000167692	24	21	0.628971	2.472	2.976	3.145	3.35	2.512	3.445	2.589	1.885	2.429	2.13	2.856	3.118	2.589	2.377	2.149	2.697	2.348	3.087	3.606	3.539	3.299	4.554	4.153	4.221	3.19	3.795	3.042	2.99	4.356	3.054
ENSMUSG00000007610	0.00620932	0.000167692	24	0	0.523259	2.921	2.797	3.738	2.967	3.096	2.994	2.642	2.504	1.672	2.538	2.819	2.182	2.585	2.231	1.093	1.417	2.225	2.458	2.967	3.343	2.263	3.423	2.976	3.005	3.138	3.771	3.485	3.293	3.614	4.342
ENSMUSG00000060862	0.00620932	0.000167692	24	18	0.447952	1.134	1.833	1.349	1.285	0.791	0.854	0.771	0.868	0.869	0.805	0.875	0.676	1.185	1.134	1.12	2.086	1.37	1.848	2.065	1.346	1.975	1.713	1.678	1.993	0.637	0.603	0.411	0.765	1.325	1.509
ENSMUSG00000048787	0.00620932	0.000167692	24	15	0.42886	0.672	0.483	0.645	0.484	0.493	1.04	0.724	0.622	0.71	1.189	1.066	0.866	1.146	1.517	1.219	1.578	1.018	1.208	1.642	1.793	1.074	1.281	1.545	1.411	0.532	0.724	0.753	0.674	0.595	0.814
ENSMUSG00000074607	0.00620932	0.000167692	24	0	0.194808	0.974	1.112	0.834	0.882	0.883	0.965	0.637	0.633	0.939	0.7	0.628	0.605	0.634	0.295	0.499	0.388	0.203	0.633	0.953	0.216	0.672	0.693	0.9	0.804	1.114	0.491	1.54	1.502	1.014	0.878
ENSMUSG00000050122	0.00620932	0.000167692	24	0	0.143719	0.57	0.36	0.624	0.399	0.575	0.483	0.381	0.133	0.214	0.449	0.327	0.422	0.161	0.147	0.107	0.121	0.099	0.253	0.32	0.323	0.504	0.208	0.641	0.262	0.381	0.597	0.655	0.266	0.408	0.345
ENSMUSG00000074345	0.00620932	0.000167692	24	6	0.0820244	0.056	0.178	0.116	0.231	0.07	0.043	0.248	0.42	0.259	0.432	0.162	0.116	0.131	0.055	0.255	0.026	0.107	0	0.042	0.02	0	0.027	0	0.142	0.372	0.364	0.181	0.192	0.066	0.045
ENSMUSG00000010651	0.00649099	0.00018339	24	15	211.772	1754.37	1901.13	1842.61	1679.5	2020.99	1305.25	2076.97	2735.01	2114.44	2041.06	1440.64	1549.48	2756.69	2693.89	2096.81	2479.71	2588.51	2753.17	1510.63	1716.85	2318.17	1778.76	1691.63	1587.69	1524.35	1264.63	1036.71	1499.88	1206.01	1762.91
ENSMUSG00000024665	0.00649099	0.00018339	24	18	84.4469	408.493	417.097	309.021	314.398	434.691	348.415	304.632	275.68	310.999	283.632	235.461	222.438	810.229	754.236	447.64	335.243	402.901	604.926	345.298	395.276	409.379	459.269	313.988	439.538	317.159	270.091	353.429	297.807	393.074	327.284
ENSMUSG00000026922	0.00649099	0.00018339	24	21	47.741	296.7	267.729	336.017	261.11	304.247	254.415	207.404	181.941	227.524	188.873	211.141	221.274	249.755	232.471	213.146	171.985	210.839	207.454	240.745	277.773	281.794	278.074	317.95	230.517	258.431	221.188	266.83	272.265	195.628	302.547
ENSMUSG00000024966	0.00649099	0.00018339	24	21	27.9505	73.609	92.341	78.416	60.467	83.597	66.967	77.787	87.591	64.64	61.561	39.798	45.143	62.025	52.681	51.979	58.515	64.86	79.57	164.04	108.966	136.807	127.401	119.871	135.321	66.046	68.163	81.839	44.361	78.539	60.858
ENSMUSG00000010406	0.00649099	0.00018339	24	12	22.1777	72.141	80.57	105.417	68.564	90.428	68.845	106.357	87.796	109.454	85.728	118.077	87.253	135.389	122.603	163.043	127.147	146.559	105.166	76.148	78.676	98.967	91.455	109.327	64.422	71.652	59.915	45.731	86.307	39.402	103.703
ENSMUSG00000071655	0.00649099	0.00018339	24	3	14.8305	126.741	132.196	149.546	127.524	150.237	134.292	136.146	132.84	131.044	124.516	142.328	122.749	123.663	103.915	134.329	123.3	115.575	100.458	94.406	100.886	129.642	111.497	118.202	93.576	147.304	131.645	134.138	149.203	136.554	177.84
ENSMUSG00000081272	0.00649099	0.00018339	24	9	13.9542	78.762	83.319	84.026	88.21	99.221	79.804	103.509	132.498	94.546	95.727	82.304	72.521	108.749	94.378	85.069	89.254	104.305	101.833	78.189	66.776	69.664	56.971	69.204	60.292	86.963	87.389	75.449	74.859	92.238	94.065
ENSMUSG00000034785	0.00649099	0.00018339	24	18	13.7734	23.453	37.469	45.802	38.15	26.025	31.843	32.529	38.837	32.569	33.717	12.955	20.476	50.385	46.076	42.847	33.289	67.804	54.888	33.916	58.51	54.675	55.764	61.61	50.469	19.375	22.938	12.703	32.719	41.171	46.463
ENSMUSG00000021957	0.00649099	0.00018339	24	12	12.484	40.912	37.071	29.85	33.437	46.461	31.358	49.05	64.079	51.149	45.99	34.56	32.502	66.37	63.817	64.397	63.703	51.268	63.984	44.955	34.577	48.069	42.937	32.466	36.926	40.833	28.827	29.775	33.222	43.255	32.687
ENSMUSG00000018821	0.00649099	0.00018339	24	12	11.972	37.106	39.041	46.97	34.042	39.484	41.422	54.686	42.459	52.5	41.387	53.836	49.416	64.226	70.602	71.814	67.439	68.38	50.662	30.923	38.714	41.822	42.935	45.179	32.323	34.099	20.621	24.619	45.808	21.737	46.399
ENSMUSG00000019232	0.00649099	0.00018339	24	0	10.684	39.073	33.051	29.684	30.578	32.922	33.92	18.336	21.031	16.437	28.846	20.488	24.347	12.463	13.593	16.256	17.169	15.762	26.475	40.746	49.19	38.165	30.254	32.683	24.068	34.459	50.989	37.434	34.904	58.901	34.507
ENSMUSG00000079942	0.00649099	0.00018339	24	15	10.3985	53.379	59.832	57.736	56.338	71.777	56.663	90.327	93.735	70.83	60.037	88.554	61.312	114.555	80.28	117.791	113.995	69.931	76.929	60.389	49.544	76.777	86.446	71.369	72.849	58.321	47.295	37.022	47.276	47.209	84.883
ENSMUSG00000035198	0.00649099	0.00018339	24	21	9.04938	44.002	43.222	39.936	45.234	60.681	39.88	40.394	44.719	38.343	32.069	26.58	27.223	49.141	39.615	38.234	38.322	37.82	53.463	56.868	51.029	72.838	62.378	56.656	55.592	43.594	46.612	41.827	33.885	46.62	44.483
ENSMUSG00000055681	0.00649099	0.00018339	24	15	8.53407	64.616	70.097	82.104	72.425	73.061	74.508	77.987	72.511	73.928	64.81	62.026	66.564	98.272	90.399	95.376	84.967	88.664	75.471	77.32	70.506	77.548	78.691	87.415	73.82	60.9	57.359	53.906	71.037	64.858	85.918
ENSMUSG00000038279	0.00649099	0.00018339	24	18	6.06397	15.319	13.498	11.159	13.747	18.186	20.693	15.71	14.884	11.425	16.881	9.843	13.259	29.933	16.802	15.742	25.954	21.784	37.416	22.144	24.518	23.288	24.959	22.03	18.966	13.052	14.816	14.817	13.151	17.775	14.709
ENSMUSG00000059434	0.00649099	0.00018339	24	9	5.71873	37.793	37.238	33.511	39.089	34.688	36.761	36.493	44.842	43.644	38.557	47.74	45.575	44.855	48.116	35.783	37.099	40.357	47.678	39.598	30.763	32.528	30.661	29.91	29.81	40.572	34.404	35.366	38.533	38.425	32.966
ENSMUSG00000030800	0.00649099	0.00018339	24	12	5.32858	6.741	8.998	7.753	6.43	6.776	3.006	24.963	15.729	14.488	8.672	12.427	10.54	27.929	15.751	15.938	17.316	10.585	10.108	5.301	5.901	11.424	10.377	6.058	6.535	8.796	5.289	8.305	9.557	6.241	7.616
ENSMUSG00000031807	0.00649099	0.00018339	24	15	5.20466	40.934	47.619	51.84	39.215	51.295	43.167	52.281	51.112	45.682	44.178	55.412	53.558	68.633	53.866	64.803	58.843	62.84	54.252	45.71	44.972	54.175	59.133	53.803	46.255	45.572	38.881	36.101	47.017	36.708	63.087
ENSMUSG00000030431	0.00649099	0.00018339	24	15	4.81292	29.687	31.118	40.652	27.278	33.914	33.23	46.613	37.179	36.025	31.553	37.148	37.146	48.676	41.414	69.799	46.157	60.103	36.562	33.913	37.018	40.934	38.343	41.818	32.014	35.607	24.905	25.422	32.309	17.895	41.284
ENSMUSG00000022575	0.00649099	0.00018339	24	9	3.86893	20.759	20.989	20.173	23.973	21.027	21.121	20.838	27.705	23.268	23.231	25.846	22.199	20.501	21.753	24.031	22.334	22.71	23.401	14.957	14.837	15.172	14.345	13.999	14.015	21.795	22.007	25.778	22.708	24.141	24.256
ENSMUSG00000036430	0.00649099	0.00018339	24	3	3.19329	18.752	15.634	20.559	18.718	17.784	19.473	18.44	15.288	19.759	17.375	13.713	16.705	9.772	11.724	11.949	9.699	14.048	12.201	16.295	20.12	16.214	13.315	14.896	11.851	19.853	19.506	19.214	19.744	13.5	15.833
ENSMUSG00000020133	0.00649099	0.00018339	24	6	3.19011	20.138	18.599	21.07	18.562	14.31	17.182	17.773	22.202	18.707	19.118	24.65	18.589	16.41	15.337	14.745	14.859	15.711	13.245	12.485	16.375	13.778	17.068	13.143	9.786	16.714	18.966	20.268	22.107	12.173	16.796
ENSMUSG00000118671	0.00649099	0.00018339	24	12	2.91575	5.241	5.007	7	7.325	10.028	9.101	11.046	7.16	14.513	11.624	12.109	12.064	24.797	16.914	13.328	33.981	9.114	10.583	11.021	9.012	7.964	9.612	13.791	7.957	8.394	9.955	12.021	7.262	6.544	9.109
ENSMUSG00000037656	0.00649099	0.00018339	24	3	2.5394	21.123	16.907	13.46	18.292	16.22	16.089	9.845	20.149	13.288	17.384	15.393	15.469	12.289	14.482	10.812	11.574	13.074	15.959	12.39	15.603	11.507	11.928	10.091	13.65	20.128	19.427	29.934	18.996	25.949	14.576
ENSMUSG00000027933	0.00649099	0.00018339	24	21	2.53215	9.425	8.032	7.479	8.344	7.066	6.549	4.999	6.11	4.405	5.693	3.008	4.244	5.231	3.904	3.89	3.935	3.852	6.804	8.663	9.108	8.025	9.763	7.119	8.459	8.358	7.274	9.871	5.243	10.876	7.273
ENSMUSG00000021576	0.00649099	0.00018339	24	3	2.45366	22.03	20.959	23.91	23.007	17.345	21.946	17.279	21.858	21.617	19.721	21.483	21.28	18.549	18.455	16.183	16.931	18.468	16.591	16.641	21.096	19.096	17.168	17.835	18.484	19.145	21.025	20.793	26.778	22.199	21.734
ENSMUSG00000025162	0.00649099	0.00018339	24	0	2.35396	16.482	16.233	15.704	15.976	12.541	14.61	11.776	14.296	12.419	14.104	12.942	13.281	10.944	11.444	10.502	11.7	10.927	14.196	19.034	17.531	15.5	14.94	14.884	15.388	14.772	15.813	19.412	16.262	19.58	13.256
ENSMUSG00000007038	0.00649099	0.00018339	24	6	2.22898	19.68	18.212	21.25	21.858	17.211	16.245	24.05	23.259	22.199	19.732	23.841	17.791	20.688	17.541	16.696	18.243	18.735	16.918	13.405	16.361	17.228	17.139	14.959	18.197	17.43	19.201	17.105	20.757	22.162	21.403
ENSMUSG00000009076	0.00649099	0.00018339	24	9	2.10753	7.486	7.455	9.659	10.744	7.219	8.922	9.674	8.719	11.701	11.201	10.039	8.31	11.129	9.229	10.975	12.896	11.682	8.449	5.499	7.286	5.972	7.451	5.312	6.257	10.397	7.045	10.193	8.114	7.149	7.92
ENSMUSG00000030801	0.00649099	0.00018339	24	21	2.02692	15.805	15.454	14.195	13.608	12.206	14.271	14.028	14.193	11.996	12.825	9.695	11.79	11.348	12.862	11.385	12.713	13.152	14.142	16.946	16.774	16.051	15.483	17.287	16.835	16.315	16.208	17.226	12.518	13.081	13.177
ENSMUSG00000036904	0.00649099	0.00018339	24	6	1.68327	5.63	8.197	5.193	7.206	6.589	4.493	5.493	7.532	6.126	6.704	5.251	6.114	3.407	5.889	5.438	2.292	3.891	3.944	3.765	3.167	3.24	3.84	2.198	3.769	6.326	6.148	7.32	5.409	7.484	5.326
ENSMUSG00000044952	0.00649099	0.00018339	24	21	1.37886	6.386	4.895	4.423	4.461	5.75	4.458	4.593	6.42	3.846	4.011	3.723	2.571	4.037	2.659	3.15	3.928	2.956	5.332	6.748	5.914	6.485	7.316	5.803	8.293	4.439	4.503	4.513	3.889	6.324	5.45
ENSMUSG00000098134	0.00649099	0.00018339	24	21	1.30302	6.694	5.766	5.512	6.697	6.67	5.535	4.775	6.557	4.817	5.305	4.295	4.852	5.195	3.802	3.915	4.603	6.268	6.457	10.751	7.305	10.17	7.979	6.822	6.493	6.506	6.921	7.755	5.921	6.378	6.179
ENSMUSG00000002365	0.00649099	0.00018339	24	3	1.1563	11.529	11.617	9.14	12.121	13.018	9.785	12.582	14.196	11.531	12.224	9.186	9.149	9.136	8.55	9.041	8.667	9.069	10.5	12.333	9.547	11.599	10.044	9.975	10.47	15.816	13.57	16.527	12.562	17.154	11.187
ENSMUSG00000024797	0.00649099	0.00018339	24	3	1.1388	10.241	8.844	7.765	9.816	9.753	10.161	7.351	10.131	8.763	9.98	6.981	8.418	7.126	8.06	6.906	6.404	8.042	8.688	8.119	7.274	7.234	6.666	7.305	8.205	11.231	10.416	11.79	8.805	8.972	7.904
ENSMUSG00000001143	0.00649099	0.00018339	24	21	1.13597	4.351	4.793	4.107	4.339	4.46	3.31	2.959	3.928	3.659	3.732	3.884	3.109	2.668	2.824	2.51	2.644	3.132	4.81	5.388	5.516	5.031	5.779	4.764	6.631	4.144	5.566	4.666	3.482	3.761	3.736
ENSMUSG00000021179	0.00649099	0.00018339	24	3	1.07286	6.76	4.8	5.154	5.802	4.243	6.373	5.115	6.942	6.656	6.946	6.104	4.943	3.852	3.849	3.391	4.322	4.554	4.026	4.588	6.107	4.555	5.614	3.95	4.28	7.855	8.223	9.293	4.953	6.572	5.006
ENSMUSG00000022708	0.00649099	0.00018339	24	15	1.06437	1.592	2.375	2.394	2.058	2.272	2.177	3.738	1.619	3.029	2.068	7.737	5.26	6.877	6.103	10.579	7.313	5.981	3.288	1.51	2.155	2.617	2.804	3.56	3.269	1.63	1.55	0.912	2.47	0.838	2.349
ENSMUSG00000045038	0.00649099	0.00018339	24	12	0.990303	1.252	1.844	1.99	1.409	1.92	2.464	2.686	1.702	2.376	2.294	4.358	3.434	4.419	3.293	4.942	4.962	3.554	2.4	1.195	1.796	2.069	1.793	2.283	1.613	1.448	1.993	1.466	2.183	0.866	2.255
ENSMUSG00000038437	0.00649099	0.00018339	24	6	0.985707	9.199	7.437	6.757	7.967	7.154	7.058	7.41	7.545	6.431	7.863	8.881	8.453	6.588	7.192	6.284	6.98	5.592	6.469	5.872	6.176	5.76	6.473	6.143	4.908	8.084	9.47	8.715	8.627	6.49	6.729
ENSMUSG00000030089	0.00649099	0.00018339	24	21	0.936209	5.485	2.388	3.106	2.091	2.395	2.835	0.851	1.051	1.097	2.214	1.913	1.519	3.126	2.452	1.277	1.32	1.015	1.922	3.242	4.985	2.849	3.024	2.891	2.28	2.635	2.179	5.798	1.785	2.02	1.875
ENSMUSG00000009378	0.00649099	0.00018339	24	12	0.920653	1.65	2.28	1.849	3.131	1.595	1.359	2.376	4.213	2.933	2.805	3.961	3.584	1.981	3.393	3.132	4.378	5.551	3.767	2.56	2.467	2.335	2.052	1.743	2.684	1.749	1.868	1.575	2.766	3.282	2.272
ENSMUSG00000035329	0.00649099	0.00018339	24	15	0.780646	1.103	0.984	1.687	1.797	2.041	2.382	1.872	0.66	2.391	1.709	6.317	4.764	4.129	4.513	7.536	5.675	6.617	2.216	1.985	1.727	2.046	1.666	2.798	2.71	1.082	1.321	0.484	2.09	0.568	1.706
ENSMUSG00000065954	0.00649099	0.00018339	24	18	0.680237	2.814	2.822	2.818	2.264	2.699	3.027	2.13	2.91	2.557	2.711	2.912	2.738	3.465	3.54	3.429	4.051	2.835	3.917	3.958	3.737	3.096	4.473	3.636	4.476	2.86	3.24	2.092	3.051	3.275	3.325
ENSMUSG00000033386	0.00649099	0.00018339	24	12	0.655488	1.38	2.267	1.892	2.041	2.054	1.78	2.047	2.389	2.25	1.912	4.014	4.023	3.678	2.966	4.343	4.483	2.741	2.401	1.365	2.315	1.97	2.101	2.037	2.241	2.061	1.426	1.42	2.11	2.109	1.9
ENSMUSG00000049550	0.00649099	0.00018339	24	18	0.650538	2.688	1.799	1.803	1.616	2.061	2.464	1.891	1.894	1.341	2.265	1.828	2.13	2.204	2.274	2.571	3.229	2.393	3.153	3.308	3.084	2.863	2.983	3.077	2.983	2.087	2.3	2.523	1.741	2.406	1.355
ENSMUSG00000042348	0.00649099	0.00018339	24	0	0.636043	2.972	2.879	3.959	2.484	3.509	3.507	2.026	1.451	1.818	3.018	1.901	2.668	2.453	2.244	1.631	1.879	1.485	1.898	2.468	2.561	2.77	3.139	2.394	2.703	2.991	3.515	4.045	3.532	3.634	1.845
ENSMUSG00000056216	0.00649099	0.00018339	24	15	0.6318	2.493	2.073	2.901	2.056	1.698	2.883	1.762	2.279	2.03	1.676	3.583	3.025	2.428	2.94	3.853	4.081	3.189	2.909	2.95	3.529	2.695	3.088	3.493	3.727	1.853	1.584	1.464	2.381	1.605	2.235
ENSMUSG00000024213	0.00649099	0.00018339	24	15	0.624906	3.576	5.392	5.329	5.17	4.307	5.2	5.734	5.413	4.636	4.863	5.882	5.214	7.875	6.196	6.084	7.691	6.692	5.955	4.82	5.143	6.523	4.656	6.31	3.164	3.474	4.349	4.313	5.161	3.587	4.224
ENSMUSG00000057134	0.00649099	0.00018339	24	21	0.624729	3.484	3.678	2.956	3.29	3.059	3.293	2.672	1.94	2.943	2.371	2.81	2.626	2.102	2.719	2.842	2.398	2.658	2.88	3.492	4.393	4.193	3.536	3.329	4.054	3.47	4.42	4.013	3.786	4.004	3.818
ENSMUSG00000039763	0.00649099	0.00018339	24	0	0.576292	2.382	2.294	2.71	2.499	1.835	1.255	1.187	1.558	1.613	1.891	0.963	1.519	1.276	1.018	0.655	0.977	1.188	1.569	1.898	2.576	1.922	1.53	1.895	1.898	3.161	2.685	4.011	2.717	3.725	1.56
ENSMUSG00000026273	0.00649099	0.00018339	24	3	0.499571	4.85	5.217	4.103	4.987	4.497	3.753	4.327	5.57	4.138	4.947	3.891	3.819	3.725	3.183	2.941	3.577	4.242	3.878	4.195	4.199	3.831	4.61	3.507	3.481	4.528	5.3	6.546	4.778	5.097	4.825
ENSMUSG00000032121	0.00649099	0.00018339	24	6	0.405526	1.881	0.859	1.557	2.728	0.942	0.987	0.827	0.909	1.742	0.908	1.984	1.135	0.457	0.813	1.054	0.642	0.903	0.657	0.437	0.421	0.505	0.615	0.438	0.596	1.736	1.147	1.175	2.152	1.277	1.573
ENSMUSG00000096981	0.00649099	0.00018339	24	9	0.40093	0.957	0.745	0.587	0.935	0.569	0.593	1.71	1.127	1.875	0.723	2.03	0.96	0.714	2.24	0.774	0.637	1.044	0.285	0.189	0.243	0.239	0	0.591	0.259	0.314	0.295	0.496	1.342	0.336	0.614
ENSMUSG00000031696	0.00649099	0.00018339	24	3	0.395626	3.636	3.745	3.167	4.213	2.941	3.698	2.296	3.261	3.2	3.832	3.275	3.436	2.045	3.095	2.529	2.686	2.745	3.301	3.609	3.055	2.418	2.675	2.822	3.583	4.225	3.852	4.662	3.938	4.648	3.054
ENSMUSG00000021831	0.00649099	0.00018339	24	18	0.3905	3.037	2.553	2.566	2.52	2.598	2.615	1.64	2.016	2.539	1.801	2.616	2.525	3.24	2.914	3.455	3.932	2.87	3.013	3.156	2.416	3.071	3.003	2.678	3.669	2.67	2.548	2.501	2.483	2.935	2.338
ENSMUSG00000025782	0.00649099	0.00018339	24	12	0.384843	0.957	1.04	0.888	0.746	1.007	1.058	1.615	0.976	1.271	1.086	1.917	2.017	1.499	0.98	1.978	1.861	1.711	1.751	1.074	1.021	1.091	1.184	1.257	0.978	1.097	0.976	0.976	1.24	0.905	1.128
ENSMUSG00000024535	0.00649099	0.00018339	24	3	0.383959	2.663	2.831	2.995	2.335	2.97	1.7	1.639	1.431	2.75	2.301	1.663	2.111	1.17	1.478	2.075	0.685	1.685	1.358	1.475	2.917	2.007	2.019	2.128	2.172	2.468	2.9	3.114	3.012	2.848	1.928
ENSMUSG00000038058	0.00649099	0.00018339	24	3	0.382191	2.726	2.637	3.717	3.612	2.619	2.682	2.54	3.66	3.163	2.264	2.631	2.687	2.334	1.997	1.484	2.601	2.172	1.822	2.196	2.55	2.343	2.954	2.259	2.383	3.58	2.476	3.912	2.618	2.775	2.797
ENSMUSG00000003062	0.00649099	0.00018339	24	3	0.372822	1.395	1.041	1.266	1.118	0.996	1.331	0.958	0.85	1.157	0.974	1.027	1.035	0.278	0.492	0.474	0.386	0.668	0.576	0.664	1.164	0.73	0.465	0.933	0.325	0.71	1.113	1.886	1.793	0.851	0.772
ENSMUSG00000021408	0.00649099	0.00018339	24	21	0.371585	2.779	1.862	1.923	2.273	1.825	2.347	1.398	1.63	1.63	1.592	2.047	1.855	1.693	1.831	1.832	1.914	2.042	2.282	2.856	2.609	2.118	2.719	2.2	2.62	1.827	2.041	2.342	1.836	2.357	1.863
ENSMUSG00000048481	0.00649099	0.00018339	24	21	0.344007	0.608	0.385	0.701	0.764	0.646	0.899	0.661	0.427	0.55	0.635	0.385	0.345	0.225	0.141	0.36	0.814	0.482	0.527	1.687	0.899	1.856	1.214	1.825	1.225	0.892	0.545	0.219	0.696	0.878	0.62
ENSMUSG00000108207	0.00649099	0.00018339	24	6	0.308652	0.693	1.424	1.217	0.948	0.982	1.029	2.444	1.421	1.453	1.381	1.847	1.366	0.906	1.022	1.014	1.171	0.804	0.642	0.588	0.932	0.766	0.814	0.431	1.01	1.263	1.13	0.844	1.683	0.767	0.82
ENSMUSG00000037151	0.00649099	0.00018339	24	3	0.248371	6.866	4.45	3.969	4.389	3.769	3.74	3.498	4.335	3.065	3.453	2.453	3.438	3.611	2.881	2.839	3.585	2.205	2.977	4.416	5.712	4.037	3.586	3.568	3.237	5.33	5.295	6.799	4.846	5.107	4.546
ENSMUSG00000034064	0.00649099	0.00018339	24	3	0.224153	2.79	2.765	2.987	3.598	2.694	2.711	2.26	1.971	2.136	2.597	3.028	2.668	1.928	2.58	1.778	2.037	1.523	2.356	2.415	2.879	3.071	3.141	2.409	2.347	2.989	3.465	4.087	2.798	3.765	2.874
ENSMUSG00000074361	0.00649099	0.00018339	24	21	0.146371	0.262	0.23	0.398	0.396	0.331	0.335	0.145	0.032	0.128	0.028	0.13	0.128	0.202	0.07	0.298	0.067	0.055	0.181	0.348	0.593	0.236	0.313	0.394	0.183	0.239	0.063	0.257	0.223	0.342	0.405
ENSMUSG00000026923	0.00649099	0.00018339	24	3	0.119678	1.45	1.164	1.507	1.24	1.959	1.146	1.37	1.537	1.257	0.906	0.919	1.05	1.077	0.528	0.671	0.945	0.685	1.134	1.279	1.187	1.25	1.551	1.138	1.71	1.797	1.611	2.156	1.305	2.693	1.845
ENSMUSG00000021589	0.00649099	0.00018339	24	6	0.101116	0.294	0.248	0.199	0.305	0.557	0.344	0.321	0.353	0.237	0.343	0.321	0.462	0.166	0.238	0.165	0.478	0.222	0.112	0.198	0.175	0.104	0.129	0.198	0.158	0.246	0.327	0.374	0.32	0.298	0.249
ENSMUSG00000039842	0.00649099	0.00018339	24	9	0.0912168	0.228	0.301	0.375	0.328	0.302	0.306	0.37	0.537	0.316	0.292	0.606	0.352	0.368	0.529	0.34	0.339	0.366	0.276	0.134	0.153	0.154	0.238	0.278	0.1	0.255	0.185	0.256	0.271	0.286	0.264
ENSMUSG00000057637	0.00711482	0.000202043	24	18	1.12854	3.01	3.789	3.428	4.589	4.279	3.698	4.395	3.575	2.804	2.966	3.902	3.33	5.357	4.336	4.464	5.973	4.381	5.481	5.357	4.357	5.103	5.865	6.082	6.735	3.638	3.45	3.305	2.575	7.255	3.747
ENSMUSG00000026155	0.00711482	0.000202043	24	12	1.0147	3.183	2.888	3.868	3.257	4.68	3.114	4.907	3.583	4.034	3.633	8.359	5.055	5.861	4.518	6.801	5.711	4.905	4.695	3.653	3.263	4.102	3.364	3.744	3.385	2.888	3.393	3.791	3.522	3.914	2.995
ENSMUSG00000007589	0.00711482	0.000202043	24	9	0.72231	2.15	2.712	2.046	2.769	2.085	2.194	2.57	3.673	2.625	2.891	3.345	3.474	3.71	3.474	3.612	3.065	3.092	3.181	2.143	2.232	2.921	2.159	1.833	1.871	2.608	2.389	2.34	2.265	2.094	3.211
ENSMUSG00000033970	0.00711482	0.000202043	24	6	0.627911	2.493	2.208	2.086	2.638	2.851	1.487	3.829	3.861	4.474	3.295	2.442	2.787	2.653	2.288	2.088	2.495	2.264	1.758	1.425	0.941	2.264	1.957	0.741	1.55	3.436	2.682	2.141	2.048	1.488	2.709
ENSMUSG00000099568	0.00711482	0.000202043	24	12	0.415779	0	0	0	0	0	0	1.178	0.37	1.042	0.162	0.303	0.995	1.172	1.634	0.173	3.135	0.321	0	0.311	0.15	0.588	0.202	0	0	0	0	0.271	0.144	0.331	0
ENSMUSG00000078891	0.00711482	0.000202043	24	15	0.357796	0.113	0.136	0	0.117	0	0	0	0	0.242	0	0	0.506	0.477	0.166	0.987	0.957	0.523	0.572	0.506	0.61	0.319	0.659	0.677	0.346	0	0.148	0	0	0	0.137
ENSMUSG00000037405	0.00711482	0.000202043	24	3	0.30494	5.006	3.494	2.988	4.067	3.739	4.401	3.574	5.511	3.119	2.774	3.214	3.515	3.405	1.924	2.63	2.865	1.717	3.627	3.367	4.339	3.253	4.209	3.538	3.104	5.691	5.744	5.568	4.282	5.511	4.251
ENSMUSG00000021023	0.00711482	0.000202043	24	3	0.257564	3.968	4.11	3.942	3.943	3.903	3.372	3.639	3.717	4.1	3.986	4.169	4.196	3.442	3.571	3.673	3.372	3.275	3.504	3.682	4.539	4.833	3.732	3.494	3.537	4.297	4.725	4.706	4.707	4.942	4.186
ENSMUSG00000048087	0.00736856	0.000220696	24	21	309.631	1547.54	1298.37	1404.8	1314.89	1525.99	1454.96	1332.59	1220.18	1171.38	1571.89	1298.24	1282.4	920.915	978.026	780.658	835.529	1341.62	1397.96	1869.74	1799.14	1819.15	1777.79	1803.15	1655.33	1624.43	1482.63	1474.52	1362.67	1842.93	1511.73
ENSMUSG00000015092	0.00736856	0.000220696	24	15	31.0073	244.668	250.967	344.305	237.705	275.757	251.138	326.27	257.334	302.351	254.656	310.616	284.454	380.203	334.055	431.308	406.742	395.743	261.258	300.776	261.444	289.076	281.965	332.135	245.548	234.44	212.796	192.858	284.019	166.202	293.635
ENSMUSG00000054312	0.00736856	0.000220696	24	15	27.6599	137.108	147.61	182.904	140.492	162.845	139.771	211.274	118.716	156.969	124.76	188.246	147.551	202.203	194.999	210.768	195.845	232.735	154.326	163.026	163.43	191.95	187.913	242.561	141.054	116.883	102.564	84.378	155.614	88.762	172.343
ENSMUSG00000093798	0.00736856	0.000220696	24	21	22.5488	40.693	68.683	71.738	50.308	59.292	88.402	35.886	44.732	26.049	40.707	25.532	40.974	40.775	36.508	41.463	42.635	52.374	51.772	114.514	103.862	55.864	68.478	100.364	90.78	21.762	29.187	19.232	31.393	54.688	68.269
ENSMUSG00000042770	0.00736856	0.000220696	24	6	18.4813	136.905	123.254	119.802	135.845	125.379	121.166	161.45	128.68	133.445	131.756	121.488	100.498	109.958	112.244	113.813	101.044	108.115	85.209	104.097	88.527	108.065	95.556	97.224	91.281	128.246	109.8	108.614	144.455	117.885	115.833
ENSMUSG00000056412	0.00736856	0.000220696	24	12	17.6105	50.792	64.147	73.572	52.753	72.206	57.179	105.891	64.823	85.302	68.035	119.493	76.252	110.734	88.376	106.174	102.444	86.917	70.321	72.887	65.731	61.678	60.779	73.745	62.516	53.546	54.922	33.691	69.637	34.126	76.042
ENSMUSG00000025089	0.00736856	0.000220696	24	21	15.9898	42.326	27.967	29.669	35.181	32.044	43.752	13.248	20.72	16.083	26.903	15.388	24.87	14.65	19.777	12.525	10.528	18.528	30.434	44.663	62.56	38.461	49.451	38.601	54.374	43.844	46.524	66.956	28.558	66.392	29.388
ENSMUSG00000105703	0.00736856	0.000220696	24	18	15.2816	10.333	17.413	7.548	14.057	5.155	30.455	15.209	3.052	4.369	19.159	4.109	11.832	32.501	18.827	7.2	17.918	20.452	14.27	54.329	104.116	71.614	40.852	235.963	36.829	14.545	20.311	22.584	4.162	22.444	5.934
ENSMUSG00000025405	0.00736856	0.000220696	24	18	11.7328	52.311	59.449	56.26	44.698	71.774	48.771	55.51	76.459	65.296	45.809	39.338	42.289	64.15	59.401	55.971	66.934	63.215	80.621	84.085	60.867	78.568	76.234	71.461	90.584	35.51	48.256	44.231	33.677	47.174	49.348
ENSMUSG00000038489	0.00736856	0.000220696	24	15	11.1182	55.179	71.812	91.266	63.886	77.095	65.131	86.62	65.81	88.058	71.259	118.171	98.434	110.155	93.33	109.585	104.166	109.55	88.159	74.056	77.204	81.453	82.509	119.61	70.983	57.458	58.28	36.884	79.249	40.123	80.496
ENSMUSG00000020053	0.00736856	0.000220696	24	12	10.3987	46.204	47.927	59.155	46.127	62.379	56.763	75.905	47.255	67.998	55.404	72.883	69.038	75.003	68.984	96.773	84.393	86.839	59.814	52.7	54.305	63.432	55.36	77.983	66.395	48.12	48.154	31.413	54.154	46.71	67.843
ENSMUSG00000000149	0.00736856	0.000220696	24	3	10.0218	63.723	58.39	65.308	62.155	58.652	46.535	60.236	76.715	53.194	55.837	50.776	51.832	35.542	31.923	34.625	32.945	41.092	40.693	43.667	54.633	56.165	56.732	48.817	54.591	48.353	52.62	57.585	60.859	77.819	64.47
ENSMUSG00000090877	0.00736856	0.000220696	24	21	7.54925	5.484	15.428	11.953	6.357	24.03	32.771	1.289	2.79	0.749	1.981	0.53	1.659	5.596	4.467	2.727	2.228	5.588	9.634	12.956	23.166	3.431	9.997	25.88	13.278	0.879	1.469	0.949	2.011	12.768	8.412
ENSMUSG00000024767	0.00736856	0.000220696	24	9	5.69504	47.855	46.156	50.185	43.048	49.14	44.14	53.847	51.797	52.68	45.537	52.875	48.747	55.797	51.113	48.978	57.01	51.13	53.056	41.346	41.14	44.731	41.557	42.931	35.027	41.048	43.208	36.817	46.051	44.776	47.455
ENSMUSG00000051403	0.00736856	0.000220696	24	15	5.64201	49.574	47.684	46.969	47.475	60.1	44.893	54.71	60.507	46.566	48.893	46.809	48.441	73.821	55.654	62.335	55.524	61.572	69.031	46.01	48.022	57.562	57.922	51.152	47.558	42.401	43.057	46.101	46.855	51.235	45.267
ENSMUSG00000006445	0.00736856	0.000220696	24	21	4.9448	14.41	8.815	11.814	8.568	14.641	16.76	6.16	4.777	6.502	8.527	5.083	9.234	7.429	5.518	2.499	6.578	4.7	9.806	12.174	16.034	11.857	17.004	10.72	17.29	6.484	7.025	17.468	5.143	13.839	11.477
ENSMUSG00000050144	0.00736856	0.000220696	24	21	4.788	24.781	24.544	18.653	22.952	19.275	21.978	17.997	15.998	15.279	20.864	13.513	13.874	20.413	17.951	16.914	15.24	16.353	19.034	25.68	34.653	23.922	24.5	27.437	21.786	26.894	29.427	29.557	21.386	29.865	19.884
ENSMUSG00000056234	0.00736856	0.000220696	24	21	4.47033	14.828	11.626	9.739	11.02	12.655	13.45	7.074	10.53	8.615	11.422	7.016	8.069	8.234	8.89	5.827	6.849	7.836	13.545	29.871	22.782	17.958	14.405	16.486	15.633	14.796	16.745	19.735	10.014	17.116	8.092
ENSMUSG00000027466	0.00736856	0.000220696	24	12	4.40227	22.188	22.109	20.69	19.92	20.398	19.857	26.039	28.06	22.871	21.482	27.089	23.948	30.473	29.225	29.284	25.765	28.732	31.779	19.576	20.181	23.044	23.903	21.142	19.318	22.376	21.747	25.913	21.817	24.261	25.578
ENSMUSG00000028599	0.00736856	0.000220696	24	18	4.2605	14.704	17.378	13.488	11.529	14.187	13.514	9.973	10.539	10.351	17.605	12.226	17.535	20.447	19.282	18.409	16.295	16.822	34.661	22.293	15.468	21.599	20.719	18.199	20.86	9.476	10.903	14.154	11.877	21.296	13.969
ENSMUSG00000032220	0.00736856	0.000220696	24	21	4.10299	18.419	23.981	15.306	18.573	25.554	16.888	17.567	19.136	15.84	14.93	13.114	10.989	17.738	18.262	17.944	18.319	17.045	24.163	31.214	21.947	26.681	27.019	27.648	22.86	18.414	18.439	17.957	15.159	24.226	16.065
ENSMUSG00000116875	0.00736856	0.000220696	24	3	3.97005	52.413	42.518	39.24	41.055	32.542	36.113	26.411	50.883	32.4	47.676	35.436	35.805	24.713	28.683	23.996	25.658	31.92	34.753	42.689	54.215	36.225	38.131	24.604	46.602	54.246	52.836	68.211	51.16	66.02	41.97
ENSMUSG00000024925	0.00736856	0.000220696	24	15	3.33012	44.521	45.782	50.803	40.53	46.217	45.214	49.4	43.29	52.472	41.447	45.022	46.018	50.756	50.226	75.963	65.411	62.148	39.523	47.129	46.645	53.132	46.198	50.699	37.333	33.356	27.841	23.754	41.896	21.932	44.126
ENSMUSG00000004040	0.00736856	0.000220696	24	0	3.10597	13.871	13.124	9.489	15.305	13.352	11.259	8.438	12.052	10.164	11.124	8.231	8.844	7.277	7.372	5.762	6.732	8.034	11.971	13.836	11.925	13.564	12.715	10.384	20.544	15.31	13.972	23.091	12.108	20.762	11.239
ENSMUSG00000028641	0.00736856	0.000220696	24	0	2.1892	9.341	9.756	9.656	8.073	7.139	7.419	7.674	8.635	5.814	6.702	5.405	5.789	5.199	4.948	4.058	5.403	4.687	6.994	8.228	10.364	10.158	9.027	8.32	9.136	11.648	11.113	11.695	8.883	10.913	10.039
ENSMUSG00000047126	0.00736856	0.000220696	24	0	2.02586	10.203	9.07	8.687	9.881	7.938	8.106	5.221	8.669	6.733	6.777	6.148	7.061	4.987	5.259	3.698	5.314	5.482	7.785	10.25	11.098	7.553	7.032	7.155	10.244	10.72	9.9	13.92	8.288	17.917	7.196
ENSMUSG00000025209	0.00736856	0.000220696	24	21	1.94048	10.222	10.725	9.762	11.056	11.386	10.652	9.334	9.123	8.801	10.326	8.187	8.285	6.982	7.207	5.53	8.62	8.763	10.966	14.868	17.005	12.282	12.019	10.103	11.512	10.62	10.317	13.239	10.598	13.415	9.39
ENSMUSG00000061436	0.00736856	0.000220696	24	12	1.91166	2.086	2.858	2.909	2.516	3.435	2.104	5.255	3.233	3.687	3.175	8.612	5.109	6.274	5.228	8.051	7.612	5.875	3.811	1.618	1.829	2.871	2.778	2.583	3.093	2.112	2.192	1.12	3.169	2.1	3.985
ENSMUSG00000034165	0.00736856	0.000220696	24	0	1.85386	17.141	18.21	17.06	16.114	20.376	17.617	16.876	14.532	12.991	17.647	11.813	12.322	15.091	10.872	13.213	10.293	13.011	13.499	13.61	13.418	17.946	14.427	14.282	12.71	15.844	16.4	19.29	16.858	20.75	19.125
ENSMUSG00000050234	0.00736856	0.000220696	24	12	1.57013	5.192	2.609	4.208	2.827	4.456	3.422	5.267	3.7	6.229	4.648	7.05	6.516	6.964	6.241	8.191	7.627	5.671	8.237	3.903	4.906	4.994	3.091	7.415	4.171	3.822	3.501	2.862	5.957	4.152	5.927
ENSMUSG00000060860	0.00736856	0.000220696	24	15	1.54432	6.41	6.304	6.879	5.628	7.177	6.555	7.327	6.989	5.983	6.132	8.232	6.407	11.692	10.058	11.916	11.214	8.948	11.217	7.379	5.878	8.231	7.259	9.052	4.987	5.545	6.625	4.997	7.005	4.575	6.849
ENSMUSG00000031485	0.00736856	0.000220696	24	0	1.49659	9.811	8.948	9.145	10.036	8.141	8.395	6.951	8.263	7.584	9.79	7.103	6.806	5.86	6.494	4.894	5.441	6.55	6.508	10.754	10.725	8.354	7.293	7.661	7.717	9.899	9.134	11.214	8.236	10.1	6.455
ENSMUSG00000059689	0.00736856	0.000220696	24	21	1.3785	8.145	9.725	10.332	10.386	9.868	10.387	6.88	8.971	8.824	10.242	9.371	8.71	8.169	9.567	7.699	8.522	7.527	7.089	10.553	11.422	11.435	12.133	10.289	10.908	9.083	8.939	9.011	10.23	6.719	8.751
ENSMUSG00000031516	0.00736856	0.000220696	24	6	1.36012	7.68	8.349	9.289	6.678	6.053	7.701	7.234	7.231	8.829	6.567	9.238	7.884	6.967	6.846	5.917	5.431	7.458	7.127	5.178	4.732	5.309	4.824	5.765	3.923	8.332	7.217	7.256	8.827	5.97	7.651
ENSMUSG00000044991	0.00736856	0.000220696	24	18	1.30072	3.771	4.733	4.145	2.958	2.635	4.414	2.389	4.765	3.406	3.465	2.937	3.062	6.787	4.376	5.567	3.461	5.072	4.777	3.242	7.766	5.622	6.794	6.263	4.856	2.908	2.366	3.063	3.411	3.975	4.085
ENSMUSG00000018474	0.00736856	0.000220696	24	12	1.2986	11.639	10.087	11.348	11.492	12.323	11.209	13.726	13.935	11.448	11.484	15.411	17.629	17.528	15.259	17.467	21.097	12.402	16.171	13.276	16.905	15.206	16.007	14.073	17.494	13.899	12.246	12.014	10.826	12.921	12.085
ENSMUSG00000067825	0.00736856	0.000220696	24	12	1.27668	4.826	4.582	3.816	4.109	4.486	4.508	3.624	6.92	5.282	6.84	6.108	6.243	7.775	7.335	6.333	6.825	5.562	7.252	5.517	7.779	4.921	5.273	3.6	4.616	4.312	3.987	4.46	4.957	5.296	4.07
[truncated: 1,623 more rows]

## Sheet: EX
Circadian Genes in EX group
[truncated: 2,297 more rows]

## Sheet: KD
Circadian Genes in KD group
[truncated: 1,769 more rows]

## Sheet: KE
Circadian Genes in KE group
[truncated: 271 more rows]
