# Supplementary material for: The Liver Circadian Metabolic Homeostasis Influence by Combining Ketogenic Diet with Exercise
Source: Nutrients. 2024 Jun 27;16(13):2039. doi: 10.3390/nu16132039 (PMC11243221; doi:10.3390/nu16132039)
Supplement: Supplementary file 1 [file nutrients-16-02039-s001.zip › Supplement Table S4.xlsx]

## Sheet: Common (CC, EX), Amp
	ONTOLOGY	ID	Description	GeneRatio	BgRatio	pvalue	p.adjust	qvalue	geneID	Count
GO:0032922	BP	GO:0032922	circadian regulation of gene expression	13/663	71/22853	1.1355e-07	0.000419909	0.000372173	Ngfr/Cry1/Nampt/Hnf1b/Nr1d1/Per1/Noct/Npas2/Per3/Clock/Bhlhe40/Usp2/Ciart	13
GO:0042752	BP	GO:0042752	regulation of circadian rhythm	17/663	128/22853	1.83527e-07	0.000419909	0.000372173	Cry1/Nr1d1/Per1/Noct/Btrc/Npas2/Per3/Clock/Bhlhe40/Usp2/Ccar2/Cipc/Suv39h1/Tardbp/Kdm5b/Adora1/Sin3a	17
GO:0048511	BP	GO:0048511	rhythmic process	27/663	306/22853	3.36959e-07	0.000513974	0.000455544	Ngfr/Hlf/Esr1/Cry1/Nampt/Hnf1b/Nr1d1/Per1/Stat5b/Tef/Noct/Btrc/Npas2/Per3/Clock/Bhlhe40/Usp2/Ccar2/Cipc/Amh/Atf5/Ciart/Suv39h1/Tardbp/Kdm5b/Adora1/Sin3a	27
GO:0007623	BP	GO:0007623	circadian rhythm	22/663	221/22853	5.44922e-07	0.00062339	0.000552522	Ngfr/Cry1/Nampt/Hnf1b/Nr1d1/Per1/Noct/Btrc/Npas2/Per3/Clock/Bhlhe40/Usp2/Ccar2/Cipc/Atf5/Ciart/Suv39h1/Tardbp/Kdm5b/Adora1/Sin3a	22
GO:0031330	BP	GO:0031330	negative regulation of cellular catabolic process	22/663	246/22853	3.2776e-06	0.00296183	0.00262512	Dhx34/Psen2/Mapkapk2/Gipc1/Nampt/Scfd1/Parn/Noct/Washc1/Rgp1/Fus/Mtmr2/Lrig2/Kdm4a/Ccar2/Dap/Tardbp/Ikbke/Cirbp/Wdr6/Ubxn1/Taf9	22
GO:0010876	BP	GO:0010876	lipid localization	31/663	436/22853	4.82537e-06	0.00296183	0.00262512	Plscr3/Cry1/Abca8b/Stat5b/Abcd4/Prelid1/Slc10a2/Washc1/Vps51/Vldlr/Abcb11/Stra6l/Dgat2/Aqp9/Sigmar1/Eepd1/4932438A13Rik/Scarb1/Pitpnc1/Abcg5/Abcb1a/Kdm5b/Ikbke/Abcb4/Apof/Agtr1a/Cyp8b1/Lipg/Xkr9/Ceacam1/Tnfaip8l3	31
GO:0015711	BP	GO:0015711	organic anion transport	27/663	352/22853	4.96174e-06	0.00296183	0.00262512	Slc2a9/Slc5a6/Lrrc8a/Slc16a12/Gipc1/Slc9a3r1/Slc25a19/Llgl2/Slc17a4/Slc7a8/Slc25a32/Slc38a2/Slc10a2/Slc25a10/Agxt/Abcb11/Slc23a2/Slc2a2/Slc66a1/Slc25a15/Aqp9/Adora1/Abcb4/Lrrc8d/Slc39a8/Slc4a4/Ceacam1	27
GO:0009895	BP	GO:0009895	negative regulation of catabolic process	25/663	312/22853	5.17803e-06	0.00296183	0.00262512	Dhx34/Psen2/Mapkapk2/Gipc1/Ddit4/Nampt/Scfd1/Parn/Noct/Washc1/Rgp1/Fus/Mtmr2/Lrig2/Kdm4a/Ccar2/Adra2a/Dap/Tardbp/Ikbke/Adora1/Cirbp/Wdr6/Ubxn1/Taf9	25
GO:0039529	BP	GO:0039529	RIG-I signaling pathway	7/663	26/22853	6.81468e-06	0.00346489	0.00307099	Dhx58/Sec14l1/Zc3hav1/Nlrx1/Rnf125/Ddx58/Oasl1	7
GO:0039535	BP	GO:0039535	regulation of RIG-I signaling pathway	6/663	18/22853	8.03193e-06	0.00367541	0.00325758	Dhx58/Sec14l1/Zc3hav1/Nlrx1/Rnf125/Oasl1	6
GO:0035461	BP	GO:0035461	vitamin transmembrane transport	6/663	19/22853	1.14514e-05	0.00476377	0.00422221	Slc5a6/Slc25a19/Slc25a32/Slc23a2/Stra6l/Scarb1	6
GO:0051180	BP	GO:0051180	vitamin transport	8/663	39/22853	1.33584e-05	0.005094	0.00451491	Slc5a6/Slc25a19/Abcd4/Slc25a32/Slc23a2/Slc2a2/Stra6l/Scarb1	8
GO:0039528	BP	GO:0039528	cytoplasmic pattern recognition receptor signaling pathway in response to virus	7/663	30/22853	1.90651e-05	0.0062334	0.00552478	Dhx58/Sec14l1/Zc3hav1/Nlrx1/Rnf125/Ddx58/Oasl1	7
GO:0061013	BP	GO:0061013	regulation of mRNA catabolic process	16/663	161/22853	1.92657e-05	0.0062334	0.00552478	Mov10/Dhx34/Mapkapk2/Samd4/Parn/Noct/Pcbp4/Mettl14/Zc3hav1/Fus/Zc3h12d/Tardbp/Dcp1b/Ikbke/Cirbp/Hnrnpr	16
GO:0009071	BP	GO:0009071	serine family amino acid catabolic process	5/663	13/22853	2.14712e-05	0.0062334	0.00552478	Cbs/Agxt/Scly/Amt/Thnsl2	5
GO:0039531	BP	GO:0039531	regulation of viral-induced cytoplasmic pattern recognition receptor signaling pathway	6/663	21/22853	2.17951e-05	0.0062334	0.00552478	Dhx58/Sec14l1/Zc3hav1/Nlrx1/Rnf125/Oasl1	6
GO:0006869	BP	GO:0006869	lipid transport	27/663	386/22853	2.60657e-05	0.00701627	0.00621864	Plscr3/Cry1/Abca8b/Abcd4/Prelid1/Slc10a2/Washc1/Vps51/Vldlr/Abcb11/Stra6l/Aqp9/Sigmar1/Eepd1/Scarb1/Pitpnc1/Abcg5/Abcb1a/Kdm5b/Abcb4/Apof/Agtr1a/Cyp8b1/Lipg/Xkr9/Ceacam1/Tnfaip8l3	27
GO:0031647	BP	GO:0031647	regulation of protein stability	23/663	307/22853	3.55691e-05	0.00904246	0.00801449	Ift46/Tbrg1/Gipc1/Nr1d1/Tert/Fam107a/Rabl3/Prkn/Pim1/Btrc/Lmna/Per3/Hdac6/Usp2/Ccar2/Ctnnd1/Morc3/Pik3r1/Tardbp/Insc/Flot1/Hdac8/Taf9	23
GO:0046942	BP	GO:0046942	carboxylic acid transport	22/663	288/22853	3.90487e-05	0.00940458	0.00833545	Slc5a6/Lrrc8a/Slc16a12/Gipc1/Slc9a3r1/Llgl2/Slc17a4/Slc7a8/Slc25a32/Slc38a2/Slc10a2/Slc25a10/Agxt/Abcb11/Slc23a2/Slc66a1/Slc25a15/Aqp9/Adora1/Abcb4/Lrrc8d/Ceacam1	22
GO:0098586	BP	GO:0098586	cellular response to virus	10/663	72/22853	4.18478e-05	0.00957479	0.0084863	Dhx58/Sec14l1/Zc3hav1/Nlrx1/Rnf125/Ddx58/Oasl1/Ikbke/Mapk14/Lgals8	10
GO:0015748	BP	GO:0015748	organophosphate ester transport	13/663	122/22853	5.55318e-05	0.0121006	0.010725	Lrrc8a/Plscr3/Slc25a19/Prelid1/Slc25a32/Slc25a33/Scarb1/Pitpnc1/Abcb1a/Abcb4/Slc25a51/Xkr9/Tnfaip8l3	13
GO:0030522	BP	GO:0030522	intracellular receptor signaling pathway	18/663	217/22853	6.77637e-05	0.0140948	0.0124925	Daxx/Dhx58/Esr1/Cry1/Sec14l1/Per1/Pim1/Dnaja1/Clock/Zc3hav1/Fkbp4/Nr3c2/Nlrx1/Kank2/Rnf125/Ddx58/Oasl1/Kmt2d	18
GO:2001020	BP	GO:2001020	regulation of response to DNA damage stimulus	18/663	222/22853	9.08228e-05	0.0175496	0.0155545	Pnkp/Pttg1ip/Cry1/Mrnip/Hnrnpk/Nek4/Parp9/Parp3/Pcbp4/Cbx8/Npas2/Steap3/Skil/Fus/Ccar2/Suv39h1/Shld2/Cebpg	18
GO:0042754	BP	GO:0042754	negative regulation of circadian rhythm	5/663	17/22853	9.37359e-05	0.0175496	0.0155545	Cry1/Cipc/Suv39h1/Adora1/Sin3a	5
GO:0034381	BP	GO:0034381	plasma lipoprotein particle clearance	7/663	38/22853	9.66282e-05	0.0175496	0.0155545	Hnrnpk/Washc1/Vldlr/Dgat2/Csk/Scarb1/Lipg	7
GO:2001022	BP	GO:2001022	positive regulation of response to DNA damage stimulus	12/663	113/22853	0.000109997	0.0175496	0.0155545	Pnkp/Mrnip/Parp9/Parp3/Cbx8/Npas2/Steap3/Skil/Fus/Ccar2/Shld2/Cebpg	12
GO:0035601	BP	GO:0035601	protein deacylation	12/663	114/22853	0.000119754	0.0175496	0.0155545	Hdac5/Per1/Tppp/Lypla2/Hdac6/Ccar2/Sin3a/Msl3l2/Ndst1/Mta3/Suds3/Hdac8	12
GO:0098732	BP	GO:0098732	macromolecule deacylation	12/663	114/22853	0.000119754	0.0175496	0.0155545	Hdac5/Per1/Tppp/Lypla2/Hdac6/Ccar2/Sin3a/Msl3l2/Ndst1/Mta3/Suds3/Hdac8	12
GO:0009615	BP	GO:0009615	response to virus	22/663	311/22853	0.000121163	0.0175496	0.0155545	Mx1/Il12rb1/Mov10/Mlkl/Dhx58/Ddit4/Sec14l1/Serinc5/Parp9/Ifnar2/Ivns1abp/Agbl5/Zc3hav1/Nlrx1/Rnf125/Ddx58/Oasl1/Ikbke/Sin3a/Mapk14/Lgals8/Ifit3	22
GO:0072330	BP	GO:0072330	monocarboxylic acid biosynthetic process	17/663	208/22853	0.000128122	0.0175496	0.0155545	Pdk4/Gamt/Nr1d1/Elovl2/Oxsm/Amacr/Hoga1/Agxt/Dhrs9/Acot7/Acsm5/Elovl5/Daglb/Cyp8b1/Lipg/Thnsl2/Ceacam1	17
GO:0006820	BP	GO:0006820	anion transport	30/663	495/22853	0.000132763	0.0175496	0.0155545	Slc2a9/Slc5a6/Lrrc8a/Slc16a12/Gipc1/Slc9a3r1/Slc25a19/Llgl2/Slc17a4/Slc7a8/Slc25a32/Slc38a2/Slc10a2/Slc25a10/Agxt/Abcb11/Slc23a2/Slc2a2/Slc66a1/Slc25a15/Aqp9/Slc20a2/Abcb1a/Adora1/Abcb4/Lrrc8d/Prkca/Slc39a8/Slc4a4/Ceacam1	30
GO:0044282	BP	GO:0044282	small molecule catabolic process	23/663	335/22853	0.000133643	0.0175496	0.0155545	Inpp5k/Amdhd1/Hal/Upp1/Abcd4/Eci2/Hgd/Cbs/Hoga1/Agxt/Scly/Acmsd/Upp2/Abcb11/Acot7/Sdsl/Mtmr2/Amt/Scarb1/Lonp2/Thnsl2/Acat3/Adh1	23
GO:0015849	BP	GO:0015849	organic acid transport	22/663	314/22853	0.000139064	0.0175496	0.0155545	Slc5a6/Lrrc8a/Gipc1/Slc9a3r1/Llgl2/Abcd4/Slc25a48/Slc7a8/Slc25a32/Slc38a2/Slc10a2/Slc25a10/Agxt/Abcb11/Slc23a2/Slc66a1/Slc25a15/Aqp9/Abcb1a/Adora1/Lrrc8d/Ceacam1	22
GO:0062207	BP	GO:0062207	regulation of pattern recognition receptor signaling pathway	11/663	99/22853	0.000140578	0.0175496	0.0155545	Ptprs/Dhx58/Esr1/Sec14l1/Nr1d1/Zc3hav1/Nlrx1/Rnf125/Gramd4/Oasl1/Flot1	11
GO:0043488	BP	GO:0043488	regulation of mRNA stability	14/663	152/22853	0.000142997	0.0175496	0.0155545	Mov10/Mapkapk2/Samd4/Parn/Noct/Pcbp4/Mettl14/Fus/Zc3h12d/Tardbp/Dcp1b/Ikbke/Cirbp/Hnrnpr	14
GO:0002221	BP	GO:0002221	pattern recognition receptor signaling pathway	15/663	171/22853	0.000144829	0.0175496	0.0155545	Ptprs/Mapkapk2/Dhx58/Esr1/Sec14l1/Nr1d1/Ap3b1/Zc3hav1/Nlrx1/Rnf125/Gramd4/Ddx58/Oasl1/Flot1/Irak2	15
GO:0022604	BP	GO:0022604	regulation of cell morphogenesis	23/663	337/22853	0.000145885	0.0175496	0.0155545	Gna12/Mov10/Rhobtb1/Dbnl/Slc9a3r1/Myh10/Net1/Hnrnpk/St6gal1/Prkn/Plxna2/Anapc2/Slc23a2/Sema4a/Pxn/Myh14/Kank1/Arap1/Gas7/Palmd/Rhod/Fbxo31/Cdc42ep5	23
GO:0046394	BP	GO:0046394	carboxylic acid biosynthetic process	21/663	294/22853	0.000150029	0.0175496	0.0155545	Pdk4/Gamt/Nr1d1/Mthfd1/Elovl2/Oxsm/Amacr/Cbs/Hoga1/Agxt/Acmsd/Dhrs9/Acot7/Sdsl/Acsm5/Elovl5/Daglb/Cyp8b1/Lipg/Thnsl2/Ceacam1	21
GO:0051017	BP	GO:0051017	actin filament bundle assembly	15/663	172/22853	0.000154509	0.0175496	0.0155545	Inpp5k/Myh10/Fam107a/Mtss1/Prkn/Add1/Pxn/Cald1/Kank2/Arap1/Gas7/Serpinf2/Arhgef10l/Pik3r1/Rhod	15
GO:0016053	BP	GO:0016053	organic acid biosynthetic process	21/663	295/22853	0.000157241	0.0175496	0.0155545	Pdk4/Gamt/Nr1d1/Mthfd1/Elovl2/Oxsm/Amacr/Cbs/Hoga1/Agxt/Acmsd/Dhrs9/Acot7/Sdsl/Acsm5/Elovl5/Daglb/Cyp8b1/Lipg/Thnsl2/Ceacam1	21
GO:0051258	BP	GO:0051258	protein polymerization	21/663	295/22853	0.000157241	0.0175496	0.0155545	Snx9/Prune1/Dbnl/Tppp/Fam107a/Mtss1/Prkn/Washc1/Fga/Add1/Fkbp4/Arhgef7/Kank1/Gas7/Fgb/Ssh3/Slain2/Cdk5rap2/Ssh1/Sptan1/Cdc42ep5	21
GO:0034504	BP	GO:0034504	protein localization to nucleus	22/663	318/22853	0.00016656	0.0181471	0.0160841	Ngfr/Hdgf/Pttg1ip/Dmap1/Tbrg1/Sqstm1/Tert/Parp9/Rassf5/Lmna/Tnfrsf1a/Zpr1/Lzts2/Morc3/Pik3r1/Tardbp/Dcp1b/Sin3a/Tor1aip2/Mapk14/Gckr/Syne1	22
GO:0006520	BP	GO:0006520	cellular amino acid metabolic process	19/663	255/22853	0.000178142	0.0183866	0.0162964	Amdhd1/Hal/Gamt/Ddc/Mthfd1/Hgd/Acy1/Cbs/Lars/Hoga1/Agxt/Scly/Acmsd/Sdsl/Ctps2/Amt/Accs/Slc39a8/Thnsl2	19
GO:0006476	BP	GO:0006476	protein deacetylation	11/663	102/22853	0.000183734	0.0183866	0.0162964	Hdac5/Per1/Tppp/Hdac6/Ccar2/Sin3a/Msl3l2/Ndst1/Mta3/Suds3/Hdac8	11
GO:0061572	BP	GO:0061572	actin filament bundle organization	15/663	175/22853	0.000186998	0.0183866	0.0162964	Inpp5k/Myh10/Fam107a/Mtss1/Prkn/Add1/Pxn/Cald1/Kank2/Arap1/Gas7/Serpinf2/Arhgef10l/Pik3r1/Rhod	15
GO:0061014	BP	GO:0061014	positive regulation of mRNA catabolic process	10/663	86/22853	0.000192194	0.0183866	0.0162964	Mov10/Samd4/Parn/Noct/Mettl14/Zc3hav1/Zc3h12d/Tardbp/Dcp1b/Hnrnpr	10
GO:1902903	BP	GO:1902903	regulation of supramolecular fiber organization	25/663	389/22853	0.000195138	0.0183866	0.0162964	Snx9/Inpp5k/Prune1/Dbnl/Mtss1/Prkn/Washc1/C9orf72/Add1/Pxn/Fkbp4/Hdac6/Arhgef7/Kank2/Kank1/Arap1/Ssh3/Slain2/Serpinf2/Cdk5rap2/Arhgef10l/Pik3r1/Ssh1/Sptan1/Cdc42ep5	25
GO:0018401	BP	GO:0018401	peptidyl-proline hydroxylation to 4-hydroxy-L-proline	4/663	11/22853	0.000196885	0.0183866	0.0162964	P4ha2/P4ha1/Ero1a/Egln2	4
GO:0039532	BP	GO:0039532	negative regulation of viral-induced cytoplasmic pattern recognition receptor signaling pathway	4/663	11/22853	0.000196885	0.0183866	0.0162964	Dhx58/Sec14l1/Nlrx1/Rnf125	4
GO:1901606	BP	GO:1901606	alpha-amino acid catabolic process	9/663	71/22853	0.000206401	0.0188898	0.0167424	Hgd/Cbs/Hoga1/Agxt/Scly/Acmsd/Sdsl/Amt/Thnsl2	9
GO:0016054	BP	GO:0016054	organic acid catabolic process	17/663	218/22853	0.00022498	0.0201865	0.0178916	Amdhd1/Hal/Abcd4/Eci2/Hgd/Cbs/Hoga1/Agxt/Scly/Acmsd/Abcb11/Acot7/Sdsl/Amt/Lonp2/Thnsl2/Acat3	17
GO:0050688	BP	GO:0050688	regulation of defense response to virus	9/663	74/22853	0.000283615	0.0249582	0.0221209	Il12rb1/Dhx58/Sec14l1/Parp9/Zc3hav1/Nlrx1/Rnf125/Ddx58/Sin3a	9
GO:2001233	BP	GO:2001233	regulation of apoptotic signaling pathway	25/663	403/22853	0.000332744	0.028729	0.025463	Ngfr/Daxx/Wwox/Pttg1ip/Psen2/Aatf/Slc9a3r1/Prelid1/Hnrnpk/Tert/Ivns1abp/Prkn/Steap3/Rbck1/Skil/Fga/Lmna/Dnaja1/Casp2/Ltbr/Herpud1/Ccar2/Fgb/Vhl/Inca1	25
GO:0048545	BP	GO:0048545	response to steroid hormone	17/663	226/22853	0.000343317	0.028896	0.025611	Daxx/Esr1/Cry1/Ddit4/Per1/Fam107a/Agxt/Dnaja1/Clock/Fkbp4/Nr3c2/Kank2/Pik3r1/Kmt2d/Agtr1a/Hdac8/Adh1	17
GO:0045739	BP	GO:0045739	positive regulation of DNA repair	9/663	76/22853	0.000347307	0.028896	0.025611	Pnkp/Mrnip/Parp9/Parp3/Cbx8/Npas2/Fus/Shld2/Cebpg	9
GO:0043487	BP	GO:0043487	regulation of RNA stability	14/663	166/22853	0.000357764	0.0292345	0.025911	Mov10/Mapkapk2/Samd4/Parn/Noct/Pcbp4/Mettl14/Fus/Zc3h12d/Tardbp/Dcp1b/Ikbke/Cirbp/Hnrnpr	14
GO:1903312	BP	GO:1903312	negative regulation of mRNA metabolic process	10/663	93/22853	0.000365906	0.0293752	0.0260358	Dhx34/Hnrnpl/Mapkapk2/Hnrnpk/Noct/Pcbp4/Fus/Tardbp/Ikbke/Cirbp	10
GO:1903313	BP	GO:1903313	positive regulation of mRNA metabolic process	12/663	129/22853	0.000382867	0.0302069	0.0267729	Mov10/Samd4/Parn/Noct/Mettl14/Zc3hav1/Rbm3/Zc3h12d/Tardbp/Dcp1b/Cirbp/Hnrnpr	12
GO:1901679	BP	GO:1901679	nucleotide transmembrane transport	4/663	13/22853	0.000407265	0.0313389	0.0277762	Lrrc8a/Slc25a32/Slc25a33/Slc25a51	4
GO:0032200	BP	GO:0032200	telomere organization	12/663	130/22853	0.000410912	0.0313389	0.0277762	Ccne1/Pnkp/Ezh1/Ctc1/Tert/Parn/Parp3/Lmna/Recql4/Mapk3/Hdac8/Hspa1a	12
GO:0006402	BP	GO:0006402	mRNA catabolic process	17/663	230/22853	0.000420458	0.0315412	0.0279555	Mov10/Dhx34/Mapkapk2/Samd4/Parn/Noct/Pcbp4/Mettl14/Zc3hav1/Fus/Zc3h12d/Tardbp/Dcp1b/Ikbke/Cirbp/Dis3l2/Hnrnpr	17
GO:1901652	BP	GO:1901652	response to peptide	25/663	411/22853	0.000444926	0.0328384	0.0291053	Ngfr/Inpp5k/Pdk4/Cry1/Stat5b/Hnrnpk/Rab12/Scly/Slc30a10/Grb14/Vcam1/Slc25a33/Eif2b4/Pxn/Smpd3/Csk/Kank1/Meak7/Ccnd3/Tns2/Pik3r1/Agtr1a/Prkca/Mapk14/Ceacam1	25
GO:0016570	BP	GO:0016570	histone modification	27/663	460/22853	0.000466027	0.0338498	0.0300017	Daxx/Brd8/Ezh1/Hdac5/Dmap1/Per1/Hr/Cbx8/Dnmt3b/Lmna/Taf12/Hdac6/Kdm4a/Smyd5/Pim3/Suv39h1/Kdm5b/Sin3a/Msl3l2/Kmt2d/Prkca/Mta3/Ppp1r1b/Mapk3/Suds3/Hdac8/Taf9	27
GO:0051607	BP	GO:0051607	defense response to virus	18/663	255/22853	0.00050022	0.0348384	0.0308779	Mx1/Il12rb1/Mov10/Mlkl/Dhx58/Ddit4/Sec14l1/Serinc5/Parp9/Ifnar2/Agbl5/Zc3hav1/Nlrx1/Rnf125/Ddx58/Oasl1/Sin3a/Ifit3	18
GO:0140546	BP	GO:0140546	defense response to symbiont	18/663	255/22853	0.00050022	0.0348384	0.0308779	Mx1/Il12rb1/Mov10/Mlkl/Dhx58/Ddit4/Sec14l1/Serinc5/Parp9/Ifnar2/Agbl5/Zc3hav1/Nlrx1/Rnf125/Ddx58/Oasl1/Sin3a/Ifit3	18
GO:1900180	BP	GO:1900180	regulation of protein localization to nucleus	13/663	152/22853	0.000502476	0.0348384	0.0308779	Ngfr/Dmap1/Tert/Parp9/Rassf5/Lmna/Tnfrsf1a/Zpr1/Lzts2/Pik3r1/Tardbp/Sin3a/Mapk14	13
GO:0032956	BP	GO:0032956	regulation of actin cytoskeleton organization	23/663	369/22853	0.000531084	0.035513	0.0314758	Snx9/Inpp5k/Rhobtb1/Dbnl/Ctsl/Fam107a/Mtss1/Prkn/Washc1/C9orf72/Add1/Pxn/Kank2/Kank1/Arap1/Ssh3/Serpinf2/Arhgef10l/Pik3r1/Rhod/Ssh1/Sptan1/Cdc42ep5	23
GO:0034383	BP	GO:0034383	low-density lipoprotein particle clearance	5/663	24/22853	0.000544141	0.035513	0.0314758	Hnrnpk/Washc1/Dgat2/Csk/Scarb1	5
GO:0032970	BP	GO:0032970	regulation of actin filament-based process	25/663	417/22853	0.000549635	0.035513	0.0314758	Snx9/Inpp5k/Rhobtb1/Dbnl/Ctsl/Fam107a/Mtss1/Prkn/Washc1/C9orf72/Add1/Pxn/Kank2/Kank1/Arap1/Ssh3/Serpinf2/Arhgef10l/Pik3r1/Rhod/Ssh1/Adora1/Dsp/Sptan1/Cdc42ep5	25
GO:0019511	BP	GO:0019511	peptidyl-proline hydroxylation	4/663	14/22853	0.000557129	0.035513	0.0314758	P4ha2/P4ha1/Ero1a/Egln2	4
GO:0002753	BP	GO:0002753	cytoplasmic pattern recognition receptor signaling pathway	7/663	50/22853	0.000566124	0.035513	0.0314758	Dhx58/Sec14l1/Zc3hav1/Nlrx1/Rnf125/Ddx58/Oasl1	7
GO:0090342	BP	GO:0090342	regulation of cell aging	7/663	50/22853	0.000566124	0.035513	0.0314758	Nampt/Tert/Nek4/Slc30a10/Lmna/Suv39h1/Ypel3	7
GO:0031396	BP	GO:0031396	regulation of protein ubiquitination	16/663	215/22853	0.000570373	0.035513	0.0314758	Daxx/Pttg1ip/Psen2/Sqstm1/Cry1/Fam107a/Ivns1abp/Prkn/Washc1/Btrc/Rassf5/Dnaja1/Herpud1/Dcun1d4/Hdac8/Ubxn1	16
GO:0110053	BP	GO:0110053	regulation of actin filament organization	19/663	280/22853	0.000574293	0.035513	0.0314758	Snx9/Inpp5k/Dbnl/Mtss1/Prkn/Washc1/C9orf72/Add1/Pxn/Kank2/Kank1/Arap1/Ssh3/Serpinf2/Arhgef10l/Pik3r1/Ssh1/Sptan1/Cdc42ep5	19
GO:0044770	BP	GO:0044770	cell cycle phase transition	28/663	492/22853	0.000598605	0.0359423	0.0318563	Ccne1/Cdt1/Cry1/Mrnip/Ctc1/Tert/Fam107a/Cdc23/Clock/Casp2/Zpr1/Kank2/Ccar2/Ccnd3/Atf5/Cdk5rap2/Zc3h12d/Abcb1a/Sin3a/Cirbp/Lsm10/Tcf19/Fbxo31/Mapk14/Mta3/Tcim/Cks2/Riok2	28
GO:0008643	BP	GO:0008643	carbohydrate transport	13/663	155/22853	0.000605081	0.0359423	0.0318563	Slc2a9/Inpp5k/Erbb3/Esr1/Tert/Slc23a2/Slc2a2/Tmem144/Smpd3/Aqp9/Abcb1a/Prkca/Mapk14	13
GO:0051494	BP	GO:0051494	negative regulation of cytoskeleton organization	14/663	175/22853	0.000608756	0.0359423	0.0318563	Inpp5k/Prkn/Add1/Fkbp4/Hdac6/Arhgef7/Kank2/Kank1/Arap1/Ssh3/Cdk5rap2/Pik3r1/Ssh1/Sptan1	14
GO:0061157	BP	GO:0061157	mRNA destabilization	9/663	82/22853	0.000612653	0.0359423	0.0318563	Mov10/Samd4/Parn/Noct/Mettl14/Zc3h12d/Tardbp/Dcp1b/Hnrnpr	9
GO:0043434	BP	GO:0043434	response to peptide hormone	22/663	350/22853	0.000622184	0.0359958	0.0319037	Inpp5k/Pdk4/Cry1/Stat5b/Hnrnpk/Rab12/Scly/Slc30a10/Grb14/Slc25a33/Eif2b4/Pxn/Csk/Kank1/Meak7/Ccnd3/Tns2/Pik3r1/Agtr1a/Prkca/Mapk14/Ceacam1	22
GO:0009069	BP	GO:0009069	serine family amino acid metabolic process	6/663	37/22853	0.000629297	0.0359958	0.0319037	Mthfd1/Cbs/Agxt/Scly/Amt/Thnsl2	6
GO:1901605	BP	GO:1901605	alpha-amino acid metabolic process	14/663	176/22853	0.000644161	0.0363911	0.0322541	Amdhd1/Gamt/Mthfd1/Hgd/Cbs/Hoga1/Agxt/Scly/Acmsd/Sdsl/Ctps2/Amt/Slc39a8/Thnsl2	14
GO:1901987	BP	GO:1901987	regulation of cell cycle phase transition	23/663	377/22853	0.000712034	0.039735	0.0352178	Cdt1/Cry1/Mrnip/Ctc1/Tert/Fam107a/Cdc23/Clock/Casp2/Kank2/Ccar2/Ccnd3/Atf5/Cdk5rap2/Zc3h12d/Sin3a/Cirbp/Lsm10/Fbxo31/Mapk14/Mta3/Tcim/Riok2	23
GO:1901653	BP	GO:1901653	cellular response to peptide	20/663	308/22853	0.000724192	0.0399265	0.0353876	Ngfr/Inpp5k/Pdk4/Stat5b/Hnrnpk/Rab12/Slc30a10/Grb14/Vcam1/Slc25a33/Pxn/Smpd3/Csk/Kank1/Ccnd3/Tns2/Pik3r1/Agtr1a/Prkca/Ceacam1	20
GO:0008360	BP	GO:0008360	regulation of cell shape	13/663	159/22853	0.000768934	0.0418886	0.0371266	Gna12/Rhobtb1/Slc9a3r1/Myh10/Plxna2/Sema4a/Pxn/Myh14/Arap1/Gas7/Palmd/Rhod/Cdc42ep5	13
GO:0018208	BP	GO:0018208	peptidyl-proline modification	6/663	39/22853	0.000840868	0.0451133	0.0399847	P4ha2/P4ha1/Ero1a/Fkbp5/Fkbp4/Egln2	6
GO:0002831	BP	GO:0002831	regulation of response to biotic stimulus	21/663	335/22853	0.000847845	0.0451133	0.0399847	Il12rb1/Dhx58/Sec14l1/Stat5b/Parp9/Cxcl1/Zc3hav1/Nlrx1/Rnf125/Tap1/Ddx58/Oasl1/Ikbke/Sin3a/Trafd1/Serpinb9/Hexim1/Prkca/Mapk3/Nlrc5/Ceacam1	21
GO:0050779	BP	GO:0050779	RNA destabilization	9/663	86/22853	0.000867918	0.0456505	0.0404608	Mov10/Samd4/Parn/Noct/Mettl14/Zc3h12d/Tardbp/Dcp1b/Hnrnpr	9
GO:1901214	BP	GO:1901214	regulation of neuron death	23/663	383/22853	0.000880835	0.0458034	0.0405964	Ngfr/Daxx/Stambp/Erbb3/Esr1/Ddit4/Cpeb4/Tert/Prkn/Vegfb/Slc30a10/Slc23a2/Casp6/Cntfr/Casp2/Tnfrsf1a/Zpr1/Bace1/Meak7/Sigmar1/Ssh1/Adora1/Egln2	23
GO:0007015	BP	GO:0007015	actin filament organization	26/663	456/22853	0.000900457	0.0461848	0.0409344	Snx9/Inpp5k/Rhobtb1/Dbnl/Myh10/Fam107a/Mtss1/Prkn/Washc1/C9orf72/Add1/Pxn/Cald1/Kank2/Kank1/Arap1/Gas7/Ssh3/Serpinf2/Coro7/Arhgef10l/Pik3r1/Rhod/Ssh1/Sptan1/Cdc42ep5	26
GO:0045912	BP	GO:0045912	negative regulation of carbohydrate metabolic process	7/663	54/22853	0.000908354	0.0461848	0.0409344	Inpp5k/Cry1/Ddit4/Prkn/Smpd3/Gckr/Maea	7
GO:0034655	BP	GO:0034655	nucleobase-containing compound catabolic process	23/663	385/22853	0.000944317	0.0472341	0.0418644	Mov10/Dhx34/Mapkapk2/Upp1/Samd4/Parn/Noct/Pcbp4/Upp2/Mettl14/Acot7/Zc3hav1/Fus/Zpr1/Entpd8/Zc3h12d/Tardbp/Dcp1b/Ikbke/Cirbp/Nudt18/Dis3l2/Hnrnpr	23
GO:1903311	BP	GO:1903311	regulation of mRNA metabolic process	19/663	292/22853	0.000949636	0.0472341	0.0418644	Mov10/Dhx34/Hnrnpl/Mapkapk2/Hnrnpk/Samd4/Parn/Noct/Pcbp4/Mettl14/Zc3hav1/Fus/Rbm3/Zc3h12d/Tardbp/Dcp1b/Ikbke/Cirbp/Hnrnpr	19
GO:0009308	BP	GO:0009308	amine metabolic process	11/663	124/22853	0.000984356	0.0472484	0.0418771	Inmt/Ddc/Prkn/Chka/Acmsd/Vcam1/Sult1d1/Gde1/Vhl/Agtr1a/Amd1	11
GO:0010639	BP	GO:0010639	negative regulation of organelle organization	22/663	363/22853	0.00100332	0.0472484	0.0418771	Inpp5k/Cdt1/Esr1/Ctc1/Scfd1/Adck1/Prelid1/Prkn/Lmna/Add1/Fkbp4/Hdac6/Arhgef7/Kank2/Kank1/Arap1/Recql4/Ssh3/Cdk5rap2/Pik3r1/Ssh1/Sptan1	22
GO:0019439	BP	GO:0019439	aromatic compound catabolic process	25/663	435/22853	0.00100359	0.0472484	0.0418771	Mov10/Dhx34/Mapkapk2/Upp1/Samd4/Parn/Hgd/Noct/Pcbp4/Acmsd/Upp2/Mettl14/Acot7/Zc3hav1/Fus/Zpr1/Entpd8/Zc3h12d/Tardbp/Dcp1b/Ikbke/Cirbp/Nudt18/Dis3l2/Hnrnpr	25
GO:0006401	BP	GO:0006401	RNA catabolic process	18/663	271/22853	0.00101326	0.0472484	0.0418771	Mov10/Dhx34/Mapkapk2/Samd4/Parn/Noct/Pcbp4/Mettl14/Zc3hav1/Fus/Zpr1/Zc3h12d/Tardbp/Dcp1b/Ikbke/Cirbp/Dis3l2/Hnrnpr	18
GO:0072527	BP	GO:0072527	pyrimidine-containing compound metabolic process	7/663	55/22853	0.00101518	0.0472484	0.0418771	Upp1/Cmpk2/Tk1/Nme7/Upp2/Ctps2/Acpp	7
GO:1903320	BP	GO:1903320	regulation of protein modification by small protein conjugation or removal	17/663	249/22853	0.00102512	0.0472484	0.0418771	Daxx/Pttg1ip/Psen2/Sqstm1/Cry1/Fam107a/Ivns1abp/Prkn/Washc1/Btrc/Rassf5/Rwdd3/Dnaja1/Herpud1/Dcun1d4/Hdac8/Ubxn1	17
GO:0044270	BP	GO:0044270	cellular nitrogen compound catabolic process	24/663	412/22853	0.00104541	0.0472484	0.0418771	Mov10/Dhx34/Mapkapk2/Upp1/Samd4/Parn/Noct/Pcbp4/Acmsd/Upp2/Mettl14/Acot7/Zc3hav1/Fus/Zpr1/Entpd8/Zc3h12d/Tardbp/Dcp1b/Ikbke/Cirbp/Nudt18/Dis3l2/Hnrnpr	24
GO:0000723	BP	GO:0000723	telomere maintenance	11/663	125/22853	0.00105171	0.0472484	0.0418771	Ccne1/Pnkp/Ctc1/Tert/Parn/Parp3/Lmna/Recql4/Mapk3/Hdac8/Hspa1a	11
GO:0007346	BP	GO:0007346	regulation of mitotic cell cycle	26/663	461/22853	0.00105318	0.0472484	0.0418771	Cdt1/Aatf/Esr1/Mrnip/Slc9a3r1/Ctc1/Stat5b/Tert/Fam107a/Cdc23/Casp2/Smpd3/Usp2/Kank2/Ccnd3/Pim3/Cdk5rap2/Zc3h12d/Sin3a/Lsm10/Prkca/Fbxo31/Mta3/Cks2/Btc/Riok2	26
GO:1901361	BP	GO:1901361	organic cyclic compound catabolic process	26/663	461/22853	0.00105318	0.0472484	0.0418771	Mov10/Dhx34/Mapkapk2/Upp1/Samd4/Parn/Hgd/Noct/Pcbp4/Acmsd/Upp2/Mettl14/Acot7/Zc3hav1/Fus/Zpr1/Entpd8/Scarb1/Zc3h12d/Tardbp/Dcp1b/Ikbke/Cirbp/Nudt18/Dis3l2/Hnrnpr	26
GO:0046700	BP	GO:0046700	heterocycle catabolic process	24/663	413/22853	0.00108044	0.0476796	0.0422593	Mov10/Dhx34/Mapkapk2/Upp1/Samd4/Parn/Noct/Pcbp4/Acmsd/Upp2/Mettl14/Acot7/Zc3hav1/Fus/Zpr1/Entpd8/Zc3h12d/Tardbp/Dcp1b/Ikbke/Cirbp/Nudt18/Dis3l2/Hnrnpr	24
GO:0071383	BP	GO:0071383	cellular response to steroid hormone stimulus	13/663	165/22853	0.00108363	0.0476796	0.0422593	Daxx/Esr1/Cry1/Ddit4/Per1/Fam107a/Dnaja1/Clock/Fkbp4/Nr3c2/Kank2/Kmt2d/Agtr1a	13
GO:2000781	BP	GO:2000781	positive regulation of double-strand break repair	6/663	41/22853	0.00110341	0.0480878	0.0426211	Pnkp/Mrnip/Parp9/Parp3/Fus/Shld2	6
GO:0005938	CC	GO:0005938	cell cortex	24/657	305/22838	9.38675e-06	0.00468399	0.0042191	Daxx/Snx9/Psen2/Gipc1/Rhobtb1/Dbnl/Llgl2/Myh10/Hnrnpk/Washc1/Fga/Cald1/Exoc4/Gys2/Usp2/Fgb/Lasp1/Rhod/Pard6b/Stxbp6/Insc/Sptan1/Flot1/Maea	24
GO:0000118	CC	GO:0000118	histone deacetylase complex	9/657	74/22838	0.000266557	0.0367098	0.0330663	Brd8/Hdac5/Dmap1/Hr/Hdac6/Sin3a/Mta3/Suds3/Hdac8	9
GO:0016323	CC	GO:0016323	basolateral plasma membrane	18/657	245/22838	0.000280121	0.0367098	0.0330663	Slc2a9/Atp7b/Slc16a12/Erbb3/Abca8b/Slc7a8/Cldn1/Slc23a2/Slc2a2/Aqp9/Hjv/Adora1/Agtr1a/Slc39a8/Dsp/Flot1/Slc4a4/Ceacam1	18
GO:0030427	CC	GO:0030427	site of polarized growth	16/657	208/22838	0.000361611	0.0367098	0.0330663	Hdac5/Psen2/Dbnl/Myh10/C9orf72/Exoc4/Fkbp4/Myh14/Arhgef7/Zpr1/Lrig2/Ctnnd1/Shank2/Ssh1/Hnrnpr/Fkbp15	16
GO:0045177	CC	GO:0045177	apical part of cell	28/657	481/22838	0.000367834	0.0367098	0.0330663	Slc2a9/Atp7b/Psen2/Erbb3/Slc9a3r1/Ctsl/Slc7a8/Cldn1/Slc10a2/Vldlr/Abcb11/Slc23a2/Slc2a2/Vcam1/Mpdz/Epb41l4b/Cntfr/Acpp/Gnat1/Shank2/Abcg5/Abcb1a/Abcb4/Pard6b/Insc/Prkca/Slc39a8/Ceacam1	28
GO:0000932	CC	GO:0000932	P-body	9/657	83/22838	0.000630746	0.0493718	0.0444716	Mov10/Sqstm1/Samd4/Noct/C9orf72/Zc3h12d/Dcp1b/Dis3l2/Syne1	9
GO:0030426	CC	GO:0030426	growth cone	15/657	201/22838	0.000747648	0.0493718	0.0444716	Hdac5/Psen2/Myh10/C9orf72/Exoc4/Fkbp4/Myh14/Arhgef7/Zpr1/Lrig2/Ctnnd1/Shank2/Ssh1/Hnrnpr/Fkbp15	15
GO:0031300	CC	GO:0031300	intrinsic component of organelle membrane	22/657	363/22838	0.000900051	0.0493718	0.0444716	Lrrc8a/Ptprs/Fkbp8/Micu1/Pcsk4/Slc25a19/Adck1/Elovl2/Ero1a/Dhrs9/Pex11b/Slc66a1/Slc46a3/Agk/Dgat2/Elovl5/Sppl2b/Tap1/Tmem33/Acer2/Pgap3/Pex26	22
GO:0030864	CC	GO:0030864	cortical actin cytoskeleton	9/657	88/22838	0.000965922	0.0493718	0.0444716	Snx9/Dbnl/Llgl2/Cald1/Gys2/Lasp1/Sptan1/Flot1/Maea	9
GO:0031301	CC	GO:0031301	integral component of organelle membrane	21/657	343/22838	0.00102715	0.0493718	0.0444716	Lrrc8a/Ptprs/Fkbp8/Micu1/Pcsk4/Slc25a19/Adck1/Elovl2/Ero1a/Dhrs9/Pex11b/Slc66a1/Slc46a3/Agk/Dgat2/Elovl5/Sppl2b/Tap1/Tmem33/Acer2/Pex26	21
GO:0009925	CC	GO:0009925	basal plasma membrane	18/657	275/22838	0.00108836	0.0493718	0.0444716	Slc2a9/Atp7b/Slc16a12/Erbb3/Abca8b/Slc7a8/Cldn1/Slc23a2/Slc2a2/Aqp9/Hjv/Adora1/Agtr1a/Slc39a8/Dsp/Flot1/Slc4a4/Ceacam1	18
GO:0150034	CC	GO:0150034	distal axon	22/657	371/22838	0.0011921	0.0495716	0.0446516	Hdac5/Psen2/Esr1/Myh10/Hnrnpk/Prkn/C9orf72/Tprgl/Exoc4/Fkbp4/Myh14/Arhgef7/Zpr1/Lrig2/Adra2a/Ctnnd1/Shank2/Ssh1/Adora1/Prkca/Hnrnpr/Fkbp15	22
GO:0031072	MF	GO:0031072	heat shock protein binding	16/652	148/22360	7.02832e-06	0.00495413	0.00424613	Chordc1/Hnrnpk/Prkn/Fkbp5/Npas2/Dnaja1/Fkbp4/Unc45a/Hdac6/Hspa13/Fgf1/Atf5/Mettl22/Adora1/Hdac8/Hspa1a	16
GO:0044389	MF	GO:0044389	ubiquitin-like protein ligase binding	25/652	330/22360	1.4807e-05	0.00495413	0.00424613	Ngfr/Daxx/Snx9/Sqstm1/Erbb3/Per1/Parp9/Prkn/Cbs/Washc1/Anapc2/Dnaja1/Per3/Ltbr/Hdac6/Usp2/Kdm4a/Fzd8/Ddx58/Abcb1a/Pik3r1/Ikbke/Fzd5/Ubxn1/Hspa1a	25
GO:0031625	MF	GO:0031625	ubiquitin protein ligase binding	24/652	313/22360	1.79281e-05	0.00495413	0.00424613	Ngfr/Daxx/Snx9/Sqstm1/Erbb3/Per1/Prkn/Cbs/Washc1/Anapc2/Dnaja1/Per3/Ltbr/Hdac6/Usp2/Kdm4a/Fzd8/Ddx58/Abcb1a/Pik3r1/Ikbke/Fzd5/Ubxn1/Hspa1a	24
GO:0005096	MF	GO:0005096	GTPase activator activity	28/652	405/22360	2.49795e-05	0.005177	0.00443715	Arhgef40/Evi5/Stard13/Gipc1/Llgl2/Net1/Spata13/Asap1/Lars/Rabgef1/Farp1/Rgs16/Arfgap1/Tbck/C9orf72/Rgp1/Eif2b4/Denn2b/Rasa3/Arhgef7/Arap1/Tbc1d10a/Ranbp10/Tbc1d17/Arhgef10l/Tbc1d22a/Asap2/Dennd4a	28
GO:0019213	MF	GO:0019213	deacetylase activity	7/652	34/22360	4.70137e-05	0.00587251	0.00503326	Hdac5/Hdac6/Ndst2/Ndst1/Suds3/Hdac8/Macrod2	7
GO:0030695	MF	GO:0030695	GTPase regulator activity	28/652	421/22360	4.95869e-05	0.00587251	0.00503326	Arhgef40/Evi5/Stard13/Gipc1/Llgl2/Net1/Spata13/Asap1/Lars/Rabgef1/Farp1/Rgs16/Arfgap1/Tbck/C9orf72/Rgp1/Eif2b4/Denn2b/Rasa3/Arhgef7/Arap1/Tbc1d10a/Ranbp10/Tbc1d17/Arhgef10l/Tbc1d22a/Asap2/Dennd4a	28
GO:0060589	MF	GO:0060589	nucleoside-triphosphatase regulator activity	28/652	421/22360	4.95869e-05	0.00587251	0.00503326	Arhgef40/Evi5/Stard13/Gipc1/Llgl2/Net1/Spata13/Asap1/Lars/Rabgef1/Farp1/Rgs16/Arfgap1/Tbck/C9orf72/Rgp1/Eif2b4/Denn2b/Rasa3/Arhgef7/Arap1/Tbc1d10a/Ranbp10/Tbc1d17/Arhgef10l/Tbc1d22a/Asap2/Dennd4a	28
GO:0090482	MF	GO:0090482	vitamin transmembrane transporter activity	6/652	25/22360	6.62414e-05	0.00686427	0.00588328	Slc5a6/Slc25a19/Abcd4/Slc25a32/Slc23a2/Slc2a2	6
GO:0001222	MF	GO:0001222	transcription corepressor binding	7/652	37/22360	8.34023e-05	0.00768228	0.00658439	Hdgf/Hdac5/Esr1/Nr1d1/Per1/Per3/Hdac6	7
GO:0016763	MF	GO:0016763	pentosyltransferase activity	8/652	52/22360	0.000121376	0.0100621	0.00862411	Upp1/Nampt/Xylt2/Parp9/Parp3/Upp2/Zc3hav1/Parp12	8
GO:0003779	MF	GO:0003779	actin binding	27/652	444/22360	0.000289701	0.0218329	0.0187127	Hdgf/Gipc1/Dbnl/Myh10/Fam107a/Rai14/Mtss1/Prkn/Washc1/Add1/Cald1/Myh14/Hdac6/Gas7/Ssh3/Lasp1/Coro7/Ssh1/Ncald/Tln2/Sptan1/Fkbp15/Ceacam1/Maea/Wipf3/Syne1/Klhl17	27
GO:0046943	MF	GO:0046943	carboxylic acid transmembrane transporter activity	14/652	166/22360	0.000375864	0.025477	0.021836	Slc5a6/Slc16a12/Slc9a3r1/Slc7a8/Slc25a32/Slc38a2/Slc10a2/Slc25a10/Abcb11/Slc23a2/Slc66a1/Slc25a15/Abcb1a/Ceacam1	14
GO:0005342	MF	GO:0005342	organic acid transmembrane transporter activity	14/652	167/22360	0.000399519	0.025477	0.021836	Slc5a6/Slc16a12/Slc9a3r1/Slc7a8/Slc25a32/Slc38a2/Slc10a2/Slc25a10/Abcb11/Slc23a2/Slc66a1/Slc25a15/Abcb1a/Ceacam1	14
GO:0015144	MF	GO:0015144	carbohydrate transmembrane transporter activity	6/652	36/22360	0.000554815	0.032853	0.0281579	Slc2a9/Abcb11/Slc23a2/Slc2a2/Tmem144/Aqp9	6
GO:0005319	MF	GO:0005319	lipid transporter activity	13/652	160/22360	0.000853029	0.047144	0.0404066	Plscr3/Abca8b/Abcd4/Prelid1/Slc10a2/Abcb11/Pitpnc1/Abcg5/Abcb1a/Abcb4/Xkr9/Ceacam1/Tnfaip8l3	13
GO:0070279	MF	GO:0070279	vitamin B6 binding	7/652	54/22360	0.000935245	0.0482747	0.0413757	Ddc/Cbs/Agxt/Scly/Alas1/Accs/Thnsl2	7
GO:0008514	MF	GO:0008514	organic anion transmembrane transporter activity	14/652	183/22360	0.000989951	0.0482747	0.0413757	Slc5a6/Lrrc8a/Slc16a12/Slc9a3r1/Slc7a8/Slc25a32/Slc38a2/Slc25a10/Slc23a2/Slc2a2/Slc66a1/Slc25a15/Slc39a8/Slc4a4	14

## Sheet: Common (CC, EX), Phase
	ONTOLOGY	ID	Description	GeneRatio	BgRatio	pvalue	p.adjust	qvalue	geneID	Count
GO:0007623	BP	GO:0007623	circadian rhythm	22/555	221/22853	2.54145e-08	0.00010979	9.66819e-05	Ngfr/Hnrnpd/Cry1/Igf1/Srebf1/Hnf1b/Per1/Noct/Npas2/Rorc/Clock/Usp2/Atf5/Tardbp/Kdm5b/Adora1/Sin3a/Gpr157/Arntl/Per2/Nfil3/Dbp	22
GO:0006986	BP	GO:0006986	response to unfolded protein	15/555	118/22853	1.811e-07	0.000391175	0.000344471	Atf6b/Hspa8/Cdk5rap3/Ero1a/Syvn1/Ubxn4/Erp44/Hsph1/Herpud1/Hspa13/Creb3l2/Edem3/Hspa2/Hspa1b/Hspa1a	15
GO:0048511	BP	GO:0048511	rhythmic process	24/555	306/22853	5.39534e-07	0.000776929	0.000684167	Ngfr/Hnrnpd/Hlf/Cry1/Igf1/Srebf1/Hnf1b/Per1/Noct/Npas2/Rorc/Clock/Usp2/Amh/Atf5/Tardbp/Kdm5b/Adora1/Sin3a/Gpr157/Arntl/Per2/Nfil3/Dbp	24
GO:0032922	BP	GO:0032922	circadian regulation of gene expression	11/555	71/22853	1.07621e-06	0.00116231	0.00102354	Ngfr/Cry1/Hnf1b/Per1/Noct/Npas2/Rorc/Clock/Usp2/Arntl/Per2	11
GO:0035966	BP	GO:0035966	response to topologically incorrect protein	15/555	140/22853	1.67765e-06	0.00144949	0.00127643	Atf6b/Hspa8/Cdk5rap3/Ero1a/Syvn1/Ubxn4/Erp44/Hsph1/Herpud1/Hspa13/Creb3l2/Edem3/Hspa2/Hspa1b/Hspa1a	15
GO:0031331	BP	GO:0031331	positive regulation of cellular catabolic process	28/555	425/22853	2.08288e-06	0.00149968	0.00132062	Hnrnpd/Mov10/Snx9/Psen2/Plin5/Igf1/Rnf144a/Plk2/Samd4/Parn/Noct/Rab12/Prkn/C9orf72/Zc3hav1/Herpud1/Sesn3/Adra2a/Daglb/Zer1/Tardbp/Dcp1b/Gck/Pcsk9/Hnrnpr/Pnldc1/Hspa1b/Hspa1a	28
GO:0042752	BP	GO:0042752	regulation of circadian rhythm	14/555	128/22853	2.90253e-06	0.00152857	0.00134607	Hnrnpd/Cry1/Per1/Noct/Npas2/Rorc/Clock/Usp2/Tardbp/Kdm5b/Adora1/Sin3a/Arntl/Per2	14
GO:0015833	BP	GO:0015833	peptide transport	23/555	315/22853	3.14023e-06	0.00152857	0.00134607	Mcu/Srebf1/Hnf1b/Slc9a3r1/Prkn/Osbp/Lrp5/Il1rn/Fga/Clock/Arhgef7/Pde4c/Smpd3/Adra2a/Fgb/Fgg/Tap1/Tardbp/Gck/Adora1/Arntl/Per2/Acvr2b	23
GO:1903313	BP	GO:1903313	positive regulation of mRNA metabolic process	14/555	129/22853	3.18453e-06	0.00152857	0.00134607	Hnrnpd/Mov10/Hspa8/Adarb1/Samd4/Parn/Noct/Tra2a/Zc3hav1/Rbm3/Tardbp/Dcp1b/Hnrnpr/Pnldc1	14
GO:0042886	BP	GO:0042886	amide transport	24/555	344/22853	4.22411e-06	0.00169227	0.00149022	Slc5a6/Mcu/Srebf1/Hnf1b/Slc9a3r1/Prkn/Osbp/Lrp5/Il1rn/Fga/Clock/Arhgef7/Pde4c/Smpd3/Adra2a/Fgb/Fgg/Tap1/Tardbp/Gck/Adora1/Arntl/Per2/Acvr2b	24
GO:0009896	BP	GO:0009896	positive regulation of catabolic process	30/555	494/22853	4.68824e-06	0.00169227	0.00149022	Hnrnpd/Mov10/Snx9/Psen2/Plin5/Igf1/Rnf144a/Plk2/Samd4/Parn/Noct/Rab12/Prkn/C9orf72/Zc3hav1/Herpud1/Wwp2/Sesn3/Adra2a/Daglb/Zer1/Tardbp/Dcp1b/Gck/Adora1/Pcsk9/Hnrnpr/Pnldc1/Hspa1b/Hspa1a	30
GO:1900180	BP	GO:1900180	regulation of protein localization to nucleus	15/555	152/22853	4.70075e-06	0.00169227	0.00149022	Ngfr/Cdk5rap3/Parp9/Rassf5/Lmna/Tnfrsf1a/Zpr1/Fermt2/Mdfic/Tardbp/Sin3a/Yap1/Mapk14/Ei24/Nup62	15
GO:0009914	BP	GO:0009914	hormone transport	25/555	374/22853	5.6775e-06	0.00188668	0.00166142	Mcu/Cry1/Srebf1/Hnf1b/Slc7a8/Prkn/Osbp/Lrp5/Il1rn/Fga/Clock/Adm/Arhgef7/Pde4c/Smpd3/Adra2a/Fgb/Fgg/Tardbp/Gck/Kdm5b/Adora1/Arntl/Per2/Acvr2b	25
GO:0030522	BP	GO:0030522	intracellular receptor signaling pathway	18/555	217/22853	6.49361e-06	0.00200374	0.0017645	Plin5/Fam120b/Rxrg/Dhx58/Cry1/Igf1/Sec14l1/Per1/Dnaja1/Clock/Zc3hav1/Nr3c2/Rnf125/Oasl1/Kmt2d/Yap1/Arntl/Cyp26b1	18
GO:0002790	BP	GO:0002790	peptide secretion	21/555	294/22853	1.16975e-05	0.00288868	0.00254378	Mcu/Srebf1/Hnf1b/Prkn/Osbp/Lrp5/Il1rn/Fga/Clock/Arhgef7/Pde4c/Smpd3/Adra2a/Fgb/Fgg/Tardbp/Gck/Adora1/Arntl/Per2/Acvr2b	21
GO:0051085	BP	GO:0051085	chaperone cofactor-dependent protein refolding	7/555	33/22853	1.18417e-05	0.00288868	0.00254378	Hspa8/Ero1a/Hsph1/Hspa13/Hspa2/Hspa1b/Hspa1a	7
GO:0046879	BP	GO:0046879	hormone secretion	24/555	366/22853	1.19862e-05	0.00288868	0.00254378	Mcu/Cry1/Srebf1/Hnf1b/Prkn/Osbp/Lrp5/Il1rn/Fga/Clock/Adm/Arhgef7/Pde4c/Smpd3/Adra2a/Fgb/Fgg/Tardbp/Gck/Kdm5b/Adora1/Arntl/Per2/Acvr2b	24
GO:0034504	BP	GO:0034504	protein localization to nucleus	22/555	318/22853	1.20362e-05	0.00288868	0.00254378	Ngfr/Hdgf/Hspa8/Cdk5rap3/Parp9/Rassf5/Lmna/Tnfrsf1a/Zpr1/Fermt2/Mdfic/Tardbp/Dcp1b/Sin3a/Sprn/Yap1/Mapk14/Arntl/Ei24/Zbtb16/Syne1/Nup62	22
GO:0030072	BP	GO:0030072	peptide hormone secretion	20/555	286/22853	2.54961e-05	0.00579702	0.00510488	Mcu/Srebf1/Hnf1b/Prkn/Osbp/Lrp5/Il1rn/Fga/Clock/Arhgef7/Pde4c/Smpd3/Adra2a/Fgb/Fgg/Tardbp/Gck/Arntl/Per2/Acvr2b	20
GO:0006458	BP	GO:0006458	'de novo' protein folding	7/555	38/22853	3.14923e-05	0.00647841	0.00570491	Hspa8/Ero1a/Hsph1/Hspa13/Hspa2/Hspa1b/Hspa1a	7
GO:0051084	BP	GO:0051084	'de novo' posttranslational protein folding	7/555	38/22853	3.14923e-05	0.00647841	0.00570491	Hspa8/Ero1a/Hsph1/Hspa13/Hspa2/Hspa1b/Hspa1a	7
GO:0051258	BP	GO:0051258	protein polymerization	20/555	295/22853	3.95639e-05	0.00753751	0.00663756	Snx9/Dbnl/Tppp/Mtss1/Prkn/Washc1/Diaph1/Fga/Gba2/Add1/Eln/Arhgef7/Kank1/Fgb/Fgg/Ssh3/Slain2/Ssh1/Clip1/Sptan1	20
GO:0062012	BP	GO:0062012	regulation of small molecule metabolic process	23/555	369/22853	4.01303e-05	0.00753751	0.00663756	Sec14l2/Por/Plin5/Pdk4/Cry1/Igf1/Ddit4/Srebf1/Prkn/Pfkfb1/Abcb11/Fmo5/Rorc/Ak4/Mfsd2a/H6pd/Dgat2/Elovl5/Fgf1/Gck/Lonp2/Ceacam1/Maea	23
GO:0061014	BP	GO:0061014	positive regulation of mRNA catabolic process	10/555	86/22853	4.45337e-05	0.00801606	0.00705898	Hnrnpd/Mov10/Samd4/Parn/Noct/Zc3hav1/Tardbp/Dcp1b/Hnrnpr/Pnldc1	10
GO:0039535	BP	GO:0039535	regulation of RIG-I signaling pathway	5/555	18/22853	5.46954e-05	0.00939447	0.00827281	Dhx58/Sec14l1/Zc3hav1/Rnf125/Oasl1	5
GO:2001233	BP	GO:2001233	regulation of apoptotic signaling pathway	24/555	403/22853	5.65408e-05	0.00939447	0.00827281	Ngfr/Psen2/Aatf/Igf1/Slc9a3r1/Prelid1/Hnrnpk/Ivns1abp/Prkn/Syvn1/Rbck1/Fga/Lmna/Dnaja1/Hsph1/Casp2/Ltbr/Herpud1/Faim/Fgb/Fgg/Vhl/Yap1/Ei24	24
GO:0045542	BP	GO:0045542	positive regulation of cholesterol biosynthetic process	4/555	10/22853	6.43231e-05	0.00950162	0.00836717	Sec14l2/Por/Srebf1/Fgf1	4
GO:0051775	BP	GO:0051775	response to redox state	4/555	10/22853	6.43231e-05	0.00950162	0.00836717	Npas2/Clock/Smpd3/Arntl	4
GO:0106120	BP	GO:0106120	positive regulation of sterol biosynthetic process	4/555	10/22853	6.43231e-05	0.00950162	0.00836717	Sec14l2/Por/Srebf1/Fgf1	4
GO:0034620	BP	GO:0034620	cellular response to unfolded protein	10/555	90/22853	6.59835e-05	0.00950162	0.00836717	Atf6b/Hspa8/Cdk5rap3/Ero1a/Herpud1/Hspa13/Creb3l2/Hspa2/Hspa1b/Hspa1a	10
GO:0002791	BP	GO:0002791	regulation of peptide secretion	17/555	236/22853	7.05007e-05	0.00982143	0.00864879	Mcu/Srebf1/Prkn/Osbp/Lrp5/Fga/Clock/Arhgef7/Pde4c/Adra2a/Fgb/Fgg/Tardbp/Gck/Adora1/Arntl/Per2	17
GO:0042026	BP	GO:0042026	protein refolding	5/555	19/22853	7.27513e-05	0.00982143	0.00864879	Hspa8/Hspa13/Hspa2/Hspa1b/Hspa1a	5
GO:0090087	BP	GO:0090087	regulation of peptide transport	17/555	238/22853	7.82319e-05	0.0102413	0.0090185	Mcu/Srebf1/Prkn/Osbp/Lrp5/Fga/Clock/Arhgef7/Pde4c/Adra2a/Fgb/Fgg/Tardbp/Gck/Adora1/Arntl/Per2	17
GO:0061077	BP	GO:0061077	chaperone-mediated protein folding	8/555	59/22853	8.58391e-05	0.0106197	0.00935177	Hspa8/Ero1a/Fkbp5/Hsph1/Hspa13/Hspa2/Hspa1b/Hspa1a	8
GO:0009895	BP	GO:0009895	negative regulation of catabolic process	20/555	312/22853	8.60394e-05	0.0106197	0.00935177	Hnrnpd/Psen2/Plin5/Ehmt2/Mapkapk2/Cdk5rap3/Gipc1/Ddit4/Scfd1/Parn/Noct/Washc1/Mfsd2a/Mtmr2/Lrig2/Adra2a/Dap/Tardbp/Adora1/Wdr6	20
GO:0032868	BP	GO:0032868	response to insulin	17/555	244/22853	0.000106086	0.0127303	0.0112104	Pdk4/Cry1/Srebf1/Hnrnpk/Rab12/Grb14/Slc25a33/Sesn3/Kank1/Meak7/Ccnd3/Tns2/Gck/Pcsk9/Mapk14/Sort1/Ceacam1	17
GO:0031330	BP	GO:0031330	negative regulation of cellular catabolic process	17/555	246/22853	0.000117134	0.0136761	0.0120433	Hnrnpd/Psen2/Plin5/Ehmt2/Mapkapk2/Cdk5rap3/Gipc1/Scfd1/Parn/Noct/Washc1/Mfsd2a/Mtmr2/Lrig2/Dap/Tardbp/Wdr6	17
GO:0039531	BP	GO:0039531	regulation of viral-induced cytoplasmic pattern recognition receptor signaling pathway	5/555	21/22853	0.000122299	0.0139035	0.0122435	Dhx58/Sec14l1/Zc3hav1/Rnf125/Oasl1	5
GO:0043161	BP	GO:0043161	proteasome-mediated ubiquitin-dependent protein catabolic process	24/555	425/22853	0.000128142	0.0141942	0.0124995	Gna12/Psmd4/Ube2g2/Psen2/Gipc1/Rnf144a/Plk2/Prkn/Cdc23/Syvn1/Ubxn4/Rbck1/Clock/Klhdc10/Herpud1/Wwp2/Fem1c/Zer1/Edem3/Fbxo31/Arntl/Maea/Hspa1b/Hspa1a	24
GO:0006213	BP	GO:0006213	pyrimidine nucleoside metabolic process	4/555	12/22853	0.000145855	0.0153681	0.0135332	Upp1/Tk1/Upp2/Tk2	4
GO:2000322	BP	GO:2000322	regulation of glucocorticoid receptor signaling pathway	4/555	12/22853	0.000145855	0.0153681	0.0135332	Cry1/Per1/Clock/Arntl	4
GO:0046883	BP	GO:0046883	regulation of hormone secretion	19/555	302/22853	0.000163482	0.0161992	0.0142651	Mcu/Cry1/Srebf1/Prkn/Osbp/Lrp5/Fga/Clock/Arhgef7/Pde4c/Adra2a/Fgb/Fgg/Tardbp/Gck/Kdm5b/Adora1/Arntl/Per2	19
GO:0019216	BP	GO:0019216	regulation of lipid metabolic process	22/555	379/22853	0.000164347	0.0161992	0.0142651	Sec14l2/Por/Plin5/Pdk4/Igf1/Srebf1/Washc1/Abcb11/Fmo5/Rorc/Mfsd2a/H6pd/Dgat2/Smpd3/Mtmr2/Elovl5/Adra2a/Fgf1/Daglb/Adora1/Lonp2/Ceacam1	22
GO:0061157	BP	GO:0061157	mRNA destabilization	9/555	82/22853	0.00016715	0.0161992	0.0142651	Hnrnpd/Mov10/Samd4/Parn/Noct/Tardbp/Dcp1b/Hnrnpr/Pnldc1	9
GO:0016042	BP	GO:0016042	lipid catabolic process	20/555	328/22853	0.000168742	0.0161992	0.0142651	Pnpla6/Abhd16a/Plin5/Eci2/Amacr/Plce1/Abcb11/Gba2/Mfsd2a/Lypla2/Smpd3/Adra2a/Neu3/Aspg/Acer2/Daglb/Adora1/Lonp2/Acat3/Cyp26b1	20
GO:0090276	BP	GO:0090276	regulation of peptide hormone secretion	16/555	231/22853	0.000179517	0.016859	0.0148461	Mcu/Srebf1/Prkn/Osbp/Lrp5/Fga/Clock/Arhgef7/Pde4c/Adra2a/Fgb/Fgg/Tardbp/Gck/Arntl/Per2	16
GO:0009749	BP	GO:0009749	response to glucose	14/555	186/22853	0.00019099	0.0172663	0.0152048	Prkaca/Igf1/Srebf1/Hnf1b/Prkn/Osbp/Lrp5/Vcam1/Gys2/Pde4c/Adra2a/Gck/Sin3a/Acvr2b	14
GO:0045860	BP	GO:0045860	positive regulation of protein kinase activity	21/555	357/22853	0.000191848	0.0172663	0.0152048	Dazap2/Snx9/Map2k3/Igf1/Mrnip/Tab1/Il1rn/Il6ra/Pxn/Hsph1/Il34/Csk/Adra2a/Ccnd3/Fgf1/Fermt2/Adora1/Tcim/Acvr2b/Map3k5/Ceacam1	21
GO:1901652	BP	GO:1901652	response to peptide	23/555	411/22853	0.000200667	0.0174651	0.0153798	Ngfr/Pdk4/Cry1/Igf1/Srebf1/Hnrnpk/Rab12/Grb14/Vcam1/Slc25a33/Pxn/Smpd3/Sesn3/Csk/Kank1/Meak7/Ccnd3/Tns2/Gck/Pcsk9/Mapk14/Sort1/Ceacam1	23
GO:0048285	BP	GO:0048285	organelle fission	26/555	493/22853	0.000202685	0.0174651	0.0153798	Ccne1/Mtfp1/Mcu/Ehmt2/Rad51d/Igf1/Mief1/Prkn/Washc1/Meiob/Cdc23/Lrp5/Pex11b/Eif4g3/Tmcc1/Smpd3/Cep85/Cul9/Ago4/Hspa2/Cks2/Cyp26b1/Rad54b/Hspa1b/Hspa1a/Nup62	26
GO:0045444	BP	GO:0045444	fat cell differentiation	17/555	258/22853	0.000207122	0.0174651	0.0153798	Fam120b/Igf1/Srebf1/Ero1a/Noct/Lrp5/Rorc/Fermt2/Atf5/Arl4a/Yap1/Mapk14/Arntl/Per2/Zbtb16/Sort1/Cebpd	17
GO:1901653	BP	GO:1901653	cellular response to peptide	19/555	308/22853	0.000210228	0.0174651	0.0153798	Ngfr/Pdk4/Igf1/Srebf1/Hnrnpk/Rab12/Grb14/Vcam1/Slc25a33/Pxn/Smpd3/Sesn3/Csk/Kank1/Ccnd3/Tns2/Gck/Pcsk9/Ceacam1	19
GO:0008202	BP	GO:0008202	steroid metabolic process	20/555	335/22853	0.000222954	0.0179515	0.0158082	Sec14l2/Por/Igf1/Srebf1/Akr1c12/Amacr/Lrp5/Abcb11/Fmo5/Rorc/Gba2/H6pd/Dgat2/Adm/Fgf1/Pcsk9/Cyp8b1/Serpina6/Cyp3a59/Cyp26b1	20
GO:0009746	BP	GO:0009746	response to hexose	14/555	189/22853	0.000225507	0.0179515	0.0158082	Prkaca/Igf1/Srebf1/Hnf1b/Prkn/Osbp/Lrp5/Vcam1/Gys2/Pde4c/Adra2a/Gck/Sin3a/Acvr2b	14
GO:0034284	BP	GO:0034284	response to monosaccharide	14/555	190/22853	0.000238147	0.0179515	0.0158082	Prkaca/Igf1/Srebf1/Hnf1b/Prkn/Osbp/Lrp5/Vcam1/Gys2/Pde4c/Adra2a/Gck/Sin3a/Acvr2b	14
GO:0034383	BP	GO:0034383	low-density lipoprotein particle clearance	5/555	24/22853	0.000240528	0.0179515	0.0158082	Hnrnpk/Washc1/Dgat2/Csk/Pcsk9	5
GO:0050779	BP	GO:0050779	RNA destabilization	9/555	86/22853	0.000240776	0.0179515	0.0158082	Hnrnpd/Mov10/Samd4/Parn/Noct/Tardbp/Dcp1b/Hnrnpr/Pnldc1	9
GO:0022604	BP	GO:0022604	regulation of cell morphogenesis	20/555	337/22853	0.000241015	0.0179515	0.0158082	Gna12/Mov10/Rhobtb1/Dbnl/Slc9a3r1/Hnrnpk/Prkn/Diaph1/Dnmbp/Anapc2/Sema4a/Mfsd2a/Pxn/Myh14/Kank1/Palmd/Fermt2/Rhod/Ago4/Fbxo31	20
GO:0046889	BP	GO:0046889	positive regulation of lipid biosynthetic process	10/555	106/22853	0.000260088	0.0190437	0.01677	Sec14l2/Por/Plin5/Igf1/Srebf1/Mfsd2a/Dgat2/Smpd3/Elovl5/Fgf1	10
GO:0009306	BP	GO:0009306	protein secretion	22/555	394/22853	0.000282617	0.0203484	0.0179189	Mcu/Tango2/Igf1/Srebf1/Hnf1b/Rab12/Prkn/Osbp/Lrp5/Il1rn/Fga/Clock/Porcn/Pde4c/Adra2a/Fgb/Fgg/Tardbp/Gck/Arntl/Per2/Acvr2b	22
GO:0035592	BP	GO:0035592	establishment of protein localization to extracellular region	22/555	395/22853	0.000292661	0.0207261	0.0182515	Mcu/Tango2/Igf1/Srebf1/Hnf1b/Rab12/Prkn/Osbp/Lrp5/Il1rn/Fga/Clock/Porcn/Pde4c/Adra2a/Fgb/Fgg/Tardbp/Gck/Arntl/Per2/Acvr2b	22
GO:0031018	BP	GO:0031018	endocrine pancreas development	7/555	54/22853	0.000316112	0.0217984	0.0191957	Hnf1b/Il6ra/Clock/Vhl/Cdk6/Onecut2/Arntl	7
GO:2001234	BP	GO:2001234	negative regulation of apoptotic signaling pathway	16/555	243/22853	0.000317893	0.0217984	0.0191957	Psen2/Aatf/Igf1/Prelid1/Ivns1abp/Prkn/Syvn1/Fga/Lmna/Dnaja1/Hsph1/Herpud1/Faim/Fgb/Fgg/Yap1	16
GO:0031016	BP	GO:0031016	pancreas development	9/555	90/22853	0.000339485	0.0229152	0.0201792	Igf1/Hnf1b/Il6ra/Clock/Vhl/Cdk6/Onecut2/Arntl/Acvr2b	9
GO:0035967	BP	GO:0035967	cellular response to topologically incorrect protein	10/555	110/22853	0.000351308	0.0231113	0.0203519	Atf6b/Hspa8/Cdk5rap3/Ero1a/Herpud1/Hspa13/Creb3l2/Hspa2/Hspa1b/Hspa1a	10
GO:0039529	BP	GO:0039529	RIG-I signaling pathway	5/555	26/22853	0.000357624	0.0231113	0.0203519	Dhx58/Sec14l1/Zc3hav1/Rnf125/Oasl1	5
GO:0071900	BP	GO:0071900	regulation of protein serine/threonine kinase activity	20/555	348/22853	0.000365139	0.0231113	0.0203519	Dazap2/Ccne1/Cdk5rap3/Igf1/Tab1/Lrp5/Il1rn/Dnaja1/Ccng2/Il34/Csk/Adra2a/Ccnd3/Fgf1/Fermt2/Tcim/Dtnbp1/Map3k5/Ceacam1/Nup62	20
GO:0071692	BP	GO:0071692	protein localization to extracellular region	22/555	402/22853	0.000372181	0.0231113	0.0203519	Mcu/Tango2/Igf1/Srebf1/Hnf1b/Rab12/Prkn/Osbp/Lrp5/Il1rn/Fga/Clock/Porcn/Pde4c/Adra2a/Fgb/Fgg/Tardbp/Gck/Arntl/Per2/Acvr2b	22
GO:0019395	BP	GO:0019395	fatty acid oxidation	10/555	111/22853	0.000377866	0.0231113	0.0203519	Por/Plin5/Pdk4/Eci2/Abcb11/Mfsd2a/Dgat2/Lonp2/Mapk14/Acat3	10
GO:0046835	BP	GO:0046835	carbohydrate phosphorylation	4/555	15/22853	0.000379535	0.0231113	0.0203519	Galk1/Pfkfb1/Pomk/Gck	4
GO:0090181	BP	GO:0090181	regulation of cholesterol metabolic process	6/555	40/22853	0.000379838	0.0231113	0.0203519	Sec14l2/Por/Srebf1/Fmo5/Dgat2/Fgf1	6
GO:0043434	BP	GO:0043434	response to peptide hormone	20/555	350/22853	0.000392885	0.0235731	0.0207586	Pdk4/Cry1/Igf1/Srebf1/Hnrnpk/Rab12/Grb14/Slc25a33/Pxn/Sesn3/Csk/Kank1/Meak7/Ccnd3/Tns2/Gck/Pcsk9/Mapk14/Sort1/Ceacam1	20
GO:1900182	BP	GO:1900182	positive regulation of protein localization to nucleus	9/555	92/22853	0.000400135	0.0236723	0.020846	Ngfr/Cdk5rap3/Parp9/Tnfrsf1a/Zpr1/Fermt2/Tardbp/Yap1/Mapk14	9
GO:0044242	BP	GO:0044242	cellular lipid catabolic process	15/555	224/22853	0.000405498	0.0236723	0.020846	Abhd16a/Plin5/Eci2/Amacr/Abcb11/Gba2/Mfsd2a/Lypla2/Smpd3/Neu3/Acer2/Daglb/Lonp2/Acat3/Cyp26b1	15
GO:0046320	BP	GO:0046320	regulation of fatty acid oxidation	6/555	41/22853	0.000435923	0.0251092	0.0221112	Plin5/Pdk4/Abcb11/Mfsd2a/Dgat2/Lonp2	6
GO:0035601	BP	GO:0035601	protein deacylation	10/555	114/22853	0.000467765	0.0262434	0.0231101	Srebf1/Per1/Tppp/Lypla2/Sin3a/Msl3l2/BC004004/Mta3/Per2/Suds3	10
GO:0098732	BP	GO:0098732	macromolecule deacylation	10/555	114/22853	0.000467765	0.0262434	0.0231101	Srebf1/Per1/Tppp/Lypla2/Sin3a/Msl3l2/BC004004/Mta3/Per2/Suds3	10
GO:0009743	BP	GO:0009743	response to carbohydrate	14/555	204/22853	0.000490246	0.0271433	0.0239025	Prkaca/Igf1/Srebf1/Hnf1b/Prkn/Osbp/Lrp5/Vcam1/Gys2/Pde4c/Adra2a/Gck/Sin3a/Acvr2b	14
GO:0042921	BP	GO:0042921	glucocorticoid receptor signaling pathway	4/555	16/22853	0.00049637	0.0271433	0.0239025	Cry1/Per1/Clock/Arntl	4
GO:0010893	BP	GO:0010893	positive regulation of steroid biosynthetic process	5/555	28/22853	0.000513353	0.0277211	0.0244113	Sec14l2/Por/Igf1/Srebf1/Fgf1	5
GO:0070507	BP	GO:0070507	regulation of microtubule cytoskeleton organization	12/555	159/22853	0.000525446	0.0279518	0.0246145	Tppp/Mapre2/Mpdz/Gba2/Hsph1/Arhgef7/Dixdc1/Slain2/Clip1/Hspa1b/Hspa1a/Nup62	12
GO:0030073	BP	GO:0030073	insulin secretion	15/555	230/22853	0.000534932	0.0279518	0.0246145	Mcu/Srebf1/Hnf1b/Prkn/Osbp/Lrp5/Il1rn/Clock/Pde4c/Adra2a/Tardbp/Gck/Arntl/Per2/Acvr2b	15
GO:0019218	BP	GO:0019218	regulation of steroid metabolic process	10/555	116/22853	0.000537038	0.0279518	0.0246145	Sec14l2/Por/Igf1/Srebf1/Abcb11/Fmo5/Rorc/H6pd/Dgat2/Fgf1	10
GO:0009408	BP	GO:0009408	response to heat	9/555	96/22853	0.000548307	0.0281986	0.0248318	Prkaca/Igf1/Scara5/Dnaja1/Rasa3/Fgf1/Tcim/Hspa1b/Hspa1a	9
GO:0045669	BP	GO:0045669	positive regulation of osteoblast differentiation	8/555	77/22853	0.000556432	0.0282798	0.0249033	Igf1/Lrp5/Lmna/Fermt2/Yap1/Tmem119/Acvr2b/Cebpd	8
GO:0061013	BP	GO:0061013	regulation of mRNA catabolic process	12/555	161/22853	0.000587652	0.0295192	0.0259948	Hnrnpd/Mov10/Mapkapk2/Samd4/Parn/Noct/Pcbp4/Zc3hav1/Tardbp/Dcp1b/Hnrnpr/Pnldc1	12
GO:0016575	BP	GO:0016575	histone deacetylation	8/555	78/22853	0.000607073	0.0298971	0.0263275	Srebf1/Per1/Sin3a/Msl3l2/BC004004/Mta3/Per2/Suds3	8
GO:0034440	BP	GO:0034440	lipid oxidation	10/555	118/22853	0.000614596	0.0298971	0.0263275	Por/Plin5/Pdk4/Eci2/Abcb11/Mfsd2a/Dgat2/Lonp2/Mapk14/Acat3	10
GO:0031958	BP	GO:0031958	corticosteroid receptor signaling pathway	4/555	17/22853	0.000636697	0.0298971	0.0263275	Cry1/Per1/Clock/Arntl	4
GO:0042754	BP	GO:0042754	negative regulation of circadian rhythm	4/555	17/22853	0.000636697	0.0298971	0.0263275	Cry1/Adora1/Sin3a/Per2	4
GO:0061000	BP	GO:0061000	negative regulation of dendritic spine development	4/555	17/22853	0.000636697	0.0298971	0.0263275	Ngfr/Plk2/Asap1/Dtnbp1	4
GO:0090205	BP	GO:0090205	positive regulation of cholesterol metabolic process	4/555	17/22853	0.000636697	0.0298971	0.0263275	Sec14l2/Por/Srebf1/Fgf1	4
GO:0006865	BP	GO:0006865	amino acid transport	12/555	164/22853	0.00069248	0.0319298	0.0281175	Gipc1/Slc9a3r1/Slc25a48/Slc7a8/Slc38a2/Il1rn/Slc66a1/Slc25a15/Adora1/Lrrc8d/Per2/Dtnbp1	12
GO:0039528	BP	GO:0039528	cytoplasmic pattern recognition receptor signaling pathway in response to virus	5/555	30/22853	0.000715194	0.0319298	0.0281175	Dhx58/Sec14l1/Zc3hav1/Rnf125/Oasl1	5
GO:0090208	BP	GO:0090208	positive regulation of triglyceride metabolic process	5/555	30/22853	0.000715194	0.0319298	0.0281175	Plin5/Srebf1/Mfsd2a/Dgat2/Daglb	5
GO:0030258	BP	GO:0030258	lipid modification	14/555	212/22853	0.000717246	0.0319298	0.0281175	Por/Plin5/Pdk4/Eci2/Abcb11/Gba2/Mfsd2a/Agk/Dgat2/Porcn/Mtmr2/Lonp2/Mapk14/Acat3	14
GO:0032886	BP	GO:0032886	regulation of microtubule-based process	16/555	262/22853	0.00072314	0.0319298	0.0281175	Tppp/Plk2/Mapre2/Diaph1/Mpdz/Gba2/Hsph1/Arhgef7/Dixdc1/Slain2/Atf5/Clip1/Tacc1/Hspa1b/Hspa1a/Nup62	16
GO:0015849	BP	GO:0015849	organic acid transport	18/555	314/22853	0.000727036	0.0319298	0.0281175	Slc5a6/Gipc1/Slc9a3r1/Slc25a48/Slc7a8/Slc38a2/Slc10a2/Il1rn/Abcb11/Mfsd2a/Slc66a1/Aqp8/Slc25a15/Adora1/Lrrc8d/Per2/Dtnbp1/Ceacam1	18
GO:0046942	BP	GO:0046942	carboxylic acid transport	17/555	288/22853	0.000731724	0.0319298	0.0281175	Slc5a6/Slc16a12/Gipc1/Slc9a3r1/Slc7a8/Slc38a2/Slc10a2/Il1rn/Abcb11/Slc66a1/Aqp8/Slc25a15/Adora1/Lrrc8d/Per2/Dtnbp1/Ceacam1	17
GO:0001678	BP	GO:0001678	cellular glucose homeostasis	12/555	166/22853	0.000770722	0.0332952	0.0293199	Ngfr/Prkaca/Igf1/Prkn/Osbp/Lrp5/Vcam1/Pde4c/Adra2a/Gck/Sin3a/Lrrc8d	12
GO:0071375	BP	GO:0071375	cellular response to peptide hormone stimulus	16/555	264/22853	0.000784252	0.0335442	0.0295392	Pdk4/Igf1/Srebf1/Hnrnpk/Rab12/Grb14/Slc25a33/Pxn/Sesn3/Csk/Kank1/Ccnd3/Tns2/Gck/Pcsk9/Ceacam1	16
GO:1904950	BP	GO:1904950	negative regulation of establishment of protein localization	11/555	144/22853	0.000802184	0.0336785	0.0296575	Ube2g2/Srebf1/Prkn/Dnaja1/Hsph1/Pde4c/Wwp2/Csk/Adra2a/Mdfic/Ei24	11
GO:0010867	BP	GO:0010867	positive regulation of triglyceride biosynthetic process	4/555	18/22853	0.000802983	0.0336785	0.0296575	Plin5/Srebf1/Mfsd2a/Dgat2	4
GO:0009266	BP	GO:0009266	response to temperature stimulus	12/555	167/22853	0.000812531	0.0337513	0.0297215	Ngfr/Prkaca/Igf1/Scara5/Dnaja1/Rbm3/Rasa3/Fgf1/Adora1/Tcim/Hspa1b/Hspa1a	12
GO:0042634	BP	GO:0042634	regulation of hair cycle	5/555	31/22853	0.000835872	0.0340966	0.0300256	Ngfr/Per1/Fst/Clock/Arntl	5
GO:0006476	BP	GO:0006476	protein deacetylation	9/555	102/22853	0.000852347	0.0340966	0.0300256	Srebf1/Per1/Tppp/Sin3a/Msl3l2/BC004004/Mta3/Per2/Suds3	9
GO:0019217	BP	GO:0019217	regulation of fatty acid metabolic process	9/555	102/22853	0.000852347	0.0340966	0.0300256	Plin5/Pdk4/Srebf1/Abcb11/Mfsd2a/Dgat2/Elovl5/Lonp2/Ceacam1	9
GO:1903311	BP	GO:1903311	regulation of mRNA metabolic process	17/555	292/22853	0.000852416	0.0340966	0.0300256	Hnrnpd/Mov10/Hspa8/Mapkapk2/Adarb1/Hnrnpk/Samd4/Parn/Noct/Pcbp4/Tra2a/Zc3hav1/Rbm3/Tardbp/Dcp1b/Hnrnpr/Pnldc1	17
GO:1902042	BP	GO:1902042	negative regulation of extrinsic apoptotic signaling pathway via death domain receptors	5/555	32/22853	0.00097109	0.0384872	0.033892	Psen2/Fga/Faim/Fgb/Fgg	5
GO:0045540	BP	GO:0045540	regulation of cholesterol biosynthetic process	4/555	19/22853	0.000997712	0.0388299	0.0341937	Sec14l2/Por/Srebf1/Fgf1	4
GO:0106118	BP	GO:0106118	regulation of sterol biosynthetic process	4/555	19/22853	0.000997712	0.0388299	0.0341937	Sec14l2/Por/Srebf1/Fgf1	4
GO:0033674	BP	GO:0033674	positive regulation of kinase activity	22/555	434/22853	0.00102555	0.0395568	0.0348339	Dazap2/Snx9/Map2k3/Igf1/Mrnip/Tab1/Pfkfb1/Il1rn/Il6ra/Pxn/Hsph1/Il34/Csk/Adra2a/Ccnd3/Fgf1/Fermt2/Adora1/Tcim/Acvr2b/Map3k5/Ceacam1	22
GO:0002793	BP	GO:0002793	positive regulation of peptide secretion	10/555	127/22853	0.00108708	0.041559	0.036597	Mcu/Prkn/Osbp/Fga/Arhgef7/Fgb/Fgg/Tardbp/Gck/Adora1	10
GO:0009262	BP	GO:0009262	deoxyribonucleotide metabolic process	6/555	49/22853	0.00115103	0.0436182	0.0384103	Upp1/Cmpk2/Upp2/Ak2/Tk2/Nudt18	6
GO:0043488	BP	GO:0043488	regulation of mRNA stability	11/555	152/22853	0.00124934	0.0467581	0.0411754	Hnrnpd/Mov10/Mapkapk2/Samd4/Parn/Noct/Pcbp4/Tardbp/Dcp1b/Hnrnpr/Pnldc1	11
GO:0033120	BP	GO:0033120	positive regulation of RNA splicing	6/555	50/22853	0.00128156	0.0467581	0.0411754	Hspa8/Hnrnpk/Slc38a2/Tra2a/Rbm3/Zpr1	6
GO:0090342	BP	GO:0090342	regulation of cell aging	6/555	50/22853	0.00128156	0.0467581	0.0411754	Plk2/Nek4/Lmna/Cdk6/Ypel3/Arntl	6
GO:0050994	BP	GO:0050994	regulation of lipid catabolic process	7/555	68/22853	0.00129281	0.0467581	0.0411754	Plin5/Abcb11/Mfsd2a/Adra2a/Daglb/Adora1/Lonp2	7
GO:0032200	BP	GO:0032200	telomere organization	10/555	130/22853	0.00129854	0.0467581	0.0411754	Hnrnpd/Ccne1/Ezh1/Rad51d/Ctc1/Parn/Dclre1a/Lmna/Recql4/Hspa1a	10
GO:1903829	BP	GO:1903829	positive regulation of cellular protein localization	16/555	277/22853	0.00129884	0.0467581	0.0411754	Ngfr/Cdk5rap3/Hnrnpk/Parp9/Prkn/Washc1/Tnfrsf1a/Zpr1/Lrig2/Meak7/Fermt2/Tardbp/Ssh1/Yap1/Mapk14/Nup62	16
GO:0032436	BP	GO:0032436	positive regulation of proteasomal ubiquitin-dependent protein catabolic process	8/555	88/22853	0.00134803	0.048128	0.0423817	Psen2/Rnf144a/Plk2/Prkn/Herpud1/Zer1/Hspa1b/Hspa1a	8
GO:0046890	BP	GO:0046890	regulation of lipid biosynthetic process	13/555	202/22853	0.00138607	0.0490803	0.0432204	Sec14l2/Por/Plin5/Pdk4/Igf1/Srebf1/Mfsd2a/H6pd/Dgat2/Smpd3/Elovl5/Fgf1/Ceacam1	13
GO:0005938	CC	GO:0005938	cell cortex	22/553	305/22838	5.94513e-06	0.00278827	0.00254076	Snx9/Psen2/Actn1/Gipc1/Rhobtb1/Dbnl/Hnrnpk/Washc1/Fga/Cald1/Gys2/Usp2/Fgb/Fgg/Lasp1/Gck/Rhod/Pard6b/Insc/Sptan1/Septin9/Maea	22
GO:0005916	CC	GO:0005916	fascia adherens	4/553	13/22838	0.000204313	0.0479113	0.0436584	Actn1/Tln2/Dsp/Sptan1	4
GO:0031072	MF	GO:0031072	heat shock protein binding	18/552	148/22360	2.79018e-08	2.08984e-05	1.88264e-05	Hspa8/Hnrnpk/Prkn/Fkbp5/Stip1/Npas2/Dnaja1/Hspa13/Fgf1/Atf5/Mettl22/Adora1/Dnajc8/Arntl/Hspa2/Hspa1b/Hspa1a/Nup62	18
GO:0019200	MF	GO:0019200	carbohydrate kinase activity	7/552	21/22360	4.6318e-07	0.000173461	0.000156262	Galk1/Pfkfb1/Pfkfb3/Gne/Xylb/Pomk/Gck	7
GO:0003779	MF	GO:0003779	actin binding	25/552	444/22360	0.000125587	0.031355	0.0282461	Hdgf/Actn1/Gipc1/Dbnl/Rai14/Mtss1/Prkn/Washc1/Diaph1/Add1/Cald1/Myh14/Dixdc1/Ablim3/Ssh3/Fermt2/Lasp1/Ssh1/Tln2/Tns1/Sptan1/Ceacam1/Maea/Wipf3/Syne1	25

## Sheet: Common (CC, KD), Amp
	ONTOLOGY	ID	Description	GeneRatio	BgRatio	pvalue	p.adjust	qvalue	geneID	Count
GO:0032922	BP	GO:0032922	circadian regulation of gene expression	13/447	71/22853	1.06962e-09	4.32125e-06	3.90129e-06	Cry1/Nampt/Id2/Per1/Noct/Rorc/Clock/Bhlhe40/Bhlhe41/Atf4/Arntl/Per2/Crem	13
GO:0048511	BP	GO:0048511	rhythmic process	21/447	306/22853	7.5642e-07	0.00152797	0.00137947	Hlf/Cry1/Nampt/Id2/Per1/Tef/Adamts1/Noct/Nfya/Fas/Rorc/Clock/Bhlhe40/Bhlhe41/Suv39h1/Atf4/Adora1/Mtnr1a/Arntl/Per2/Crem	21
GO:0007623	BP	GO:0007623	circadian rhythm	17/447	221/22853	1.8423e-06	0.00248096	0.00223985	Cry1/Nampt/Id2/Per1/Noct/Fas/Rorc/Clock/Bhlhe40/Bhlhe41/Suv39h1/Atf4/Adora1/Mtnr1a/Arntl/Per2/Crem	17
GO:0090398	BP	GO:0090398	cellular senescence	9/447	67/22853	6.05582e-06	0.00611637	0.00552195	Tbx3/Nampt/Id2/Hras/Slc30a10/Suv39h1/Cdk6/Mapk14/Arntl	9
GO:0045444	BP	GO:0045444	fat cell differentiation	17/447	258/22853	1.45193e-05	0.0117316	0.0105914	Grk5/Id2/Wnt5a/Noct/Rorc/Pex11a/Nudt7/4932438A13Rik/Fermt2/Dusp10/Tmem64/Arl4a/Mapk14/Arntl/Per2/Sort1/Ccdc85b	17
GO:0090407	BP	GO:0090407	organophosphate biosynthetic process	24/447	474/22853	2.41033e-05	0.0139498	0.0125941	Aprt/Pigyl/Vac14/Prpsap1/Plcg1/Pdk4/Prpsap2/Nampt/Abca8b/Cmpk2/Hexb/Chka/Pi4k2a/Inpp1/Pld1/Ampd2/Ak4/Ak2/Acat1/Ip6k2/Entpd8/Ttc7/Etnk2/Selenoi	24
GO:0042634	BP	GO:0042634	regulation of hair cycle	6/447	31/22853	2.63299e-05	0.0139498	0.0125941	Per1/Wnt5a/Clock/Tradd/Tsku/Arntl	6
GO:0006054	BP	GO:0006054	N-acetylneuraminate metabolic process	4/447	10/22853	2.76233e-05	0.0139498	0.0125941	St6gal1/Gne/Nagk/Amdhd2	4
GO:0042752	BP	GO:0042752	regulation of circadian rhythm	11/447	128/22853	4.43182e-05	0.019894	0.0179606	Cry1/Id2/Per1/Noct/Rorc/Clock/Bhlhe40/Suv39h1/Adora1/Arntl/Per2	11
GO:2000322	BP	GO:2000322	regulation of glucocorticoid receptor signaling pathway	4/447	12/22853	6.31161e-05	0.0241408	0.0217946	Cry1/Per1/Clock/Arntl	4
GO:0019395	BP	GO:0019395	fatty acid oxidation	10/447	111/22853	6.57298e-05	0.0241408	0.0217946	Crot/Pdk4/Hacl1/Abcb11/Mfsd2a/Dgat2/Acat1/Acaa1a/Adh4/Mapk14	10
GO:0007031	BP	GO:0007031	peroxisome organization	6/447	37/22853	7.52854e-05	0.0253461	0.0228828	Fis1/Hacl1/Sec16b/Pex16/Pex11b/Pex11a	6
GO:0034440	BP	GO:0034440	lipid oxidation	10/447	118/22853	0.000110104	0.0341609	0.030841	Crot/Pdk4/Hacl1/Abcb11/Mfsd2a/Dgat2/Acat1/Acaa1a/Adh4/Mapk14	10
GO:0044770	BP	GO:0044770	cell cycle phase transition	23/447	492/22853	0.000118379	0.0341609	0.030841	Ccne1/Phb2/Cdt1/Rad51c/Cdk5rap3/Cry1/Id2/Pinx1/Adamts1/Rpa2/Clock/Ccng2/Tjp3/Ccl2/Lzts1/Abcb1a/Tcf19/Mapk14/Hspa2/Taok3/Cks2/Ctdsp2/Psme2	23
GO:0044772	BP	GO:0044772	mitotic cell cycle phase transition	20/447	406/22853	0.000164029	0.0374334	0.0337954	Ccne1/Phb2/Cdt1/Rad51c/Cdk5rap3/Id2/Pinx1/Adamts1/Rpa2/Ccng2/Tjp3/Ccl2/Lzts1/Abcb1a/Tcf19/Hspa2/Taok3/Cks2/Ctdsp2/Psme2	20
GO:0045598	BP	GO:0045598	regulation of fat cell differentiation	11/447	148/22853	0.000164247	0.0374334	0.0337954	Id2/Wnt5a/Noct/Rorc/Fermt2/Dusp10/Tmem64/Mapk14/Arntl/Sort1/Ccdc85b	11
GO:0015936	BP	GO:0015936	coenzyme A metabolic process	4/447	15/22853	0.000166118	0.0374334	0.0337954	Crot/Hmgcr/Nudt7/Acat1	4
GO:0015849	BP	GO:0015849	organic acid transport	17/447	314/22853	0.000166782	0.0374334	0.0337954	Crot/Slc5a6/Fis1/Gipc1/Slc25a48/Cln8/Abcb11/Mfsd2a/Slc66a1/Aqp9/Slc16a1/Thbs1/Abcb1a/Adora1/Per2/Dtnbp1/Ceacam1	17
GO:0071900	BP	GO:0071900	regulation of protein serine/threonine kinase activity	18/447	348/22853	0.000190515	0.0405095	0.0365725	Chordc1/Ccne1/Cdk5rap3/Hmgcr/Wnt5a/Hras/Pdgfc/Ccng2/Il34/Map3k13/Uvrag/Fermt2/Dusp10/Thbs1/Irgm1/Dtnbp1/Taok3/Ceacam1	18
GO:0042921	BP	GO:0042921	glucocorticoid receptor signaling pathway	4/447	16/22853	0.000218079	0.0436306	0.0393903	Cry1/Per1/Clock/Arntl	4
GO:0006040	BP	GO:0006040	amino sugar metabolic process	6/447	45/22853	0.000231169	0.0436306	0.0393903	Hexb/St6gal1/Fn3k/Gne/Nagk/Amdhd2	6
GO:0045860	BP	GO:0045860	positive regulation of protein kinase activity	18/447	357/22853	0.000260017	0.0436306	0.0393903	Phb2/Tab2/Map2k3/Wnt5a/Emp2/Hras/Efna1/Pdgfc/Il34/Map3k13/Fermt2/Srcin1/Thbs1/Adora1/Irgm1/Taok3/Acvr2b/Ceacam1	18
GO:0043153	BP	GO:0043153	entrainment of circadian clock by photoperiod	5/447	30/22853	0.000266431	0.0436306	0.0393903	Cry1/Id2/Per1/Bhlhe40/Per2	5
GO:0002064	BP	GO:0002064	epithelial cell development	15/447	267/22853	0.000268683	0.0436306	0.0393903	Tmem79/Ihh/Map7/Marveld2/Wnt5a/Cldn1/Ampd2/Clock/Tjp3/Cdk6/Abcb1a/Atf4/Arntl/Palld/Cgn	15
GO:0031958	BP	GO:0031958	corticosteroid receptor signaling pathway	4/447	17/22853	0.000280791	0.0436306	0.0393903	Cry1/Per1/Clock/Arntl	4
GO:0042754	BP	GO:0042754	negative regulation of circadian rhythm	4/447	17/22853	0.000280791	0.0436306	0.0393903	Cry1/Suv39h1/Adora1/Per2	4
GO:0009648	BP	GO:0009648	photoperiodism	5/447	31/22853	0.000312604	0.0467748	0.042229	Cry1/Id2/Per1/Bhlhe40/Per2	5
GO:0006820	BP	GO:0006820	anion transport	22/447	495/22853	0.000333774	0.0481589	0.0434785	Slc2a9/Slc5a6/Slc35c2/Gipc1/Slc17a4/Vdac2/Cln8/Abcb11/Slc2a2/Slc66a1/Slc13a4/Aqp9/Ip6k2/Slc16a1/Slc35b2/Abcb1a/Atf4/Adora1/Slc39a8/Per2/Dtnbp1/Ceacam1	22
GO:0005777	CC	GO:0005777	peroxisome	12/450	149/22838	4.11649e-05	0.00866521	0.00769134	Crot/Fis1/Hmgcr/Hacl1/Pex16/Pex11b/Hsdl2/Pex11a/Nudt7/Acaa1a/Ddo/Acnat1	12
GO:0042579	CC	GO:0042579	microbody	12/450	149/22838	4.11649e-05	0.00866521	0.00769134	Crot/Fis1/Hmgcr/Hacl1/Pex16/Pex11b/Hsdl2/Pex11a/Nudt7/Acaa1a/Ddo/Acnat1	12
GO:0005779	CC	GO:0005779	integral component of peroxisomal membrane	4/450	16/22838	0.000224289	0.0303913	0.0269756	Fis1/Pex16/Pex11b/Pex11a	4
GO:0031231	CC	GO:0031231	intrinsic component of peroxisomal membrane	4/450	17/22838	0.000288753	0.0303913	0.0269756	Fis1/Pex16/Pex11b/Pex11a	4

## Sheet: Common (CC, KD), Phase
	ONTOLOGY	ID	Description	GeneRatio	BgRatio	pvalue	p.adjust	qvalue	geneID	Count
GO:0044270	BP	GO:0044270	cellular nitrogen compound catabolic process	25/389	412/22853	4.93585e-08	0.000192103	0.000173586	Blvra/Por/Mettl16/Btg2/Tymp/Exosc7/Acmsd/Upp2/Kynu/Ahcy/Tnfrsf1b/Zc3hav1/Fus/Nudt7/Acat1/Tet3/Entpd8/Pde9a/Dctpp1/Ago4/Cirbp/Ctif/Dis3l2/Exosc5/Pdxp	25
GO:0046700	BP	GO:0046700	heterocycle catabolic process	24/389	413/22853	2.03975e-07	0.000396934	0.000358673	Blvra/Mettl16/Btg2/Tymp/Exosc7/Acmsd/Upp2/Kynu/Ahcy/Tnfrsf1b/Zc3hav1/Fus/Nudt7/Acat1/Tet3/Entpd8/Pde9a/Dctpp1/Ago4/Cirbp/Ctif/Dis3l2/Exosc5/Pdxp	24
GO:0019439	BP	GO:0019439	aromatic compound catabolic process	24/389	435/22853	5.21704e-07	0.000676824	0.000611583	Blvra/Mettl16/Btg2/Tymp/Exosc7/Acmsd/Upp2/Kynu/Ahcy/Tnfrsf1b/Zc3hav1/Fus/Nudt7/Acat1/Tet3/Entpd8/Pde9a/Dctpp1/Ago4/Cirbp/Ctif/Dis3l2/Exosc5/Pdxp	24
GO:1901361	BP	GO:1901361	organic cyclic compound catabolic process	24/389	461/22853	1.4565e-06	0.00141717	0.00128057	Blvra/Mettl16/Btg2/Tymp/Exosc7/Acmsd/Upp2/Kynu/Ahcy/Tnfrsf1b/Zc3hav1/Fus/Nudt7/Acat1/Tet3/Entpd8/Pde9a/Dctpp1/Ago4/Cirbp/Ctif/Dis3l2/Exosc5/Pdxp	24
GO:1901605	BP	GO:1901605	alpha-amino acid metabolic process	14/389	176/22853	2.06985e-06	0.00161117	0.00145587	Mri1/Odc1/Amdhd1/Blmh/Acmsd/Kynu/Ahcy/Azin2/Acat1/Mat1a/Bhmt2/Atf4/Slc39a8/Ddo	14
GO:0045444	BP	GO:0045444	fat cell differentiation	16/389	258/22853	9.94929e-06	0.00645377	0.00583168	Mmp11/Grk5/Nr1d1/Wnt5a/Pex11a/Nudt7/Trib3/Fermt2/Atf5/Dusp10/Tmem64/Foxo1/Zbtb7c/Mapk14/Cebpd/Ccdc85b	16
GO:0044282	BP	GO:0044282	small molecule catabolic process	18/389	335/22853	1.98696e-05	0.0110475	0.00998261	Amdhd1/Galk1/Blmh/Hacl1/Inpp1/Acmsd/Upp2/Kynu/Ahcy/Bdh2/Srd5a3/Nudt7/Acat1/Nagk/Adh4/Mat1a/Ddo/Pdxp	18
GO:0043405	BP	GO:0043405	regulation of MAP kinase activity	13/389	196/22853	3.3591e-05	0.0124755	0.0112729	Cdk5rap3/Wnt5a/Hras/Pdgfc/Il34/Trib3/Fzd8/Dusp10/Thbs1/Dtnbp1/Taok3/Ceacam1/Nup62	13
GO:0006520	BP	GO:0006520	cellular amino acid metabolic process	15/389	255/22853	3.47431e-05	0.0124755	0.0112729	Mri1/Odc1/Amdhd1/Blmh/Acy1/Acmsd/Kynu/Ahcy/Azin2/Acat1/Mat1a/Bhmt2/Atf4/Slc39a8/Ddo	15
GO:0034655	BP	GO:0034655	nucleobase-containing compound catabolic process	19/389	385/22853	3.78353e-05	0.0124755	0.0112729	Mettl16/Btg2/Tymp/Exosc7/Upp2/Ahcy/Tnfrsf1b/Zc3hav1/Fus/Nudt7/Acat1/Entpd8/Pde9a/Dctpp1/Ago4/Cirbp/Ctif/Dis3l2/Exosc5	19
GO:0072527	BP	GO:0072527	pyrimidine-containing compound metabolic process	7/389	55/22853	3.93977e-05	0.0124755	0.0112729	Uck1/Cmpk2/Tymp/Nme4/Upp2/Tet3/Dctpp1	7
GO:0044770	BP	GO:0044770	cell cycle phase transition	22/389	492/22853	4.19746e-05	0.0124755	0.0112729	Ccne1/Phb2/Cdt1/Rad51c/Cdk5rap3/Xrcc3/Pinx1/Adamts1/Rpa2/Ccl2/Lzts1/Atf5/Abcb1a/Cables1/Cirbp/Dcun1d3/Tcf19/Fbxo31/Mapk14/Taok3/Ctdsp2/Psme2	22
GO:0007346	BP	GO:0007346	regulation of mitotic cell cycle	21/389	461/22853	4.80118e-05	0.0124755	0.0112729	Phb2/Cdt1/Rad51c/Cdk5rap3/Btg2/Xrcc3/Pinx1/Adamts1/Rpa2/Usp2/Ccl2/Pim3/Btg1/Ints13/Dcun1d3/Fbxo31/Taok3/Ctdsp2/Psme2/Nup62/Pdxp	21
GO:0045598	BP	GO:0045598	regulation of fat cell differentiation	11/389	148/22853	4.80812e-05	0.0124755	0.0112729	Mmp11/Nr1d1/Wnt5a/Trib3/Fermt2/Dusp10/Tmem64/Foxo1/Zbtb7c/Mapk14/Ccdc85b	11
GO:1901136	BP	GO:1901136	carbohydrate derivative catabolic process	11/389	148/22853	4.80812e-05	0.0124755	0.0112729	Neu1/Hexb/Tymp/Gusb/Upp2/Ahcy/Nudt7/Acat1/Nagk/Pde9a/Dctpp1	11
GO:0006220	BP	GO:0006220	pyrimidine nucleotide metabolic process	6/389	40/22853	5.50696e-05	0.012794	0.0115608	Uck1/Cmpk2/Tymp/Nme4/Upp2/Dctpp1	6
GO:0044273	BP	GO:0044273	sulfur compound catabolic process	5/389	25/22853	5.58835e-05	0.012794	0.0115608	Blmh/Ahcy/Nudt7/Acat1/Mat1a	5
GO:0046434	BP	GO:0046434	organophosphate catabolic process	11/389	154/22853	6.90351e-05	0.0149269	0.0134881	Abhd16a/Tymp/Inpp1/Upp2/Pld1/Nudt7/Acat1/Entpd8/Pde9a/Dctpp1/Pdxp	11
GO:0044772	BP	GO:0044772	mitotic cell cycle phase transition	19/389	406/22853	7.68426e-05	0.0157406	0.0142233	Ccne1/Phb2/Cdt1/Rad51c/Cdk5rap3/Xrcc3/Pinx1/Adamts1/Rpa2/Ccl2/Lzts1/Abcb1a/Cables1/Dcun1d3/Tcf19/Fbxo31/Taok3/Ctdsp2/Psme2	19
GO:0071900	BP	GO:0071900	regulation of protein serine/threonine kinase activity	17/389	348/22853	0.000108799	0.0211722	0.0191314	Chordc1/Ccne1/Cdk5rap3/Wnt5a/Hras/Pdgfc/Il34/Parp16/Trib3/Fzd8/Fermt2/Dusp10/Thbs1/Dtnbp1/Taok3/Ceacam1/Nup62	17
GO:0006753	BP	GO:0006753	nucleoside phosphate metabolic process	20/389	455/22853	0.000117426	0.0217629	0.0196652	Uck1/Aprt/Prpsap1/Pdk4/Nampt/Cmpk2/Galk1/Tymp/Nme4/Upp2/Kynu/Ampd2/Dgat2/Nudt7/Acat1/Entpd8/Pde9a/Dctpp1/Rd3/Gimap9	20
GO:0046500	BP	GO:0046500	S-adenosylmethionine metabolic process	4/389	16/22853	0.000127931	0.0226321	0.0204506	Mettl16/Ahcy/Mat1a/Bhmt2	4
GO:0009063	BP	GO:0009063	cellular amino acid catabolic process	8/389	91/22853	0.000162824	0.0275526	0.0248967	Amdhd1/Blmh/Acmsd/Kynu/Ahcy/Acat1/Mat1a/Ddo	8
GO:1901606	BP	GO:1901606	alpha-amino acid catabolic process	7/389	71/22853	0.000204533	0.0331685	0.0299713	Blmh/Acmsd/Kynu/Ahcy/Acat1/Mat1a/Ddo	7
GO:0043094	BP	GO:0043094	cellular metabolic compound salvage	5/389	33/22853	0.000223227	0.034752	0.0314022	Uck1/Mri1/Aprt/Ampd2/Bhmt2	5
GO:0046605	BP	GO:0046605	regulation of centrosome cycle	6/389	52/22853	0.000245999	0.036734	0.0331932	Chordc1/Xrcc3/Poc1a/Atf5/Ccdc84/Nup62	6
GO:0048511	BP	GO:0048511	rhythmic process	15/389	306/22853	0.000263189	0.036734	0.0331932	Hlf/Nampt/Nr1d1/Adamts1/Nfya/Npas2/Ahcy/Usp2/Atf5/Suv39h1/Atf4/Adora1/Foxo3/Nfil3/Crem	15
GO:0009117	BP	GO:0009117	nucleotide metabolic process	19/389	447/22853	0.000264274	0.036734	0.0331932	Uck1/Aprt/Prpsap1/Pdk4/Nampt/Cmpk2/Galk1/Tymp/Nme4/Upp2/Kynu/Ampd2/Dgat2/Nudt7/Acat1/Pde9a/Dctpp1/Rd3/Gimap9	19
GO:1901987	BP	GO:1901987	regulation of cell cycle phase transition	17/389	377/22853	0.000280193	0.0376038	0.0339791	Phb2/Cdt1/Rad51c/Cdk5rap3/Xrcc3/Pinx1/Adamts1/Rpa2/Ccl2/Atf5/Cirbp/Dcun1d3/Fbxo31/Mapk14/Taok3/Ctdsp2/Psme2	17
GO:1901292	BP	GO:1901292	nucleoside phosphate catabolic process	7/389	76/22853	0.000312678	0.0405038	0.0365996	Tymp/Upp2/Nudt7/Acat1/Entpd8/Pde9a/Dctpp1	7
GO:0046395	BP	GO:0046395	carboxylic acid catabolic process	12/389	216/22853	0.000351476	0.0405038	0.0365996	Amdhd1/Blmh/Hacl1/Acmsd/Kynu/Ahcy/Bdh2/Nudt7/Acat1/Nagk/Mat1a/Ddo	12
GO:0006820	BP	GO:0006820	anion transport	20/389	495/22853	0.000353581	0.0405038	0.0365996	Slc1a2/Slc2a9/Slc38a3/Slc35c2/Gipc1/Avpr1a/Slc17a4/Vdac2/Cln8/Slc2a2/Clcc1/Slc66a1/Slc15a4/Aqp9/Abcb1a/Atf4/Adora1/Slc39a8/Dtnbp1/Ceacam1	20
GO:0044843	BP	GO:0044843	cell cycle G1/S phase transition	12/389	217/22853	0.000366468	0.0405038	0.0365996	Ccne1/Phb2/Adamts1/Rpa2/Ccl2/Cables1/Cirbp/Dcun1d3/Tcf19/Fbxo31/Ctdsp2/Psme2	12
GO:1901293	BP	GO:1901293	nucleoside phosphate biosynthetic process	12/389	217/22853	0.000366468	0.0405038	0.0365996	Uck1/Aprt/Prpsap1/Pdk4/Nampt/Cmpk2/Nme4/Kynu/Ampd2/Acat1/Entpd8/Rd3	12
GO:0090303	BP	GO:0090303	positive regulation of wound healing	6/389	56/22853	0.000370553	0.0405038	0.0365996	Cldn1/Hras/F7/Ccl2/Fermt2/Thbs1	6
GO:0016054	BP	GO:0016054	organic acid catabolic process	12/389	218/22853	0.000381998	0.0405038	0.0365996	Amdhd1/Blmh/Hacl1/Acmsd/Kynu/Ahcy/Bdh2/Nudt7/Acat1/Nagk/Mat1a/Ddo	12
GO:0015711	BP	GO:0015711	organic anion transport	16/389	352/22853	0.000385057	0.0405038	0.0365996	Slc1a2/Slc2a9/Slc38a3/Slc35c2/Gipc1/Avpr1a/Slc17a4/Cln8/Slc2a2/Slc66a1/Slc15a4/Aqp9/Adora1/Slc39a8/Dtnbp1/Ceacam1	16
GO:0009066	BP	GO:0009066	aspartate family amino acid metabolic process	5/389	38/22853	0.000440318	0.0448024	0.0404838	Mri1/Mat1a/Bhmt2/Atf4/Ddo	5
GO:0045599	BP	GO:0045599	negative regulation of fat cell differentiation	6/389	58/22853	0.000448945	0.0448024	0.0404838	Mmp11/Wnt5a/Trib3/Fermt2/Foxo1/Ccdc85b	6
GO:0009219	BP	GO:0009219	pyrimidine deoxyribonucleotide metabolic process	4/389	22/22853	0.00047428	0.0449062	0.0405776	Cmpk2/Tymp/Upp2/Dctpp1	4
GO:0072529	BP	GO:0072529	pyrimidine-containing compound catabolic process	4/389	22/22853	0.00047428	0.0449062	0.0405776	Tymp/Upp2/Tet3/Dctpp1	4
GO:0061077	BP	GO:0061077	chaperone-mediated protein folding	6/389	59/22853	0.000492696	0.0449062	0.0405776	Chordc1/Hspa8/St13/Fkbp5/Hsph1/Hspa1b	6
GO:0006790	BP	GO:0006790	sulfur compound metabolic process	15/389	325/22853	0.000496138	0.0449062	0.0405776	Mri1/Slc1a2/Mettl16/Pdk4/Blmh/Sult1c2/Kynu/Ahcy/Dgat2/Nudt7/Acat1/Mat1a/Bhmt2/Nat8f5/Nat8f6	15
GO:1901990	BP	GO:1901990	regulation of mitotic cell cycle phase transition	14/389	292/22853	0.000521327	0.0449936	0.0406565	Phb2/Cdt1/Rad51c/Cdk5rap3/Xrcc3/Pinx1/Adamts1/Rpa2/Ccl2/Dcun1d3/Fbxo31/Taok3/Ctdsp2/Psme2	14
GO:0006865	BP	GO:0006865	amino acid transport	10/389	164/22853	0.000523718	0.0449936	0.0406565	Slc1a2/Slc38a3/Gipc1/Avpr1a/Slc25a48/Cln8/Slc66a1/Slc15a4/Adora1/Dtnbp1	10
GO:0006054	BP	GO:0006054	N-acetylneuraminate metabolic process	3/389	10/22853	0.000537323	0.0449936	0.0406565	St6gal1/Gne/Nagk	3
GO:0090407	BP	GO:0090407	organophosphate biosynthetic process	19/389	474/22853	0.000543345	0.0449936	0.0406565	Uck1/Aprt/Pigyl/Prpsap1/Pdk4/Nampt/Abca8b/Cmpk2/Hexb/Nme4/Inpp1/Kynu/Pld1/Ampd2/Tamm41/Acat1/Entpd8/Rd3/Etnk2	19
GO:0045786	BP	GO:0045786	negative regulation of cell cycle	16/389	366/22853	0.000587867	0.0468711	0.0423531	Cdt1/Cdk5rap3/Btg2/Xrcc3/Pinx1/Rpa2/Ccl2/Btg1/Atf5/Ccdc84/Dcun1d3/Fbxo31/Mapk14/Rhob/Taok3/Ctdsp2	16
GO:0019748	BP	GO:0019748	secondary metabolic process	6/389	61/22853	0.000590104	0.0468711	0.0423531	As3mt/Gipc1/Wnt5a/Acmsd/Bdh2/Cyp2a4	6
GO:0045930	BP	GO:0045930	negative regulation of mitotic cell cycle	12/389	230/22853	0.000616172	0.0473087	0.0427485	Cdt1/Cdk5rap3/Btg2/Xrcc3/Pinx1/Rpa2/Ccl2/Btg1/Dcun1d3/Fbxo31/Taok3/Ctdsp2	12
GO:0019395	BP	GO:0019395	fatty acid oxidation	8/389	111/22853	0.000630505	0.0473087	0.0427485	Por/Pdk4/Hacl1/Bdh2/Dgat2/Acat1/Adh4/Mapk14	8
GO:1901991	BP	GO:1901991	negative regulation of mitotic cell cycle phase transition	10/389	168/22853	0.00063208	0.0473087	0.0427485	Cdt1/Cdk5rap3/Xrcc3/Pinx1/Rpa2/Ccl2/Dcun1d3/Fbxo31/Taok3/Ctdsp2	10
GO:0016323	CC	GO:0016323	basolateral plasma membrane	15/393	245/22838	2.47725e-05	0.0103301	0.00962217	Slc2a9/Slc38a3/Slc41a1/Abca8b/Marveld2/Cldn1/Rab17/Slc2a2/Stx2/Aqp9/Cnnm4/Hjv/Adora1/Slc39a8/Ceacam1	15
GO:0009925	CC	GO:0009925	basal plasma membrane	15/393	275/22838	9.23754e-05	0.0192603	0.0179403	Slc2a9/Slc38a3/Slc41a1/Abca8b/Marveld2/Cldn1/Rab17/Slc2a2/Stx2/Aqp9/Cnnm4/Hjv/Adora1/Slc39a8/Ceacam1	15
GO:0045178	CC	GO:0045178	basal part of cell	15/393	299/22838	0.000230713	0.0320691	0.0298713	Slc2a9/Slc38a3/Slc41a1/Abca8b/Marveld2/Cldn1/Rab17/Slc2a2/Stx2/Aqp9/Cnnm4/Hjv/Adora1/Slc39a8/Ceacam1	15

## Sheet: Common (CC, KE), Amp
	ONTOLOGY	ID	Description	GeneRatio	BgRatio	pvalue	p.adjust	qvalue	geneID	Count
GO:0032922	BP	GO:0032922	circadian regulation of gene expression	7/96	71/22853	1.97439e-08	3.30315e-05	2.82857e-05	Per1/Noct/Npas2/Per3/Bhlhe41/Arntl/Per2	7
GO:0048511	BP	GO:0048511	rhythmic process	10/96	306/22853	6.53191e-07	0.000546394	0.000467891	Per1/Stat5b/Tef/Noct/Fas/Npas2/Per3/Bhlhe41/Arntl/Per2	10
GO:0007623	BP	GO:0007623	circadian rhythm	8/96	221/22853	4.30452e-06	0.00240049	0.0020556	Per1/Noct/Fas/Npas2/Per3/Bhlhe41/Arntl/Per2	8
GO:0042180	BP	GO:0042180	cellular ketone metabolic process	8/96	238/22853	7.41543e-06	0.0031015	0.0026559	Insig2/Stat5b/Coq10b/Abcb11/Dhrs9/Mfsd2a/Elovl5/Ceacam1	8
GO:0006213	BP	GO:0006213	pyrimidine nucleoside metabolic process	3/96	12/22853	1.53756e-05	0.0046975	0.00402258	Tymp/Tk1/Upp2	3
GO:0042752	BP	GO:0042752	regulation of circadian rhythm	6/96	128/22853	1.6847e-05	0.0046975	0.00402258	Per1/Noct/Npas2/Per3/Arntl/Per2	6
GO:0019217	BP	GO:0019217	regulation of fatty acid metabolic process	5/96	102/22853	7.10923e-05	0.016991	0.0145499	Insig2/Abcb11/Mfsd2a/Elovl5/Ceacam1	5
GO:0006631	BP	GO:0006631	fatty acid metabolic process	9/96	437/22853	9.39457e-05	0.0196464	0.0168237	Crot/Insig2/Abcb11/Mfsd2a/Elovl5/Per2/Acnat2/Acat3/Ceacam1	9
GO:0045446	BP	GO:0045446	endothelial cell differentiation	5/96	118/22853	0.00014165	0.0263311	0.022548	Cldn1/Tjp2/Btg1/Acvr2b/Ceacam1	5
GO:0019216	BP	GO:0019216	regulation of lipid metabolic process	8/96	379/22853	0.000197914	0.0310003	0.0265463	Sec14l2/Insig2/Stat5b/Abcb11/Mfsd2a/Elovl5/Thrsp/Ceacam1	8
GO:0046890	BP	GO:0046890	regulation of lipid biosynthetic process	6/96	202/22853	0.000212033	0.0310003	0.0265463	Sec14l2/Insig2/Mfsd2a/Elovl5/Thrsp/Ceacam1	6
GO:0003158	BP	GO:0003158	endothelium development	5/96	134/22853	0.000256393	0.0310003	0.0265463	Cldn1/Tjp2/Btg1/Acvr2b/Ceacam1	5
GO:0043153	BP	GO:0043153	entrainment of circadian clock by photoperiod	3/96	30/22853	0.000268601	0.0310003	0.0265463	Per1/Per3/Per2	3
GO:0006635	BP	GO:0006635	fatty acid beta-oxidation	4/96	75/22853	0.000282847	0.0310003	0.0265463	Crot/Abcb11/Mfsd2a/Acat3	4
GO:0009648	BP	GO:0009648	photoperiodism	3/96	31/22853	0.000296476	0.0310003	0.0265463	Per1/Per3/Per2	3
GO:0045922	BP	GO:0045922	negative regulation of fatty acid metabolic process	3/96	31/22853	0.000296476	0.0310003	0.0265463	Insig2/Mfsd2a/Ceacam1	3
GO:0009649	BP	GO:0009649	entrainment of circadian clock	3/96	32/22853	0.000326152	0.0320972	0.0274856	Per1/Per3/Per2	3
GO:0008625	BP	GO:0008625	extrinsic apoptotic signaling pathway via death domain receptors	4/96	82/22853	0.000398002	0.0369921	0.0316773	Dapk1/Fas/Faim/Sort1	4
GO:0010565	BP	GO:0010565	regulation of cellular ketone metabolic process	5/96	153/22853	0.000471799	0.0414694	0.0355113	Insig2/Abcb11/Mfsd2a/Elovl5/Ceacam1	5
GO:0010876	BP	GO:0010876	lipid localization	8/96	436/22853	0.000504593	0.0414694	0.0355113	Crot/Stat5b/Abcb11/Stra6l/Mfsd2a/Slc66a2/Osbpl5/Ceacam1	8
GO:0045638	BP	GO:0045638	negative regulation of myeloid cell differentiation	4/96	88/22853	0.000520537	0.0414694	0.0355113	Stat5b/Tjp2/Leo1/Ceacam1	4
GO:0008028	MF	GO:0008028	monocarboxylic acid transmembrane transporter activity	4/98	62/22360	0.000159265	0.0377457	0.0321882	Slc5a6/Abcb11/Mfsd2a/Ceacam1	4

## Sheet: Common (CC, KE), Phase
	ONTOLOGY	ID	Description	GeneRatio	BgRatio	pvalue	p.adjust	qvalue	geneID	Count
GO:0032922	BP	GO:0032922	circadian regulation of gene expression	6/85	71/22853	2.61257e-07	0.000416704	0.000369609	Cry1/Nr1d1/Noct/Npas2/Bhlhe41/Usp2	6
GO:0007623	BP	GO:0007623	circadian rhythm	7/85	221/22853	1.8728e-05	0.0149355	0.0132476	Cry1/Nr1d1/Noct/Npas2/Bhlhe41/Usp2/Nfil3	7
GO:0044282	BP	GO:0044282	small molecule catabolic process	8/85	335/22853	3.5406e-05	0.0188242	0.0166967	Crot/Plin5/Upp2/Abcb11/Mfsd2a/Amt/Gnpda1/Pnp	8
GO:0031998	BP	GO:0031998	regulation of fatty acid beta-oxidation	3/85	23/22853	8.33384e-05	0.0313959	0.0278476	Plin5/Abcb11/Mfsd2a	3
GO:0042752	BP	GO:0042752	regulation of circadian rhythm	5/85	128/22853	0.000116803	0.0313959	0.0278476	Cry1/Nr1d1/Noct/Npas2/Usp2	5
GO:0048511	BP	GO:0048511	rhythmic process	7/85	306/22853	0.000145673	0.0313959	0.0278476	Cry1/Nr1d1/Noct/Npas2/Bhlhe41/Usp2/Nfil3	7
GO:0046395	BP	GO:0046395	carboxylic acid catabolic process	6/85	216/22853	0.000156248	0.0313959	0.0278476	Crot/Plin5/Abcb11/Mfsd2a/Amt/Gnpda1	6
GO:0016054	BP	GO:0016054	organic acid catabolic process	6/85	218/22853	0.000164267	0.0313959	0.0278476	Crot/Plin5/Abcb11/Mfsd2a/Amt/Gnpda1	6
GO:0006635	BP	GO:0006635	fatty acid beta-oxidation	4/85	75/22853	0.000177155	0.0313959	0.0278476	Crot/Plin5/Abcb11/Mfsd2a	4
GO:0042180	BP	GO:0042180	cellular ketone metabolic process	6/85	238/22853	0.00026376	0.0420696	0.037315	Plin5/Nr1d1/Coq8a/Abcb11/Mfsd2a/Cyp2b10	6
