# Supplementary material for: The Liver Circadian Metabolic Homeostasis Influence by Combining Ketogenic Diet with Exercise
Source: Nutrients. 2024 Jun 27;16(13):2039. doi: 10.3390/nu16132039 (PMC11243221; doi:10.3390/nu16132039)
Supplement: Supplementary file 1 [file nutrients-16-02039-s001.zip › Supplement Table S5.xlsx]

## Sheet: EX vs CC Amp
	ONTOLOGY	ID	Description	GeneRatio	BgRatio	pvalue	p.adjust	qvalue	geneID	Count
GO:0032922	BP	GO:0032922	circadian regulation of gene expression	8/57	71/22853	8.45847e-12	9.98945e-09	7.96877e-09	Cry1/Nr1d1/Per1/Noct/Npas2/Per3/Usp2/Ciart	8
GO:0048511	BP	GO:0048511	rhythmic process	10/57	306/22853	3.96169e-09	2.33938e-06	1.86616e-06	Cry1/Nr1d1/Per1/Stat5b/Tef/Noct/Npas2/Per3/Usp2/Ciart	10
GO:0042752	BP	GO:0042752	regulation of circadian rhythm	7/57	128/22853	3.07071e-08	1.20884e-05	9.64311e-06	Cry1/Nr1d1/Per1/Noct/Npas2/Per3/Usp2	7
GO:0007623	BP	GO:0007623	circadian rhythm	8/57	221/22853	7.40923e-08	2.18758e-05	1.74507e-05	Cry1/Nr1d1/Per1/Noct/Npas2/Per3/Usp2/Ciart	8
GO:0048512	BP	GO:0048512	circadian behavior	5/57	64/22853	5.49746e-07	0.00012985	0.000103584	Nr1d1/Npas2/Per3/Usp2/Ciart	5
GO:0007622	BP	GO:0007622	rhythmic behavior	5/57	67/22853	6.9239e-07	0.000136286	0.000108717	Nr1d1/Npas2/Per3/Usp2/Ciart	5
GO:0043153	BP	GO:0043153	entrainment of circadian clock by photoperiod	4/57	30/22853	9.07879e-07	0.000153172	0.000122188	Cry1/Per1/Per3/Usp2	4
GO:0009648	BP	GO:0009648	photoperiodism	4/57	31/22853	1.04045e-06	0.000153596	0.000122526	Cry1/Per1/Per3/Usp2	4
GO:0009649	BP	GO:0009649	entrainment of circadian clock	4/57	32/22853	1.18688e-06	0.000155745	0.000124241	Cry1/Per1/Per3/Usp2	4
GO:0042180	BP	GO:0042180	cellular ketone metabolic process	7/57	238/22853	2.06507e-06	0.000243885	0.000194552	Nr1d1/Stat5b/Coq10b/Abcb11/Dhrs9/Elovl5/Ceacam1	7
GO:1901160	BP	GO:1901160	primary amino compound metabolic process	3/57	17/22853	9.75847e-06	0.0010477	0.000835773	Ddc/Chka/Gde1	3
GO:0045475	BP	GO:0045475	locomotor rhythm	3/57	22/22853	2.19052e-05	0.00215583	0.00171975	Npas2/Usp2/Ciart	3
GO:0015721	BP	GO:0015721	bile acid and bile salt transport	3/57	31/22853	6.29267e-05	0.00571665	0.00456027	Abcb11/Aqp9/Ceacam1	3
GO:0042745	BP	GO:0042745	circadian sleep/wake cycle	3/57	39/22853	0.000126141	0.0106409	0.00848844	Nr1d1/Npas2/Per3	3
GO:0015718	BP	GO:0015718	monocarboxylic acid transport	4/57	121/22853	0.000237794	0.0187223	0.0149351	Slc5a6/Abcb11/Aqp9/Ceacam1	4
GO:0042439	BP	GO:0042439	ethanolamine-containing compound metabolic process	2/57	10/22853	0.000271539	0.020043	0.0159886	Chka/Gde1	2
GO:0006213	BP	GO:0006213	pyrimidine nucleoside metabolic process	2/57	12/22853	0.000396982	0.0260464	0.0207777	Tk1/Upp2	2
GO:2000322	BP	GO:2000322	regulation of glucocorticoid receptor signaling pathway	2/57	12/22853	0.000396982	0.0260464	0.0207777	Cry1/Per1	2
GO:0048537	BP	GO:0048537	mucosa-associated lymphoid tissue development	2/57	14/22853	0.000545601	0.0322178	0.0257007	Stat5b/Ceacam1	2
GO:0048541	BP	GO:0048541	Peyer's patch development	2/57	14/22853	0.000545601	0.0322178	0.0257007	Stat5b/Ceacam1	2
GO:0010565	BP	GO:0010565	regulation of cellular ketone metabolic process	4/57	153/22853	0.000579089	0.0325669	0.0259792	Nr1d1/Abcb11/Elovl5/Ceacam1	4
GO:0042921	BP	GO:0042921	glucocorticoid receptor signaling pathway	2/57	16/22853	0.000717172	0.0370298	0.0295394	Cry1/Per1	2
GO:0010876	BP	GO:0010876	lipid localization	6/57	436/22853	0.000743028	0.0370298	0.0295394	Cry1/Stat5b/Abcb11/Stra6l/Aqp9/Ceacam1	6
GO:0046942	BP	GO:0046942	carboxylic acid transport	5/57	288/22853	0.000752511	0.0370298	0.0295394	Slc5a6/Slc17a4/Abcb11/Aqp9/Ceacam1	5
GO:0031958	BP	GO:0031958	corticosteroid receptor signaling pathway	2/57	17/22853	0.000811494	0.038335	0.0305805	Cry1/Per1	2
GO:0035461	BP	GO:0035461	vitamin transmembrane transport	2/57	19/22853	0.00101707	0.0428986	0.034221	Slc5a6/Stra6l	2
GO:0042448	BP	GO:0042448	progesterone metabolic process	2/57	19/22853	0.00101707	0.0428986	0.034221	Stat5b/Dhrs9	2
GO:1904251	BP	GO:1904251	regulation of bile acid metabolic process	2/57	19/22853	0.00101707	0.0428986	0.034221	Nr1d1/Abcb11	2
GO:0070888	MF	GO:0070888	E-box binding	4/57	45/22360	5.22933e-06	0.000920363	0.00075963	Cry1/Nr1d1/Per1/Ciart	4
GO:0001222	MF	GO:0001222	transcription corepressor binding	3/57	37/22360	0.00011475	0.010098	0.00833451	Nr1d1/Per1/Per3	3
GO:1901618	MF	GO:1901618	organic hydroxy compound transmembrane transporter activity	3/57	49/22360	0.000266257	0.0156204	0.0128924	Abcb11/Aqp9/Ceacam1	3
GO:0008028	MF	GO:0008028	monocarboxylic acid transmembrane transporter activity	3/57	62/22360	0.000533885	0.0234909	0.0193884	Slc5a6/Abcb11/Ceacam1	3
GO:0001221	MF	GO:0001221	transcription coregulator binding	3/57	90/22360	0.00157682	0.0498604	0.0411527	Nr1d1/Per1/Per3	3
GO:0015125	MF	GO:0015125	bile acid transmembrane transporter activity	2/57	24/22360	0.00169979	0.0498604	0.0411527	Abcb11/Ceacam1	2

## Sheet: EX vs CC Phase
	ONTOLOGY	ID	Description	GeneRatio	BgRatio	pvalue	p.adjust	qvalue	geneID	Count
GO:0032922	BP	GO:0032922	circadian regulation of gene expression	9/98	71/22853	2.01504e-11	3.92731e-08	3.36406e-08	Per2/Usp2/Per3/Npas2/Nr1d1/Ciart/Cry1/Per1/Noct	9
GO:0007623	BP	GO:0007623	circadian rhythm	12/98	221/22853	1.93963e-10	1.89017e-07	1.61908e-07	Per2/Usp2/Per3/Npas2/Nr1d1/Ciart/Dbp/Hnrnpd/Nfil3/Cry1/Per1/Noct	12
GO:0048511	BP	GO:0048511	rhythmic process	13/98	306/22853	6.69443e-10	4.34915e-07	3.72539e-07	Per2/Usp2/Per3/Npas2/Nr1d1/Ciart/Stat5b/Dbp/Hnrnpd/Nfil3/Cry1/Per1/Noct	13
GO:0042752	BP	GO:0042752	regulation of circadian rhythm	9/98	128/22853	4.2217e-09	2.05702e-06	1.762e-06	Per2/Usp2/Per3/Npas2/Nr1d1/Hnrnpd/Cry1/Per1/Noct	9
GO:0042180	BP	GO:0042180	cellular ketone metabolic process	10/98	238/22853	7.80733e-08	3.0433e-05	2.60683e-05	Nr1d1/Stat5b/Abcb11/Dhrs9/Insig2/Slc45a3/Mfsd2a/Avpr1a/Elovl5/Ceacam1	10
GO:0043153	BP	GO:0043153	entrainment of circadian clock by photoperiod	5/98	30/22853	1.71224e-07	5.20428e-05	4.45788e-05	Per2/Usp2/Per3/Cry1/Per1	5
GO:0009648	BP	GO:0009648	photoperiodism	5/98	31/22853	2.0346e-07	5.20428e-05	4.45788e-05	Per2/Usp2/Per3/Cry1/Per1	5
GO:0046890	BP	GO:0046890	regulation of lipid biosynthetic process	9/98	202/22853	2.19921e-07	5.20428e-05	4.45788e-05	Thrsp/Nr1d1/Lpin1/Insig2/Slc45a3/Mfsd2a/Avpr1a/Elovl5/Ceacam1	9
GO:0009649	BP	GO:0009649	entrainment of circadian clock	5/98	32/22853	2.40321e-07	5.20428e-05	4.45788e-05	Per2/Usp2/Per3/Cry1/Per1	5
GO:0019217	BP	GO:0019217	regulation of fatty acid metabolic process	7/98	102/22853	2.84222e-07	5.53948e-05	4.74501e-05	Abcb11/Insig2/Slc45a3/Mfsd2a/Avpr1a/Elovl5/Ceacam1	7
GO:0010565	BP	GO:0010565	regulation of cellular ketone metabolic process	8/98	153/22853	3.17547e-07	5.62635e-05	4.81942e-05	Nr1d1/Abcb11/Insig2/Slc45a3/Mfsd2a/Avpr1a/Elovl5/Ceacam1	8
GO:0062012	BP	GO:0062012	regulation of small molecule metabolic process	11/98	369/22853	5.35597e-07	8.69899e-05	7.45138e-05	Ak4/Nr1d1/Abcb11/Insig2/Cry1/Slc45a3/Pid1/Mfsd2a/Avpr1a/Elovl5/Ceacam1	11
GO:0019216	BP	GO:0019216	regulation of lipid metabolic process	11/98	379/22853	6.9672e-07	0.000104454	8.94735e-05	Thrsp/Nr1d1/Stat5b/Abcb11/Lpin1/Insig2/Slc45a3/Mfsd2a/Avpr1a/Elovl5/Ceacam1	11
GO:0042304	BP	GO:0042304	regulation of fatty acid biosynthetic process	5/98	48/22853	1.93555e-06	0.000269456	0.000230811	Insig2/Slc45a3/Avpr1a/Elovl5/Ceacam1	5
GO:0010876	BP	GO:0010876	lipid localization	11/98	436/22853	2.71481e-06	0.000338046	0.000289563	Crot/Osbpl5/Stat5b/Tex2/Stra6l/Abcb11/Cry1/Slc66a2/Mfsd2a/Aqp9/Ceacam1	11
GO:0006631	BP	GO:0006631	fatty acid metabolic process	11/98	437/22853	2.77514e-06	0.000338046	0.000289563	Per2/Crot/Abcb11/Lpin1/Insig2/Slc45a3/Cyp2g1/Mfsd2a/Avpr1a/Elovl5/Ceacam1	11
GO:0072330	BP	GO:0072330	monocarboxylic acid biosynthetic process	8/98	208/22853	3.21165e-06	0.000368206	0.000315398	Per2/Nr1d1/Dhrs9/Insig2/Slc45a3/Avpr1a/Elovl5/Ceacam1	8
GO:0006869	BP	GO:0006869	lipid transport	10/98	386/22853	6.29142e-06	0.000681221	0.00058352	Crot/Osbpl5/Tex2/Stra6l/Abcb11/Cry1/Slc66a2/Mfsd2a/Aqp9/Ceacam1	10
GO:0048512	BP	GO:0048512	circadian behavior	5/98	64/22853	8.16394e-06	0.000837449	0.000717341	Usp2/Per3/Npas2/Nr1d1/Ciart	5
GO:0007622	BP	GO:0007622	rhythmic behavior	5/98	67/22853	1.02364e-05	0.000997541	0.000854473	Usp2/Per3/Npas2/Nr1d1/Ciart	5
GO:0006213	BP	GO:0006213	pyrimidine nucleoside metabolic process	3/98	12/22853	1.63576e-05	0.00151815	0.00130041	Tymp/Upp2/Tk1	3
GO:0043434	BP	GO:0043434	response to peptide hormone	9/98	350/22853	1.98778e-05	0.00176099	0.00150843	Stat5b/Lpin1/Insig2/Cry1/Sort1/Pid1/Slc30a10/Grb14/Ceacam1	9
GO:0046394	BP	GO:0046394	carboxylic acid biosynthetic process	8/98	294/22853	3.94196e-05	0.00327894	0.00280868	Per2/Nr1d1/Dhrs9/Insig2/Slc45a3/Avpr1a/Elovl5/Ceacam1	8
GO:0016053	BP	GO:0016053	organic acid biosynthetic process	8/98	295/22853	4.03769e-05	0.00327894	0.00280868	Per2/Nr1d1/Dhrs9/Insig2/Slc45a3/Avpr1a/Elovl5/Ceacam1	8
GO:1901160	BP	GO:1901160	primary amino compound metabolic process	3/98	17/22853	4.97781e-05	0.0038807	0.00332413	Gde1/Chka/Ddc	3
GO:0015849	BP	GO:0015849	organic acid transport	8/98	314/22853	6.26131e-05	0.00467889	0.00400784	Per2/Crot/Abcb11/Slc5a6/Mfsd2a/Avpr1a/Aqp9/Ceacam1	8
GO:0062014	BP	GO:0062014	negative regulation of small molecule metabolic process	5/98	98/22853	6.48179e-05	0.00467889	0.00400784	Insig2/Cry1/Pid1/Mfsd2a/Ceacam1	5
GO:1901652	BP	GO:1901652	response to peptide	9/98	411/22853	6.91874e-05	0.00481594	0.00412523	Stat5b/Lpin1/Insig2/Cry1/Sort1/Pid1/Slc30a10/Grb14/Ceacam1	9
GO:0032868	BP	GO:0032868	response to insulin	7/98	244/22853	8.79558e-05	0.00591124	0.00506345	Lpin1/Insig2/Cry1/Sort1/Pid1/Grb14/Ceacam1	7
GO:0046889	BP	GO:0046889	positive regulation of lipid biosynthetic process	5/98	106/22853	9.41473e-05	0.00611644	0.00523922	Nr1d1/Slc45a3/Mfsd2a/Avpr1a/Elovl5	5
GO:0001222	MF	GO:0001222	transcription corepressor binding	4/100	37/22360	2.22059e-05	0.00652854	0.00575016	Per2/Per3/Nr1d1/Per1	4
GO:0045475	BP	GO:0045475	locomotor rhythm	3/98	22/22853	0.000110991	0.00697811	0.00597731	Usp2/Npas2/Ciart	3
GO:0070888	MF	GO:0070888	E-box binding	4/100	45/22360	4.87407e-05	0.00716488	0.00631064	Nr1d1/Ciart/Cry1/Per1	4
GO:0071375	BP	GO:0071375	cellular response to peptide hormone stimulus	7/98	264/22853	0.000143379	0.00856194	0.00733398	Stat5b/Lpin1/Insig2/Pid1/Slc30a10/Grb14/Ceacam1	7
GO:0010866	BP	GO:0010866	regulation of triglyceride biosynthetic process	3/98	24/22853	0.000144969	0.00856194	0.00733398	Thrsp/Lpin1/Mfsd2a	3
GO:0015837	BP	GO:0015837	amine transport	5/98	122/22853	0.000182454	0.0104589	0.00895887	Per2/Ddc/Syt1/Avpr1a/Aqp9	5
GO:0045723	BP	GO:0045723	positive regulation of fatty acid biosynthetic process	3/98	27/22853	0.000207556	0.0115579	0.00990029	Slc45a3/Avpr1a/Elovl5	3
GO:0046942	BP	GO:0046942	carboxylic acid transport	7/98	288/22853	0.000244208	0.0132212	0.011325	Per2/Abcb11/Slc17a4/Slc5a6/Avpr1a/Aqp9/Ceacam1	7
GO:0015721	BP	GO:0015721	bile acid and bile salt transport	3/98	31/22853	0.000315021	0.0161572	0.01384	Abcb11/Aqp9/Ceacam1	3
GO:0045922	BP	GO:0045922	negative regulation of fatty acid metabolic process	3/98	31/22853	0.000315021	0.0161572	0.01384	Insig2/Mfsd2a/Ceacam1	3
GO:0008028	MF	GO:0008028	monocarboxylic acid transmembrane transporter activity	4/100	62/22360	0.000172172	0.0168729	0.0148612	Abcb11/Slc5a6/Mfsd2a/Ceacam1	4
GO:1901653	BP	GO:1901653	cellular response to peptide	7/98	308/22853	0.000366297	0.0183055	0.0156801	Stat5b/Lpin1/Insig2/Pid1/Slc30a10/Grb14/Ceacam1	7
GO:0006633	BP	GO:0006633	fatty acid biosynthetic process	5/98	153/22853	0.000518606	0.0252691	0.021645	Insig2/Slc45a3/Avpr1a/Elovl5/Ceacam1	5
GO:0008643	BP	GO:0008643	carbohydrate transport	5/98	155/22853	0.000550162	0.0261528	0.022402	Sort1/Slc45a3/Pid1/Mfsd2a/Aqp9	5
GO:0019432	BP	GO:0019432	triglyceride biosynthetic process	3/98	39/22853	0.000624767	0.0283179	0.0242566	Thrsp/Lpin1/Mfsd2a	3
GO:0042745	BP	GO:0042745	circadian sleep/wake cycle	3/98	39/22853	0.000624767	0.0283179	0.0242566	Per3/Npas2/Nr1d1	3
GO:0062013	BP	GO:0062013	positive regulation of small molecule metabolic process	5/98	166/22853	0.000750239	0.032802	0.0280975	Nr1d1/Slc45a3/Pid1/Avpr1a/Elovl5	5
GO:0009131	BP	GO:0009131	pyrimidine nucleoside monophosphate catabolic process	2/98	10/22853	0.000800957	0.032802	0.0280975	Tymp/Upp2	2
GO:0009178	BP	GO:0009178	pyrimidine deoxyribonucleoside monophosphate catabolic process	2/98	10/22853	0.000800957	0.032802	0.0280975	Tymp/Upp2	2
GO:0042439	BP	GO:0042439	ethanolamine-containing compound metabolic process	2/98	10/22853	0.000800957	0.032802	0.0280975	Gde1/Chka	2
GO:0015711	BP	GO:0015711	organic anion transport	7/98	352/22853	0.000807848	0.032802	0.0280975	Per2/Abcb11/Slc17a4/Slc5a6/Avpr1a/Aqp9/Ceacam1	7
GO:0005978	BP	GO:0005978	glycogen biosynthetic process	3/98	44/22853	0.000891461	0.0347492	0.0297654	Per2/Nr1d1/Gys2	3
GO:0009250	BP	GO:0009250	glucan biosynthetic process	3/98	44/22853	0.000891461	0.0347492	0.0297654	Per2/Nr1d1/Gys2	3
GO:0009062	BP	GO:0009062	fatty acid catabolic process	4/98	100/22853	0.000909912	0.0347729	0.0297858	Crot/Abcb11/Lpin1/Mfsd2a	4
GO:0006576	BP	GO:0006576	cellular biogenic amine metabolic process	4/98	106/22853	0.0011304	0.0399437	0.034215	Gde1/Chka/Ddc/Azin2	4
GO:0045833	BP	GO:0045833	negative regulation of lipid metabolic process	4/98	106/22853	0.0011304	0.0399437	0.034215	Lpin1/Insig2/Mfsd2a/Ceacam1	4
GO:0045923	BP	GO:0045923	positive regulation of fatty acid metabolic process	3/98	48/22853	0.00114986	0.0399437	0.034215	Slc45a3/Avpr1a/Elovl5	3
GO:0045834	BP	GO:0045834	positive regulation of lipid metabolic process	5/98	183/22853	0.00116034	0.0399437	0.034215	Nr1d1/Slc45a3/Mfsd2a/Avpr1a/Elovl5	5
GO:0009223	BP	GO:0009223	pyrimidine deoxyribonucleotide catabolic process	2/98	12/22853	0.00116818	0.0399437	0.034215	Tymp/Upp2	2
GO:2000322	BP	GO:2000322	regulation of glucocorticoid receptor signaling pathway	2/98	12/22853	0.00116818	0.0399437	0.034215	Cry1/Per1	2
GO:0015144	MF	GO:0015144	carbohydrate transmembrane transporter activity	3/100	36/22360	0.000556709	0.0409181	0.0360396	Abcb11/Slc45a3/Aqp9	3
GO:0001221	MF	GO:0001221	transcription coregulator binding	4/100	90/22360	0.000716738	0.0421442	0.0371195	Per2/Per3/Nr1d1/Per1	4
GO:0006641	BP	GO:0006641	triglyceride metabolic process	4/98	111/22853	0.00134077	0.0447207	0.0383068	Thrsp/Lpin1/Insig2/Mfsd2a	4
GO:0090207	BP	GO:0090207	regulation of triglyceride metabolic process	3/98	51/22853	0.00137167	0.0447207	0.0383068	Thrsp/Lpin1/Mfsd2a	3
GO:0070344	BP	GO:0070344	regulation of fat cell proliferation	2/98	13/22853	0.00137673	0.0447207	0.0383068	Per2/Pid1	2
GO:0046460	BP	GO:0046460	neutral lipid biosynthetic process	3/98	52/22853	0.00145115	0.0456175	0.039075	Thrsp/Lpin1/Mfsd2a	3
GO:0046463	BP	GO:0046463	acylglycerol biosynthetic process	3/98	52/22853	0.00145115	0.0456175	0.039075	Thrsp/Lpin1/Mfsd2a	3
GO:0019218	BP	GO:0019218	regulation of steroid metabolic process	4/98	116/22853	0.00157708	0.0472986	0.0405151	Nr1d1/Stat5b/Abcb11/Insig2	4
GO:0048537	BP	GO:0048537	mucosa-associated lymphoid tissue development	2/98	14/22853	0.0016017	0.0472986	0.0405151	Stat5b/Ceacam1	2
GO:0048541	BP	GO:0048541	Peyer's patch development	2/98	14/22853	0.0016017	0.0472986	0.0405151	Stat5b/Ceacam1	2
GO:0070341	BP	GO:0070341	fat cell proliferation	2/98	14/22853	0.0016017	0.0472986	0.0405151	Per2/Pid1	2
GO:0045446	BP	GO:0045446	endothelial cell differentiation	4/98	118/22853	0.00167923	0.0478923	0.0410236	Btg1/Cldn1/Ceacam1/Acvr2b	4
GO:0009116	BP	GO:0009116	nucleoside metabolic process	3/98	55/22853	0.00170674	0.0478923	0.0410236	Tymp/Upp2/Tk1	3
GO:0072527	BP	GO:0072527	pyrimidine-containing compound metabolic process	3/98	55/22853	0.00170674	0.0478923	0.0410236	Tymp/Upp2/Tk1	3
GO:0044106	BP	GO:0044106	cellular amine metabolic process	4/98	119/22853	0.00173199	0.0478923	0.0410236	Gde1/Chka/Ddc/Azin2	4
GO:0015718	BP	GO:0015718	monocarboxylic acid transport	4/98	121/22853	0.00184094	0.0478923	0.0410236	Abcb11/Slc5a6/Aqp9/Ceacam1	4
GO:0072329	BP	GO:0072329	monocarboxylic acid catabolic process	4/98	121/22853	0.00184094	0.0478923	0.0410236	Crot/Abcb11/Lpin1/Mfsd2a	4
GO:0006244	BP	GO:0006244	pyrimidine nucleotide catabolic process	2/98	15/22853	0.00184296	0.0478923	0.0410236	Tymp/Upp2	2
GO:0032933	BP	GO:0032933	SREBP signaling pathway	2/98	15/22853	0.00184296	0.0478923	0.0410236	Arhgef10l/Insig2	2
GO:0070932	BP	GO:0070932	histone H3 deacetylation	2/98	15/22853	0.00184296	0.0478923	0.0410236	Per2/Per1	2

## Sheet: KD vs CC AMP
	ONTOLOGY	ID	Description	GeneRatio	BgRatio	pvalue	p.adjust	qvalue	geneID	Count
GO:0006869	BP	GO:0006869	lipid transport	10/65	386/22853	1.31796e-07	0.000182669	0.000148028	Crot/Cry1/Abcb11/Stra6l/Mfsd2a/Aqp9/Slc66a2/Osbpl5/Tsku/Ceacam1	10
GO:0010876	BP	GO:0010876	lipid localization	10/65	436/22853	4.04408e-07	0.000280255	0.000227107	Crot/Cry1/Abcb11/Stra6l/Mfsd2a/Aqp9/Slc66a2/Osbpl5/Tsku/Ceacam1	10
GO:0032922	BP	GO:0032922	circadian regulation of gene expression	5/65	71/22853	1.79265e-06	0.000828204	0.000671143	Cry1/Per1/Noct/Arntl/Per2	5
GO:2000322	BP	GO:2000322	regulation of glucocorticoid receptor signaling pathway	3/65	12/22853	4.74378e-06	0.00164372	0.001332	Cry1/Per1/Arntl	3
GO:0019217	BP	GO:0019217	regulation of fatty acid metabolic process	5/65	102/22853	1.07166e-05	0.00276673	0.00224205	Insig2/Abcb11/Mfsd2a/Elovl5/Ceacam1	5
GO:0042921	BP	GO:0042921	glucocorticoid receptor signaling pathway	3/65	16/22853	1.19772e-05	0.00276673	0.00224205	Cry1/Per1/Arntl	3
GO:0031958	BP	GO:0031958	corticosteroid receptor signaling pathway	3/65	17/22853	1.45142e-05	0.00287381	0.00232882	Cry1/Per1/Arntl	3
GO:0015849	BP	GO:0015849	organic acid transport	7/65	314/22853	3.04232e-05	0.00495277	0.00401352	Crot/Slc5a6/Abcb11/Mfsd2a/Aqp9/Per2/Ceacam1	7
GO:0042752	BP	GO:0042752	regulation of circadian rhythm	5/65	128/22853	3.21608e-05	0.00495277	0.00401352	Cry1/Per1/Noct/Arntl/Per2	5
GO:0042180	BP	GO:0042180	cellular ketone metabolic process	6/65	238/22853	5.92194e-05	0.0076027	0.00616092	Insig2/Abcb11/Dhrs9/Mfsd2a/Elovl5/Ceacam1	6
GO:0010565	BP	GO:0010565	regulation of cellular ketone metabolic process	5/65	153/22853	7.52842e-05	0.0076027	0.00616092	Insig2/Abcb11/Mfsd2a/Elovl5/Ceacam1	5
GO:0062012	BP	GO:0062012	regulation of small molecule metabolic process	7/65	369/22853	8.41669e-05	0.0076027	0.00616092	Insig2/Cry1/Abcb11/Ak4/Mfsd2a/Elovl5/Ceacam1	7
GO:0043153	BP	GO:0043153	entrainment of circadian clock by photoperiod	3/65	30/22853	8.4398e-05	0.0076027	0.00616092	Cry1/Per1/Per2	3
GO:0009648	BP	GO:0009648	photoperiodism	3/65	31/22853	9.3251e-05	0.0076027	0.00616092	Cry1/Per1/Per2	3
GO:0015721	BP	GO:0015721	bile acid and bile salt transport	3/65	31/22853	9.3251e-05	0.0076027	0.00616092	Abcb11/Aqp9/Ceacam1	3
GO:0042634	BP	GO:0042634	regulation of hair cycle	3/65	31/22853	9.3251e-05	0.0076027	0.00616092	Per1/Tsku/Arntl	3
GO:0045922	BP	GO:0045922	negative regulation of fatty acid metabolic process	3/65	31/22853	9.3251e-05	0.0076027	0.00616092	Insig2/Mfsd2a/Ceacam1	3
GO:0009649	BP	GO:0009649	entrainment of circadian clock	3/65	32/22853	0.000102689	0.00790704	0.00640754	Cry1/Per1/Per2	3
GO:0046942	BP	GO:0046942	carboxylic acid transport	6/65	288/22853	0.000168345	0.0120767	0.00978643	Slc5a6/Slc17a4/Abcb11/Aqp9/Per2/Ceacam1	6
GO:0062014	BP	GO:0062014	negative regulation of small molecule metabolic process	4/65	98/22853	0.000176152	0.0120767	0.00978643	Insig2/Cry1/Mfsd2a/Ceacam1	4
GO:0046394	BP	GO:0046394	carboxylic acid biosynthetic process	6/65	294/22853	0.000188209	0.0120767	0.00978643	Insig2/Dhrs9/Mthfr/Elovl5/Per2/Ceacam1	6
GO:0016053	BP	GO:0016053	organic acid biosynthetic process	6/65	295/22853	0.000191693	0.0120767	0.00978643	Insig2/Dhrs9/Mthfr/Elovl5/Per2/Ceacam1	6
GO:0033144	BP	GO:0033144	negative regulation of intracellular steroid hormone receptor signaling pathway	3/65	40/22853	0.000201254	0.0121277	0.00982783	Cry1/Per1/Arntl	3
GO:0048511	BP	GO:0048511	rhythmic process	6/65	306/22853	0.000233484	0.0132242	0.0107164	Cry1/Per1/Tef/Noct/Arntl/Per2	6
GO:0006631	BP	GO:0006631	fatty acid metabolic process	7/65	437/22853	0.000238532	0.0132242	0.0107164	Crot/Insig2/Abcb11/Mfsd2a/Elovl5/Per2/Ceacam1	7
GO:0072330	BP	GO:0072330	monocarboxylic acid biosynthetic process	5/65	208/22853	0.000315596	0.0168237	0.0136332	Insig2/Dhrs9/Elovl5/Per2/Ceacam1	5
GO:0042304	BP	GO:0042304	regulation of fatty acid biosynthetic process	3/65	48/22853	0.000346645	0.0177945	0.0144199	Insig2/Elovl5/Ceacam1	3
GO:0015718	BP	GO:0015718	monocarboxylic acid transport	4/65	121/22853	0.00039451	0.0195282	0.0158249	Slc5a6/Abcb11/Aqp9/Ceacam1	4
GO:0007623	BP	GO:0007623	circadian rhythm	5/65	221/22853	0.000416609	0.019911	0.0161351	Cry1/Per1/Noct/Arntl/Per2	5
GO:0042886	BP	GO:0042886	amide transport	6/65	344/22853	0.000435744	0.0201314	0.0163136	Slc5a6/Mcu/Aqp9/Arntl/Per2/Acvr2b	6
GO:0043434	BP	GO:0043434	response to peptide hormone	6/65	350/22853	0.000477383	0.0213068	0.0172662	Insig2/Cry1/Slc30a10/Grb14/Sort1/Ceacam1	6
GO:0015711	BP	GO:0015711	organic anion transport	6/65	352/22853	0.000491933	0.0213068	0.0172662	Slc5a6/Slc17a4/Abcb11/Aqp9/Per2/Ceacam1	6
GO:0032868	BP	GO:0032868	response to insulin	5/65	244/22853	0.000652916	0.0274225	0.022222	Insig2/Cry1/Grb14/Sort1/Ceacam1	5
GO:0070932	BP	GO:0070932	histone H3 deacetylation	2/65	15/22853	0.000816659	0.0332909	0.0269776	Per1/Per2	2
GO:0045717	BP	GO:0045717	negative regulation of fatty acid biosynthetic process	2/65	16/22853	0.000931614	0.0368919	0.0298957	Insig2/Ceacam1	2
GO:0042754	BP	GO:0042754	negative regulation of circadian rhythm	2/65	17/22853	0.00105389	0.0405749	0.0328803	Cry1/Per2	2
GO:1901652	BP	GO:1901652	response to peptide	6/65	411/22853	0.00110124	0.0412519	0.0334289	Insig2/Cry1/Slc30a10/Grb14/Sort1/Ceacam1	6
GO:0015850	BP	GO:0015850	organic hydroxy compound transport	5/65	281/22853	0.0012271	0.0447569	0.0362691	Abcb11/Stra6l/Aqp9/Tsku/Ceacam1	5
GO:0006635	BP	GO:0006635	fatty acid beta-oxidation	3/65	75/22853	0.00128133	0.0455365	0.0369009	Crot/Abcb11/Mfsd2a	3
GO:0035461	BP	GO:0035461	vitamin transmembrane transport	2/65	19/22853	0.00132027	0.0457472	0.0370717	Slc5a6/Stra6l	2
GO:0008028	MF	GO:0008028	monocarboxylic acid transmembrane transporter activity	4/66	62/22360	3.39518e-05	0.00736755	0.0052536	Slc5a6/Abcb11/Mfsd2a/Ceacam1	4
GO:0070888	MF	GO:0070888	E-box binding	3/66	45/22360	0.000318975	0.0297056	0.0211823	Cry1/Per1/Arntl	3
GO:1901618	MF	GO:1901618	organic hydroxy compound transmembrane transporter activity	3/66	49/22360	0.000410676	0.0297056	0.0211823	Abcb11/Aqp9/Ceacam1	3
GO:0004535	MF	GO:0004535	poly(A)-specific ribonuclease activity	2/66	13/22360	0.000655408	0.0355559	0.0253539	Noct/Pnldc1	2
GO:0005319	MF	GO:0005319	lipid transporter activity	4/66	160/22360	0.00128906	0.0467762	0.0333549	Abcb11/Mfsd2a/Osbpl5/Ceacam1	4
GO:0046943	MF	GO:0046943	carboxylic acid transmembrane transporter activity	4/66	166/22360	0.00147601	0.0467762	0.0333549	Slc5a6/Abcb11/Mfsd2a/Ceacam1	4
GO:0005342	MF	GO:0005342	organic acid transmembrane transporter activity	4/66	167/22360	0.00150891	0.0467762	0.0333549	Slc5a6/Abcb11/Mfsd2a/Ceacam1	4

## Sheet: KD vs CC Phase
	ONTOLOGY	ID	Description	GeneRatio	BgRatio	pvalue	p.adjust	qvalue	geneID	Count
GO:0032922	BP	GO:0032922	circadian regulation of gene expression	8/94	71/22853	5.20317e-10	1.00005e-06	8.80157e-07	Per2/Usp2/Npas2/Nr1d1/Ciart/Arntl/Cry1/Noct	8
GO:0007623	BP	GO:0007623	circadian rhythm	10/94	221/22853	2.59802e-08	2.4967e-05	2.19738e-05	Per2/Usp2/Npas2/Nr1d1/Ciart/Arntl/Dbp/Nfil3/Cry1/Noct	10
GO:0048511	BP	GO:0048511	rhythmic process	11/94	306/22853	5.33716e-08	3.41934e-05	3.00941e-05	Per2/Usp2/Npas2/Nr1d1/Ciart/Arntl/Dbp/Nfil3/Tef/Cry1/Noct	11
GO:0062012	BP	GO:0062012	regulation of small molecule metabolic process	11/94	369/22853	3.49581e-07	0.000167974	0.000147836	Ak4/Ppp1r3c/Nr1d1/Abcb11/Cry1/Slc45a3/Pid1/Mfsd2a/Avpr1a/Elovl5/Ceacam1	11
GO:0042752	BP	GO:0042752	regulation of circadian rhythm	7/94	128/22853	1.00156e-06	0.000384998	0.000338842	Per2/Usp2/Npas2/Nr1d1/Arntl/Cry1/Noct	7
GO:0010565	BP	GO:0010565	regulation of cellular ketone metabolic process	7/94	153/22853	3.30298e-06	0.00105806	0.000931209	Nr1d1/Abcb11/Slc45a3/Mfsd2a/Avpr1a/Elovl5/Ceacam1	7
GO:0019217	BP	GO:0019217	regulation of fatty acid metabolic process	6/94	102/22853	4.03887e-06	0.00110896	0.00097601	Abcb11/Slc45a3/Mfsd2a/Avpr1a/Elovl5/Ceacam1	6
GO:0042180	BP	GO:0042180	cellular ketone metabolic process	8/94	238/22853	6.33718e-06	0.00152251	0.00133998	Nr1d1/Abcb11/Dhrs9/Slc45a3/Mfsd2a/Avpr1a/Elovl5/Ceacam1	8
GO:0006213	BP	GO:0006213	pyrimidine nucleoside metabolic process	3/94	12/22853	1.44333e-05	0.0030823	0.00271278	Tymp/Upp2/Tk1	3
GO:0046890	BP	GO:0046890	regulation of lipid biosynthetic process	7/94	202/22853	2.03021e-05	0.00385864	0.00339604	Thrsp/Nr1d1/Slc45a3/Mfsd2a/Avpr1a/Elovl5/Ceacam1	7
GO:0072330	BP	GO:0072330	monocarboxylic acid biosynthetic process	7/94	208/22853	2.45014e-05	0.00385864	0.00339604	Per2/Nr1d1/Dhrs9/Slc45a3/Avpr1a/Elovl5/Ceacam1	7
GO:0046394	BP	GO:0046394	carboxylic acid biosynthetic process	8/94	294/22853	2.91473e-05	0.00385864	0.00339604	Per2/Nr1d1/Dhrs9/Mthfr/Slc45a3/Avpr1a/Elovl5/Ceacam1	8
GO:0016053	BP	GO:0016053	organic acid biosynthetic process	8/94	295/22853	2.98598e-05	0.00385864	0.00339604	Per2/Nr1d1/Dhrs9/Mthfr/Slc45a3/Avpr1a/Elovl5/Ceacam1	8
GO:0006869	BP	GO:0006869	lipid transport	9/94	386/22853	3.0617e-05	0.00385864	0.00339604	Tsku/Tex2/Stra6l/Abcb11/Cry1/Slc66a2/Mfsd2a/Aqp9/Ceacam1	9
GO:0005978	BP	GO:0005978	glycogen biosynthetic process	4/94	44/22853	3.21219e-05	0.00385864	0.00339604	Per2/Ppp1r3c/Nr1d1/Gys2	4
GO:0009250	BP	GO:0009250	glucan biosynthetic process	4/94	44/22853	3.21219e-05	0.00385864	0.00339604	Per2/Ppp1r3c/Nr1d1/Gys2	4
GO:0042304	BP	GO:0042304	regulation of fatty acid biosynthetic process	4/94	48/22853	4.54669e-05	0.00514043	0.00452417	Slc45a3/Avpr1a/Elovl5/Ceacam1	4
GO:0046889	BP	GO:0046889	positive regulation of lipid biosynthetic process	5/94	106/22853	7.72216e-05	0.00792305	0.00697319	Nr1d1/Slc45a3/Mfsd2a/Avpr1a/Elovl5	5
GO:0010876	BP	GO:0010876	lipid localization	9/94	436/22853	7.83236e-05	0.00792305	0.00697319	Tsku/Tex2/Stra6l/Abcb11/Cry1/Slc66a2/Mfsd2a/Aqp9/Ceacam1	9
GO:0045475	BP	GO:0045475	locomotor rhythm	3/94	22/22853	9.80619e-05	0.00942375	0.00829397	Usp2/Npas2/Ciart	3
GO:0070888	MF	GO:0070888	E-box binding	4/97	45/22360	4.32575e-05	0.0118526	0.0105184	Nr1d1/Ciart/Arntl/Cry1	4
GO:0033692	BP	GO:0033692	cellular polysaccharide biosynthetic process	4/94	64/22853	0.000141191	0.012335	0.0108562	Per2/Ppp1r3c/Nr1d1/Gys2	4
GO:0048512	BP	GO:0048512	circadian behavior	4/94	64/22853	0.000141191	0.012335	0.0108562	Usp2/Npas2/Nr1d1/Ciart	4
GO:0007622	BP	GO:0007622	rhythmic behavior	4/94	67/22853	0.000168729	0.0136923	0.0120507	Usp2/Npas2/Nr1d1/Ciart	4
GO:0019216	BP	GO:0019216	regulation of lipid metabolic process	8/94	379/22853	0.000170975	0.0136923	0.0120507	Thrsp/Nr1d1/Abcb11/Slc45a3/Mfsd2a/Avpr1a/Elovl5/Ceacam1	8
GO:0045723	BP	GO:0045723	positive regulation of fatty acid biosynthetic process	3/94	27/22853	0.000183498	0.0139396	0.0122684	Slc45a3/Avpr1a/Elovl5	3
GO:0046942	BP	GO:0046942	carboxylic acid transport	7/94	288/22853	0.000188569	0.0139396	0.0122684	Per2/Abcb11/Slc17a4/Slc5a6/Avpr1a/Aqp9/Ceacam1	7
GO:0000271	BP	GO:0000271	polysaccharide biosynthetic process	4/94	72/22853	0.00022295	0.0158707	0.0139681	Per2/Ppp1r3c/Nr1d1/Gys2	4
GO:0043153	BP	GO:0043153	entrainment of circadian clock by photoperiod	3/94	30/22853	0.000252436	0.0168347	0.0148165	Per2/Usp2/Cry1	3
GO:0034637	BP	GO:0034637	cellular carbohydrate biosynthetic process	4/94	75/22853	0.000260936	0.0168347	0.0148165	Per2/Ppp1r3c/Nr1d1/Gys2	4
GO:0009648	BP	GO:0009648	photoperiodism	3/94	31/22853	0.000278652	0.0168347	0.0148165	Per2/Usp2/Cry1	3
GO:0015721	BP	GO:0015721	bile acid and bile salt transport	3/94	31/22853	0.000278652	0.0168347	0.0148165	Abcb11/Aqp9/Ceacam1	3
GO:0005977	BP	GO:0005977	glycogen metabolic process	4/94	78/22853	0.000303364	0.0168347	0.0148165	Per2/Ppp1r3c/Nr1d1/Gys2	4
GO:0006073	BP	GO:0006073	cellular glucan metabolic process	4/94	78/22853	0.000303364	0.0168347	0.0148165	Per2/Ppp1r3c/Nr1d1/Gys2	4
GO:0044042	BP	GO:0044042	glucan metabolic process	4/94	78/22853	0.000303364	0.0168347	0.0148165	Per2/Ppp1r3c/Nr1d1/Gys2	4
GO:0009649	BP	GO:0009649	entrainment of circadian clock	3/94	32/22853	0.000306564	0.0168347	0.0148165	Per2/Usp2/Cry1	3
GO:0015849	BP	GO:0015849	organic acid transport	7/94	314/22853	0.000318734	0.0170168	0.0149768	Per2/Abcb11/Slc5a6/Mfsd2a/Avpr1a/Aqp9/Ceacam1	7
GO:0008028	MF	GO:0008028	monocarboxylic acid transmembrane transporter activity	4/97	62/22360	0.00015308	0.020972	0.0186113	Abcb11/Slc5a6/Mfsd2a/Ceacam1	4
GO:0006631	BP	GO:0006631	fatty acid metabolic process	8/94	437/22853	0.000444482	0.0229848	0.0202292	Per2/Abcb11/Slc45a3/Cyp2a5/Mfsd2a/Avpr1a/Elovl5/Ceacam1	8
GO:0008643	BP	GO:0008643	carbohydrate transport	5/94	155/22853	0.000454434	0.0229848	0.0202292	Sort1/Slc45a3/Pid1/Mfsd2a/Aqp9	5
GO:0006112	BP	GO:0006112	energy reserve metabolic process	4/94	88/22853	0.000480644	0.0236871	0.0208473	Per2/Ppp1r3c/Nr1d1/Gys2	4
GO:0042886	BP	GO:0042886	amide transport	7/94	344/22853	0.000549799	0.0264178	0.0232507	Per2/Nr1d1/Arntl/Mcu/Slc5a6/Aqp9/Acvr2b	7
GO:0062013	BP	GO:0062013	positive regulation of small molecule metabolic process	5/94	166/22853	0.00062067	0.0288201	0.025365	Nr1d1/Slc45a3/Pid1/Avpr1a/Elovl5	5
GO:0015711	BP	GO:0015711	organic anion transport	7/94	352/22853	0.000629784	0.0288201	0.025365	Per2/Abcb11/Slc17a4/Slc5a6/Avpr1a/Aqp9/Ceacam1	7
GO:0062014	BP	GO:0062014	negative regulation of small molecule metabolic process	4/94	98/22853	0.000721625	0.0300177	0.026419	Cry1/Pid1/Mfsd2a/Ceacam1	4
GO:0009131	BP	GO:0009131	pyrimidine nucleoside monophosphate catabolic process	2/94	10/22853	0.000737272	0.0300177	0.026419	Tymp/Upp2	2
GO:0009178	BP	GO:0009178	pyrimidine deoxyribonucleoside monophosphate catabolic process	2/94	10/22853	0.000737272	0.0300177	0.026419	Tymp/Upp2	2
GO:0042439	BP	GO:0042439	ethanolamine-containing compound metabolic process	2/94	10/22853	0.000737272	0.0300177	0.026419	Gde1/Chka	2
GO:0051775	BP	GO:0051775	response to redox state	2/94	10/22853	0.000737272	0.0300177	0.026419	Npas2/Arntl	2
GO:0044264	BP	GO:0044264	cellular polysaccharide metabolic process	4/94	99/22853	0.000749662	0.0300177	0.026419	Per2/Ppp1r3c/Nr1d1/Gys2	4
GO:0120163	BP	GO:0120163	negative regulation of cold-induced thermogenesis	3/94	47/22853	0.000958489	0.0369897	0.0325551	Nr1d1/Arntl/Acvr2b	3
GO:0045834	BP	GO:0045834	positive regulation of lipid metabolic process	5/94	183/22853	0.00096227	0.0369897	0.0325551	Nr1d1/Slc45a3/Mfsd2a/Avpr1a/Elovl5	5
GO:0045923	BP	GO:0045923	positive regulation of fatty acid metabolic process	3/94	48/22853	0.00101936	0.0384158	0.0338103	Slc45a3/Avpr1a/Elovl5	3
GO:0009223	BP	GO:0009223	pyrimidine deoxyribonucleotide catabolic process	2/94	12/22853	0.00107555	0.0384257	0.033819	Tymp/Upp2	2
GO:2000322	BP	GO:2000322	regulation of glucocorticoid receptor signaling pathway	2/94	12/22853	0.00107555	0.0384257	0.033819	Arntl/Cry1	2
GO:0015850	BP	GO:0015850	organic hydroxy compound transport	6/94	281/22853	0.0010796	0.0384257	0.033819	Tsku/Stra6l/Abcb11/Syt1/Aqp9/Ceacam1	6
GO:0005976	BP	GO:0005976	polysaccharide metabolic process	4/94	110/22853	0.00111087	0.0388198	0.0341659	Per2/Ppp1r3c/Nr1d1/Gys2	4
GO:0070344	BP	GO:0070344	regulation of fat cell proliferation	2/94	13/22853	0.0012677	0.0435094	0.0382932	Per2/Pid1	2
GO:0044262	BP	GO:0044262	cellular carbohydrate metabolic process	6/94	291/22853	0.00129117	0.0435373	0.0383178	Per2/Ppp1r3c/Nr1d1/Cry1/Slc45a3/Gys2	6
GO:0016051	BP	GO:0016051	carbohydrate biosynthetic process	5/94	198/22853	0.0013654	0.0452466	0.0398221	Per2/Ppp1r3c/Nr1d1/Cry1/Gys2	5
GO:0015144	MF	GO:0015144	carbohydrate transmembrane transporter activity	3/97	36/22360	0.000509297	0.0465158	0.0412799	Abcb11/Slc45a3/Aqp9	3
GO:0070341	BP	GO:0070341	fat cell proliferation	2/94	14/22853	0.00147503	0.0477161	0.0419956	Per2/Pid1	2
GO:0009116	BP	GO:0009116	nucleoside metabolic process	3/94	55/22853	0.0015144	0.0477161	0.0419956	Tymp/Upp2/Tk1	3
GO:0072527	BP	GO:0072527	pyrimidine-containing compound metabolic process	3/94	55/22853	0.0015144	0.0477161	0.0419956	Tymp/Upp2/Tk1	3
GO:0015718	BP	GO:0015718	monocarboxylic acid transport	4/94	121/22853	0.00157952	0.048965	0.0430948	Abcb11/Slc5a6/Aqp9/Ceacam1	4
GO:0015837	BP	GO:0015837	amine transport	4/94	122/22853	0.00162798	0.0496662	0.0437119	Per2/Syt1/Avpr1a/Aqp9	4

## Sheet: KE vs CC Amp
	ONTOLOGY	ID	Description	GeneRatio	BgRatio	pvalue	p.adjust	qvalue	geneID	Count
GO:0032922	BP	GO:0032922	circadian regulation of gene expression	6/63	71/22853	4.28254e-08	5.8628e-05	4.56204e-05	Per1/Noct/Npas2/Per3/Arntl/Per2	6
GO:0042180	BP	GO:0042180	cellular ketone metabolic process	8/63	238/22853	2.90885e-07	0.000199111	0.000154935	Insig2/Stat5b/Coq10b/Abcb11/Dhrs9/Mfsd2a/Elovl5/Ceacam1	8
GO:0042752	BP	GO:0042752	regulation of circadian rhythm	6/63	128/22853	1.4356e-06	0.000655112	0.000509764	Per1/Noct/Npas2/Per3/Arntl/Per2	6
GO:0048511	BP	GO:0048511	rhythmic process	8/63	306/22853	1.92752e-06	0.000659694	0.000513329	Per1/Stat5b/Tef/Noct/Npas2/Per3/Arntl/Per2	8
GO:0006213	BP	GO:0006213	pyrimidine nucleoside metabolic process	3/63	12/22853	4.31529e-06	0.00118153	0.000919384	Tymp/Tk1/Upp2	3
GO:0019217	BP	GO:0019217	regulation of fatty acid metabolic process	5/63	102/22853	9.18405e-06	0.00209549	0.00163057	Insig2/Abcb11/Mfsd2a/Elovl5/Ceacam1	5
GO:0010876	BP	GO:0010876	lipid localization	8/63	436/22853	2.54527e-05	0.00497783	0.00387341	Crot/Stat5b/Abcb11/Stra6l/Mfsd2a/Slc66a2/Osbpl5/Ceacam1	8
GO:0007623	BP	GO:0007623	circadian rhythm	6/63	221/22853	3.2787e-05	0.00561067	0.00436585	Per1/Noct/Npas2/Per3/Arntl/Per2	6
GO:0010565	BP	GO:0010565	regulation of cellular ketone metabolic process	5/63	153/22853	6.47562e-05	0.00853669	0.00664267	Insig2/Abcb11/Mfsd2a/Elovl5/Ceacam1	5
GO:0043153	BP	GO:0043153	entrainment of circadian clock by photoperiod	3/63	30/22853	7.68651e-05	0.00853669	0.00664267	Per1/Per3/Per2	3
GO:0019216	BP	GO:0019216	regulation of lipid metabolic process	7/63	379/22853	8.12754e-05	0.00853669	0.00664267	Insig2/Stat5b/Abcb11/Mfsd2a/Elovl5/Thrsp/Ceacam1	7
GO:0009648	BP	GO:0009648	photoperiodism	3/63	31/22853	8.49335e-05	0.00853669	0.00664267	Per1/Per3/Per2	3
GO:0045922	BP	GO:0045922	negative regulation of fatty acid metabolic process	3/63	31/22853	8.49335e-05	0.00853669	0.00664267	Insig2/Mfsd2a/Ceacam1	3
GO:0006869	BP	GO:0006869	lipid transport	7/63	386/22853	9.10975e-05	0.00853669	0.00664267	Crot/Abcb11/Stra6l/Mfsd2a/Slc66a2/Osbpl5/Ceacam1	7
GO:0009649	BP	GO:0009649	entrainment of circadian clock	3/63	32/22853	9.35357e-05	0.00853669	0.00664267	Per1/Per3/Per2	3
GO:0046394	BP	GO:0046394	carboxylic acid biosynthetic process	6/63	294/22853	0.00015818	0.0129749	0.0100962	Insig2/Dhrs9/Mthfr/Elovl5/Per2/Ceacam1	6
GO:0016053	BP	GO:0016053	organic acid biosynthetic process	6/63	295/22853	0.00016112	0.0129749	0.0100962	Insig2/Dhrs9/Mthfr/Elovl5/Per2/Ceacam1	6
GO:0006631	BP	GO:0006631	fatty acid metabolic process	7/63	437/22853	0.000195873	0.0148972	0.011592	Crot/Insig2/Abcb11/Mfsd2a/Elovl5/Per2/Ceacam1	7
GO:0015849	BP	GO:0015849	organic acid transport	6/63	314/22853	0.000225703	0.0162625	0.0126544	Crot/Slc5a6/Abcb11/Mfsd2a/Per2/Ceacam1	6
GO:0046890	BP	GO:0046890	regulation of lipid biosynthetic process	5/63	202/22853	0.000238081	0.0162967	0.012681	Insig2/Mfsd2a/Elovl5/Thrsp/Ceacam1	5
GO:0072330	BP	GO:0072330	monocarboxylic acid biosynthetic process	5/63	208/22853	0.000272537	0.0174712	0.0135949	Insig2/Dhrs9/Elovl5/Per2/Ceacam1	5
GO:0042304	BP	GO:0042304	regulation of fatty acid biosynthetic process	3/63	48/22853	0.000316077	0.0174712	0.0135949	Insig2/Elovl5/Ceacam1	3
GO:0045446	BP	GO:0045446	endothelial cell differentiation	4/63	118/22853	0.000318044	0.0174712	0.0135949	Cldn1/Btg1/Acvr2b/Ceacam1	4
GO:0009131	BP	GO:0009131	pyrimidine nucleoside monophosphate catabolic process	2/63	10/22853	0.000331813	0.0174712	0.0135949	Tymp/Upp2	2
GO:0009178	BP	GO:0009178	pyrimidine deoxyribonucleoside monophosphate catabolic process	2/63	10/22853	0.000331813	0.0174712	0.0135949	Tymp/Upp2	2
GO:0051775	BP	GO:0051775	response to redox state	2/63	10/22853	0.000331813	0.0174712	0.0135949	Npas2/Arntl	2
GO:0043434	BP	GO:0043434	response to peptide hormone	6/63	350/22853	0.000402875	0.0204272	0.0158951	Insig2/Stat5b/Slc30a10/Grb14/Sort1/Ceacam1	6
GO:0009116	BP	GO:0009116	nucleoside metabolic process	3/63	55/22853	0.000472893	0.0214152	0.0166638	Tymp/Tk1/Upp2	3
GO:0072527	BP	GO:0072527	pyrimidine-containing compound metabolic process	3/63	55/22853	0.000472893	0.0214152	0.0166638	Tymp/Tk1/Upp2	3
GO:0009223	BP	GO:0009223	pyrimidine deoxyribonucleotide catabolic process	2/63	12/22853	0.000484931	0.0214152	0.0166638	Tymp/Upp2	2
GO:2000322	BP	GO:2000322	regulation of glucocorticoid receptor signaling pathway	2/63	12/22853	0.000484931	0.0214152	0.0166638	Per1/Arntl	2
GO:0003158	BP	GO:0003158	endothelium development	4/63	134/22853	0.000514978	0.0220314	0.0171433	Cldn1/Btg1/Acvr2b/Ceacam1	4
GO:0048537	BP	GO:0048537	mucosa-associated lymphoid tissue development	2/63	14/22853	0.000666244	0.0268261	0.0208743	Stat5b/Ceacam1	2
GO:0048541	BP	GO:0048541	Peyer's patch development	2/63	14/22853	0.000666244	0.0268261	0.0208743	Stat5b/Ceacam1	2
GO:0006244	BP	GO:0006244	pyrimidine nucleotide catabolic process	2/63	15/22853	0.000767378	0.0291817	0.0227072	Tymp/Upp2	2
GO:0070932	BP	GO:0070932	histone H3 deacetylation	2/63	15/22853	0.000767378	0.0291817	0.0227072	Per1/Per2	2
GO:0071375	BP	GO:0071375	cellular response to peptide hormone stimulus	5/63	264/22853	0.000806189	0.029829	0.0232109	Insig2/Stat5b/Slc30a10/Grb14/Ceacam1	5
GO:0042921	BP	GO:0042921	glucocorticoid receptor signaling pathway	2/63	16/22853	0.000875446	0.0307304	0.0239123	Per1/Arntl	2
GO:0045717	BP	GO:0045717	negative regulation of fatty acid biosynthetic process	2/63	16/22853	0.000875446	0.0307304	0.0239123	Insig2/Ceacam1	2
GO:1901652	BP	GO:1901652	response to peptide	6/63	411/22853	0.000933528	0.03195	0.0248613	Insig2/Stat5b/Slc30a10/Grb14/Sort1/Ceacam1	6
GO:0009176	BP	GO:0009176	pyrimidine deoxyribonucleoside monophosphate metabolic process	2/63	17/22853	0.000990411	0.0322827	0.0251202	Tymp/Upp2	2
GO:0031958	BP	GO:0031958	corticosteroid receptor signaling pathway	2/63	17/22853	0.000990411	0.0322827	0.0251202	Per1/Arntl	2
GO:0006635	BP	GO:0006635	fatty acid beta-oxidation	3/63	75/22853	0.00117038	0.0369297	0.0287362	Crot/Abcb11/Mfsd2a	3
GO:0046942	BP	GO:0046942	carboxylic acid transport	5/63	288/22853	0.00118812	0.0369297	0.0287362	Slc5a6/Slc17a4/Abcb11/Per2/Ceacam1	5
GO:0035461	BP	GO:0035461	vitamin transmembrane transport	2/63	19/22853	0.00124088	0.0369297	0.0287362	Slc5a6/Stra6l	2
GO:0042448	BP	GO:0042448	progesterone metabolic process	2/63	19/22853	0.00124088	0.0369297	0.0287362	Stat5b/Dhrs9	2
GO:1901657	BP	GO:1901657	glycosyl compound metabolic process	3/63	79/22853	0.00135996	0.0392535	0.0305444	Tymp/Tk1/Upp2	3
GO:0009159	BP	GO:0009159	deoxyribonucleoside monophosphate catabolic process	2/63	20/22853	0.00137631	0.0392535	0.0305444	Tymp/Upp2	2
GO:1901653	BP	GO:1901653	cellular response to peptide	5/63	308/22853	0.00159735	0.0438969	0.0341576	Insig2/Stat5b/Slc30a10/Grb14/Ceacam1	5
GO:0009219	BP	GO:0009219	pyrimidine deoxyribonucleotide metabolic process	2/63	22/22853	0.00166737	0.0438969	0.0341576	Tymp/Upp2	2
GO:0072529	BP	GO:0072529	pyrimidine-containing compound catabolic process	2/63	22/22853	0.00166737	0.0438969	0.0341576	Tymp/Upp2	2
GO:0150104	BP	GO:0150104	transport across blood-brain barrier	2/63	22/22853	0.00166737	0.0438969	0.0341576	Slc5a6/Mfsd2a	2
GO:0009129	BP	GO:0009129	pyrimidine nucleoside monophosphate metabolic process	2/63	23/22853	0.00182294	0.0453299	0.0352727	Tymp/Upp2	2
GO:0010232	BP	GO:0010232	vascular transport	2/63	23/22853	0.00182294	0.0453299	0.0352727	Slc5a6/Mfsd2a	2
GO:0031998	BP	GO:0031998	regulation of fatty acid beta-oxidation	2/63	23/22853	0.00182294	0.0453299	0.0352727	Abcb11/Mfsd2a	2
GO:0045638	BP	GO:0045638	negative regulation of myeloid cell differentiation	3/63	88/22853	0.00185426	0.0453299	0.0352727	Stat5b/Leo1/Ceacam1	3
GO:0015914	BP	GO:0015914	phospholipid transport	3/63	89/22853	0.00191519	0.0459982	0.0357927	Mfsd2a/Slc66a2/Osbpl5	3
GO:0010866	BP	GO:0010866	regulation of triglyceride biosynthetic process	2/63	24/22853	0.00198513	0.0468559	0.0364601	Mfsd2a/Thrsp	2
GO:0009125	BP	GO:0009125	nucleoside monophosphate catabolic process	2/63	25/22853	0.00215393	0.0499784	0.0388898	Tymp/Upp2	2
GO:0008028	MF	GO:0008028	monocarboxylic acid transmembrane transporter activity	4/65	62/22360	3.19603e-05	0.00594461	0.00430623	Slc5a6/Abcb11/Mfsd2a/Ceacam1	4
GO:0001222	MF	GO:0001222	transcription corepressor binding	3/65	37/22360	0.000169749	0.0157867	0.0114357	Per1/Per3/Per2	3
GO:0004535	MF	GO:0004535	poly(A)-specific ribonuclease activity	2/65	13/22360	0.000635756	0.0394169	0.0285532	Noct/Pnldc1	2
GO:0005319	MF	GO:0005319	lipid transporter activity	4/65	160/22360	0.00121765	0.0441957	0.032015	Abcb11/Mfsd2a/Osbpl5/Ceacam1	4
GO:0046943	MF	GO:0046943	carboxylic acid transmembrane transporter activity	4/65	166/22360	0.00139453	0.0441957	0.032015	Slc5a6/Abcb11/Mfsd2a/Ceacam1	4
GO:0005342	MF	GO:0005342	organic acid transmembrane transporter activity	4/65	167/22360	0.00142567	0.0441957	0.032015	Slc5a6/Abcb11/Mfsd2a/Ceacam1	4

## Sheet: KE vs CC Phase
	ONTOLOGY	ID	Description	GeneRatio	BgRatio	pvalue	p.adjust	qvalue	geneID	Count
GO:0042180	BP	GO:0042180	cellular ketone metabolic process	12/101	238/22853	6.49144e-10	1.32425e-06	1.17939e-06	Kynu/Nr1d1/Stat5b/Coq10b/Abcb11/Dhrs9/Insig2/Slc45a3/Mfsd2a/Avpr1a/Elovl5/Ceacam1	12
GO:0032922	BP	GO:0032922	circadian regulation of gene expression	7/101	71/22853	2.81433e-08	2.87062e-05	2.5566e-05	Per2/Usp2/Npas2/Nr1d1/Ciart/Cry1/Per1	7
GO:0048511	BP	GO:0048511	rhythmic process	11/101	306/22853	1.13078e-07	7.68934e-05	6.84819e-05	Per2/Usp2/Npas2/Nr1d1/Ciart/Stat5b/Dbp/Hnrnpd/Tef/Cry1/Per1	11
GO:0046890	BP	GO:0046890	regulation of lipid biosynthetic process	9/101	202/22853	2.85263e-07	0.000136327	0.000121414	Thrsp/Nr1d1/Lpin1/Insig2/Slc45a3/Mfsd2a/Avpr1a/Elovl5/Ceacam1	9
GO:0019217	BP	GO:0019217	regulation of fatty acid metabolic process	7/101	102/22853	3.49523e-07	0.000136327	0.000121414	Abcb11/Insig2/Slc45a3/Mfsd2a/Avpr1a/Elovl5/Ceacam1	7
GO:0010565	BP	GO:0010565	regulation of cellular ketone metabolic process	8/101	153/22853	4.00963e-07	0.000136327	0.000121414	Nr1d1/Abcb11/Insig2/Slc45a3/Mfsd2a/Avpr1a/Elovl5/Ceacam1	8
GO:0010876	BP	GO:0010876	lipid localization	12/101	436/22853	5.1497e-07	0.000139611	0.000124339	Tsku/Crot/Osbpl5/Stat5b/Tex2/Stra6l/Abcb11/Cry1/Slc66a2/Mfsd2a/Aqp9/Ceacam1	12
GO:0007623	BP	GO:0007623	circadian rhythm	9/101	221/22853	6.07416e-07	0.000139611	0.000124339	Per2/Usp2/Npas2/Nr1d1/Ciart/Dbp/Hnrnpd/Cry1/Per1	9
GO:0062012	BP	GO:0062012	regulation of small molecule metabolic process	11/101	369/22853	7.27688e-07	0.000139611	0.000124339	Ak4/Nr1d1/Abcb11/Insig2/Cry1/Slc45a3/Pid1/Mfsd2a/Avpr1a/Elovl5/Ceacam1	11
GO:0046394	BP	GO:0046394	carboxylic acid biosynthetic process	10/101	294/22853	7.29933e-07	0.000139611	0.000124339	Per2/Kynu/Nr1d1/Dhrs9/Insig2/Mthfr/Slc45a3/Avpr1a/Elovl5/Ceacam1	10
GO:0016053	BP	GO:0016053	organic acid biosynthetic process	10/101	295/22853	7.52803e-07	0.000139611	0.000124339	Per2/Kynu/Nr1d1/Dhrs9/Insig2/Mthfr/Slc45a3/Avpr1a/Elovl5/Ceacam1	10
GO:0019216	BP	GO:0019216	regulation of lipid metabolic process	11/101	379/22853	9.45461e-07	0.000160728	0.000143146	Thrsp/Nr1d1/Stat5b/Abcb11/Lpin1/Insig2/Slc45a3/Mfsd2a/Avpr1a/Elovl5/Ceacam1	11
GO:0006869	BP	GO:0006869	lipid transport	11/101	386/22853	1.13028e-06	0.000177368	0.000157965	Tsku/Crot/Osbpl5/Tex2/Stra6l/Abcb11/Cry1/Slc66a2/Mfsd2a/Aqp9/Ceacam1	11
GO:0042752	BP	GO:0042752	regulation of circadian rhythm	7/101	128/22853	1.62928e-06	0.00023741	0.000211439	Per2/Usp2/Npas2/Nr1d1/Hnrnpd/Cry1/Per1	7
GO:0042304	BP	GO:0042304	regulation of fatty acid biosynthetic process	5/101	48/22853	2.24696e-06	0.000305587	0.000272158	Insig2/Slc45a3/Avpr1a/Elovl5/Ceacam1	5
GO:0006631	BP	GO:0006631	fatty acid metabolic process	11/101	437/22853	3.73981e-06	0.000476826	0.000424665	Per2/Crot/Abcb11/Lpin1/Insig2/Slc45a3/Cyp2g1/Mfsd2a/Avpr1a/Elovl5/Ceacam1	11
GO:0072330	BP	GO:0072330	monocarboxylic acid biosynthetic process	8/101	208/22853	4.02953e-06	0.000483544	0.000430648	Per2/Nr1d1/Dhrs9/Insig2/Slc45a3/Avpr1a/Elovl5/Ceacam1	8
GO:0043153	BP	GO:0043153	entrainment of circadian clock by photoperiod	4/101	30/22853	9.01552e-06	0.00102176	0.000909988	Per2/Usp2/Cry1/Per1	4
GO:0009648	BP	GO:0009648	photoperiodism	4/101	31/22853	1.03161e-05	0.00110762	0.000986459	Per2/Usp2/Cry1/Per1	4
GO:0009649	BP	GO:0009649	entrainment of circadian clock	4/101	32/22853	1.17499e-05	0.00119849	0.00106739	Per2/Usp2/Cry1/Per1	4
GO:0062014	BP	GO:0062014	negative regulation of small molecule metabolic process	5/101	98/22853	7.4839e-05	0.00719602	0.00640884	Insig2/Cry1/Pid1/Mfsd2a/Ceacam1	5
GO:0015849	BP	GO:0015849	organic acid transport	8/101	314/22853	7.76041e-05	0.00719602	0.00640884	Per2/Crot/Abcb11/Slc5a6/Mfsd2a/Avpr1a/Aqp9/Ceacam1	8
GO:0046889	BP	GO:0046889	positive regulation of lipid biosynthetic process	5/101	106/22853	0.000108609	0.00963316	0.00857938	Nr1d1/Slc45a3/Mfsd2a/Avpr1a/Elovl5	5
GO:0045475	BP	GO:0045475	locomotor rhythm	3/101	22/22853	0.000121384	0.0103177	0.00918901	Usp2/Npas2/Ciart	3
GO:0010866	BP	GO:0010866	regulation of triglyceride biosynthetic process	3/101	24/22853	0.000158513	0.0128598	0.011453	Thrsp/Lpin1/Mfsd2a	3
GO:0043434	BP	GO:0043434	response to peptide hormone	8/101	350/22853	0.000163899	0.0128598	0.011453	Stat5b/Lpin1/Insig2/Cry1/Pid1/Slc30a10/Grb14/Ceacam1	8
GO:0071375	BP	GO:0071375	cellular response to peptide hormone stimulus	7/101	264/22853	0.000173106	0.0130792	0.0116484	Stat5b/Lpin1/Insig2/Pid1/Slc30a10/Grb14/Ceacam1	7
GO:0048512	BP	GO:0048512	circadian behavior	4/101	64/22853	0.00018629	0.0135726	0.0120878	Usp2/Npas2/Nr1d1/Ciart	4
GO:0015837	BP	GO:0015837	amine transport	5/101	122/22853	0.000210118	0.0147807	0.0131638	Per2/Ddc/Syt1/Avpr1a/Aqp9	5
GO:0007622	BP	GO:0007622	rhythmic behavior	4/101	67/22853	0.000222463	0.0149303	0.013297	Usp2/Npas2/Nr1d1/Ciart	4
GO:0045723	BP	GO:0045723	positive regulation of fatty acid biosynthetic process	3/101	27/22853	0.000226881	0.0149303	0.013297	Slc45a3/Avpr1a/Elovl5	3
GO:0070888	MF	GO:0070888	E-box binding	4/103	45/22360	5.47154e-05	0.016524	0.0148019	Nr1d1/Ciart/Cry1/Per1	4
GO:0046942	BP	GO:0046942	carboxylic acid transport	7/101	288/22853	0.000294047	0.0187455	0.0166949	Per2/Abcb11/Slc17a4/Slc5a6/Avpr1a/Aqp9/Ceacam1	7
GO:0015721	BP	GO:0015721	bile acid and bile salt transport	3/101	31/22853	0.000344217	0.020653	0.0183937	Abcb11/Aqp9/Ceacam1	3
GO:0045922	BP	GO:0045922	negative regulation of fatty acid metabolic process	3/101	31/22853	0.000344217	0.020653	0.0183937	Insig2/Mfsd2a/Ceacam1	3
GO:0046395	BP	GO:0046395	carboxylic acid catabolic process	6/101	216/22853	0.000399557	0.0232885	0.0207409	Amt/Crot/Kynu/Abcb11/Lpin1/Mfsd2a	6
GO:0016054	BP	GO:0016054	organic acid catabolic process	6/101	218/22853	0.000419569	0.0237756	0.0211748	Amt/Crot/Kynu/Abcb11/Lpin1/Mfsd2a	6
GO:1901653	BP	GO:1901653	cellular response to peptide	7/101	308/22853	0.000440065	0.024263	0.0216089	Stat5b/Lpin1/Insig2/Pid1/Slc30a10/Grb14/Ceacam1	7
GO:1901652	BP	GO:1901652	response to peptide	8/101	411/22853	0.000481299	0.0258382	0.0230117	Stat5b/Lpin1/Insig2/Cry1/Pid1/Slc30a10/Grb14/Ceacam1	8
GO:0008028	MF	GO:0008028	monocarboxylic acid transmembrane transporter activity	4/103	62/22360	0.000192928	0.0291322	0.0260961	Abcb11/Slc5a6/Mfsd2a/Ceacam1	4
GO:0006633	BP	GO:0006633	fatty acid biosynthetic process	5/101	153/22853	0.000595256	0.0311365	0.0277304	Insig2/Slc45a3/Avpr1a/Elovl5/Ceacam1	5
GO:0019432	BP	GO:0019432	triglyceride biosynthetic process	3/101	39/22853	0.000682137	0.034789	0.0309834	Thrsp/Lpin1/Mfsd2a	3
GO:0044282	BP	GO:0044282	small molecule catabolic process	7/101	335/22853	0.000723519	0.0359995	0.0320615	Amt/Crot/Kynu/Upp2/Abcb11/Lpin1/Mfsd2a	7
GO:0032868	BP	GO:0032868	response to insulin	6/101	244/22853	0.000758086	0.0368213	0.0327934	Lpin1/Insig2/Cry1/Pid1/Grb14/Ceacam1	6
GO:0062013	BP	GO:0062013	positive regulation of small molecule metabolic process	5/101	166/22853	0.00085993	0.0407967	0.0363339	Nr1d1/Slc45a3/Pid1/Avpr1a/Elovl5	5
GO:0006520	BP	GO:0006520	cellular amino acid metabolic process	6/101	255/22853	0.000952612	0.0422258	0.0376066	Amt/Kynu/Ddc/Mthfr/Azin2/Tars	6
GO:0015711	BP	GO:0015711	organic anion transport	7/101	352/22853	0.000965779	0.0422258	0.0376066	Per2/Abcb11/Slc17a4/Slc5a6/Avpr1a/Aqp9/Ceacam1	7
GO:0005978	BP	GO:0005978	glycogen biosynthetic process	3/101	44/22853	0.000972848	0.0422258	0.0376066	Per2/Nr1d1/Gys2	3
GO:0009250	BP	GO:0009250	glucan biosynthetic process	3/101	44/22853	0.000972848	0.0422258	0.0376066	Per2/Nr1d1/Gys2	3
GO:0009062	BP	GO:0009062	fatty acid catabolic process	4/101	100/22853	0.00101824	0.043275	0.0385411	Crot/Abcb11/Lpin1/Mfsd2a	4
GO:0006213	BP	GO:0006213	pyrimidine nucleoside metabolic process	2/101	12/22853	0.00124009	0.0486596	0.0433367	Upp2/Tk1	2
GO:2000322	BP	GO:2000322	regulation of glucocorticoid receptor signaling pathway	2/101	12/22853	0.00124009	0.0486596	0.0433367	Cry1/Per1	2
GO:0045923	BP	GO:0045923	positive regulation of fatty acid metabolic process	3/101	48/22853	0.00125435	0.0486596	0.0433367	Slc45a3/Avpr1a/Elovl5	3
GO:0006576	BP	GO:0006576	cellular biogenic amine metabolic process	4/101	106/22853	0.0012642	0.0486596	0.0433367	Kynu/Gde1/Ddc/Azin2	4
GO:0045833	BP	GO:0045833	negative regulation of lipid metabolic process	4/101	106/22853	0.0012642	0.0486596	0.0433367	Lpin1/Insig2/Mfsd2a/Ceacam1	4
GO:0015144	MF	GO:0015144	carbohydrate transmembrane transporter activity	3/103	36/22360	0.00060686	0.0496945	0.0445154	Abcb11/Slc45a3/Aqp9	3
GO:0001222	MF	GO:0001222	transcription corepressor binding	3/103	37/22360	0.000658205	0.0496945	0.0445154	Per2/Nr1d1/Per1	3

## Sheet: KE vs EX AMP
	ONTOLOGY	ID	Description	GeneRatio	BgRatio	pvalue	p.adjust	qvalue	geneID	Count
GO:0042180	BP	GO:0042180	cellular ketone metabolic process	8/68	238/22853	5.30905e-07	0.000777775	0.000665587	Insig2/Stat5b/Coq10b/Slc45a3/Abcb11/Dhrs9/Mfsd2a/Elovl5	8
GO:0032922	BP	GO:0032922	circadian regulation of gene expression	5/68	71/22853	2.24609e-06	0.00164526	0.00140794	Noct/Npas2/Per3/Arntl/Per2	5
GO:0019217	BP	GO:0019217	regulation of fatty acid metabolic process	5/68	102/22853	1.33821e-05	0.00653493	0.00559232	Insig2/Slc45a3/Abcb11/Mfsd2a/Elovl5	5
GO:0048511	BP	GO:0048511	rhythmic process	7/68	306/22853	3.47243e-05	0.0117337	0.0100412	Stat5b/Tef/Noct/Npas2/Per3/Arntl/Per2	7
GO:0042752	BP	GO:0042752	regulation of circadian rhythm	5/68	128/22853	4.00469e-05	0.0117337	0.0100412	Noct/Npas2/Per3/Arntl/Per2	5
GO:0010565	BP	GO:0010565	regulation of cellular ketone metabolic process	5/68	153/22853	9.34913e-05	0.0228274	0.0195348	Insig2/Slc45a3/Abcb11/Mfsd2a/Elovl5	5
GO:0019216	BP	GO:0019216	regulation of lipid metabolic process	7/68	379/22853	0.000132667	0.0277654	0.0237604	Insig2/Stat5b/Slc45a3/Abcb11/Mfsd2a/Elovl5/Thrsp	7
GO:0046394	BP	GO:0046394	carboxylic acid biosynthetic process	6/68	294/22853	0.0002415	0.038673	0.0330947	Insig2/Slc45a3/Dhrs9/Mthfr/Elovl5/Per2	6
GO:0016053	BP	GO:0016053	organic acid biosynthetic process	6/68	295/22853	0.000245943	0.038673	0.0330947	Insig2/Slc45a3/Dhrs9/Mthfr/Elovl5/Per2	6
GO:0010876	BP	GO:0010876	lipid localization	7/68	436/22853	0.000311912	0.038673	0.0330947	Crot/Stat5b/Abcb11/Stra6l/Mfsd2a/Slc66a2/Osbpl5	7
GO:0006631	BP	GO:0006631	fatty acid metabolic process	7/68	437/22853	0.00031625	0.038673	0.0330947	Crot/Insig2/Slc45a3/Abcb11/Mfsd2a/Elovl5/Per2	7
GO:0046890	BP	GO:0046890	regulation of lipid biosynthetic process	5/68	202/22853	0.000340715	0.038673	0.0330947	Insig2/Slc45a3/Mfsd2a/Elovl5/Thrsp	5
GO:0051775	BP	GO:0051775	response to redox state	2/68	10/22853	0.000386578	0.038673	0.0330947	Npas2/Arntl	2
GO:0072330	BP	GO:0072330	monocarboxylic acid biosynthetic process	5/68	208/22853	0.000389606	0.038673	0.0330947	Insig2/Slc45a3/Dhrs9/Elovl5/Per2	5
GO:0042304	BP	GO:0042304	regulation of fatty acid biosynthetic process	3/68	48/22853	0.000395969	0.038673	0.0330947	Insig2/Slc45a3/Elovl5	3
GO:0051879	MF	GO:0051879	Hsp90 protein binding	3/70	50/22360	0.00051826	0.0445311	0.0357141	Npas2/Arntl/Nup62	3
GO:0004535	MF	GO:0004535	poly(A)-specific ribonuclease activity	2/70	13/22360	0.00073694	0.0445311	0.0357141	Noct/Pnldc1	2
GO:0015291	MF	GO:0015291	secondary active transmembrane transporter activity	5/70	242/22360	0.000972909	0.0445311	0.0357141	Slc5a6/Mcu/Slc17a4/Slc45a3/Mfsd2a	5
GO:0008028	MF	GO:0008028	monocarboxylic acid transmembrane transporter activity	3/70	62/22360	0.000973551	0.0445311	0.0357141	Slc5a6/Abcb11/Mfsd2a	3
GO:0015293	MF	GO:0015293	symporter activity	4/70	143/22360	0.00106026	0.0445311	0.0357141	Slc5a6/Slc17a4/Slc45a3/Mfsd2a	4
GO:0007623	BP	GO:0007623	circadian rhythm	5/68	221/22853	0.00051359	0.0470256	0.0402425	Noct/Npas2/Per3/Arntl/Per2	5
GO:0006213	BP	GO:0006213	pyrimidine nucleoside metabolic process	2/68	12/22853	0.000564804	0.0486728	0.0416521	Tymp/Tk1	2

## Sheet: KE vs EX Phase
	ONTOLOGY	ID	Description	GeneRatio	BgRatio	pvalue	p.adjust	qvalue	geneID	Count
GO:0048511	BP	GO:0048511	rhythmic process	11/100	306/22853	1.01965e-07	0.000200667	0.000179565	Nr1d1/Hnrnpd/Cry1/Noct/Tef/Nfil3/Per3/Per1/Ciart/Stat5b/Dbp	11
GO:0007623	BP	GO:0007623	circadian rhythm	9/100	221/22853	5.57928e-07	0.000450347	0.000402991	Nr1d1/Hnrnpd/Cry1/Noct/Nfil3/Per3/Per1/Ciart/Dbp	9
GO:0032922	BP	GO:0032922	circadian regulation of gene expression	6/100	71/22853	6.86505e-07	0.000450347	0.000402991	Nr1d1/Cry1/Noct/Per3/Per1/Ciart	6
GO:0042180	BP	GO:0042180	cellular ketone metabolic process	9/100	238/22853	1.03491e-06	0.000509175	0.000455632	Nr1d1/Coq10b/Elovl5/Ceacam1/Kynu/Slc45a3/Stat5b/Mfsd2a/Dhrs9	9
GO:0042752	BP	GO:0042752	regulation of circadian rhythm	6/100	128/22853	2.12711e-05	0.00708649	0.0063413	Nr1d1/Hnrnpd/Cry1/Noct/Per3/Per1	6
GO:0010876	BP	GO:0010876	lipid localization	10/100	436/22853	2.16051e-05	0.00708649	0.0063413	Tsku/Slc66a2/Cry1/Crot/Osbpl5/Tex2/Ceacam1/Aqp9/Stat5b/Mfsd2a	10
GO:0046890	BP	GO:0046890	regulation of lipid biosynthetic process	7/100	202/22853	3.03643e-05	0.00853672	0.00763903	Thrsp/Lpin1/Nr1d1/Elovl5/Ceacam1/Slc45a3/Mfsd2a	7
GO:0062012	BP	GO:0062012	regulation of small molecule metabolic process	9/100	369/22853	3.53531e-05	0.00869687	0.00778234	Nr1d1/Cry1/Elovl5/Ceacam1/Ak4/Slc45a3/Mfsd2a/Ppp1r3c/Pid1	9
GO:0006869	BP	GO:0006869	lipid transport	9/100	386/22853	5.01036e-05	0.0104053	0.00931116	Tsku/Slc66a2/Cry1/Crot/Osbpl5/Tex2/Ceacam1/Aqp9/Mfsd2a	9
GO:1901160	BP	GO:1901160	primary amino compound metabolic process	3/100	17/22853	5.28727e-05	0.0104053	0.00931116	Chka/Gde1/Ddc	3
GO:0070888	MF	GO:0070888	E-box binding	4/102	45/22360	5.26676e-05	0.0151156	0.0126957	Nr1d1/Cry1/Per1/Ciart	4
GO:0006576	BP	GO:0006576	cellular biogenic amine metabolic process	5/100	106/22853	0.000103611	0.018537	0.0165878	Chka/Kynu/Gde1/Azin2/Ddc	5
GO:0010866	BP	GO:0010866	regulation of triglyceride biosynthetic process	3/100	24/22853	0.00015391	0.0252413	0.022587	Thrsp/Lpin1/Mfsd2a	3
GO:0044106	BP	GO:0044106	cellular amine metabolic process	5/100	119/22853	0.000178548	0.0270295	0.0241872	Chka/Kynu/Gde1/Azin2/Ddc	5
GO:0009308	BP	GO:0009308	amine metabolic process	5/100	124/22853	0.000216352	0.0304129	0.0272148	Chka/Kynu/Gde1/Azin2/Ddc	5
GO:0019216	BP	GO:0019216	regulation of lipid metabolic process	8/100	379/22853	0.000262281	0.0344113	0.0307927	Thrsp/Lpin1/Nr1d1/Elovl5/Ceacam1/Slc45a3/Stat5b/Mfsd2a	8
GO:0043153	BP	GO:0043153	entrainment of circadian clock by photoperiod	3/100	30/22853	0.000302907	0.0346263	0.0309851	Cry1/Per3/Per1	3
GO:0046394	BP	GO:0046394	carboxylic acid biosynthetic process	7/100	294/22853	0.000313302	0.0346263	0.0309851	Nr1d1/Mthfr/Elovl5/Ceacam1/Kynu/Slc45a3/Dhrs9	7
GO:0016053	BP	GO:0016053	organic acid biosynthetic process	7/100	295/22853	0.000319782	0.0346263	0.0309851	Nr1d1/Mthfr/Elovl5/Ceacam1/Kynu/Slc45a3/Dhrs9	7
GO:0009648	BP	GO:0009648	photoperiodism	3/100	31/22853	0.000334299	0.0346263	0.0309851	Cry1/Per3/Per1	3
GO:0009649	BP	GO:0009649	entrainment of circadian clock	3/100	32/22853	0.000367713	0.036183	0.0323781	Cry1/Per3/Per1	3

## Sheet: KE vs KD AMP
	ONTOLOGY	ID	Description	GeneRatio	BgRatio	pvalue	p.adjust	qvalue	geneID	Count
GO:0042180	BP	GO:0042180	cellular ketone metabolic process	10/56	238/22853	2.90774e-10	4.03594e-07	3.20157e-07	Insig2/Avpr1a/Stat5b/Coq10b/Slc45a3/Kynu/Abcb11/Dhrs9/Elovl5/Ceacam1	10
GO:0042304	BP	GO:0042304	regulation of fatty acid biosynthetic process	5/56	48/22853	1.16284e-07	8.07013e-05	6.40175e-05	Insig2/Avpr1a/Slc45a3/Elovl5/Ceacam1	5
GO:0019217	BP	GO:0019217	regulation of fatty acid metabolic process	6/56	102/22853	1.84657e-07	8.54347e-05	6.77724e-05	Insig2/Avpr1a/Slc45a3/Abcb11/Elovl5/Ceacam1	6
GO:0019216	BP	GO:0019216	regulation of lipid metabolic process	9/56	379/22853	3.28765e-07	0.000114082	9.0497e-05	Insig2/Avpr1a/Lpin1/Stat5b/Slc45a3/Abcb11/Elovl5/Thrsp/Ceacam1	9
GO:0046890	BP	GO:0046890	regulation of lipid biosynthetic process	7/56	202/22853	6.10575e-07	0.00016798	0.000133253	Insig2/Avpr1a/Lpin1/Slc45a3/Elovl5/Thrsp/Ceacam1	7
GO:0048511	BP	GO:0048511	rhythmic process	8/56	306/22853	7.66741e-07	0.00016798	0.000133253	Hnrnpd/Stat5b/Tef/Noct/Npas2/Per3/Ciart/Arntl	8
GO:0032922	BP	GO:0032922	circadian regulation of gene expression	5/56	71/22853	8.47163e-07	0.00016798	0.000133253	Noct/Npas2/Per3/Ciart/Arntl	5
GO:0010565	BP	GO:0010565	regulation of cellular ketone metabolic process	6/56	153/22853	2.01042e-06	0.000348807	0.000276697	Insig2/Avpr1a/Slc45a3/Abcb11/Elovl5/Ceacam1	6
GO:0046394	BP	GO:0046394	carboxylic acid biosynthetic process	7/56	294/22853	7.34366e-06	0.00104211	0.000826671	Insig2/Avpr1a/Slc45a3/Kynu/Dhrs9/Elovl5/Ceacam1	7
GO:0016053	BP	GO:0016053	organic acid biosynthetic process	7/56	295/22853	7.508e-06	0.00104211	0.000826671	Insig2/Avpr1a/Slc45a3/Kynu/Dhrs9/Elovl5/Ceacam1	7
GO:0072330	BP	GO:0072330	monocarboxylic acid biosynthetic process	6/56	208/22853	1.1754e-05	0.00148315	0.00117653	Insig2/Avpr1a/Slc45a3/Dhrs9/Elovl5/Ceacam1	6
GO:0042752	BP	GO:0042752	regulation of circadian rhythm	5/56	128/22853	1.54838e-05	0.00176965	0.0014038	Hnrnpd/Noct/Npas2/Per3/Arntl	5
GO:0007623	BP	GO:0007623	circadian rhythm	6/56	221/22853	1.65745e-05	0.00176965	0.0014038	Hnrnpd/Noct/Npas2/Per3/Ciart/Arntl	6
GO:0062012	BP	GO:0062012	regulation of small molecule metabolic process	7/56	369/22853	3.17493e-05	0.00314772	0.00249698	Insig2/Avpr1a/Slc45a3/Abcb11/Elovl5/Pid1/Ceacam1	7
GO:0006633	BP	GO:0006633	fatty acid biosynthetic process	5/56	153/22853	3.65414e-05	0.0033813	0.00268227	Insig2/Avpr1a/Slc45a3/Elovl5/Ceacam1	5
GO:0045723	BP	GO:0045723	positive regulation of fatty acid biosynthetic process	3/56	27/22853	3.90991e-05	0.00339185	0.00269064	Avpr1a/Slc45a3/Elovl5	3
GO:0071375	BP	GO:0071375	cellular response to peptide hormone stimulus	6/56	264/22853	4.49313e-05	0.00366851	0.0029101	Insig2/Lpin1/Stat5b/Grb14/Pid1/Ceacam1	6
GO:0006631	BP	GO:0006631	fatty acid metabolic process	7/56	437/22853	9.20863e-05	0.00710088	0.00563288	Insig2/Avpr1a/Lpin1/Slc45a3/Abcb11/Elovl5/Ceacam1	7
GO:1901653	BP	GO:1901653	cellular response to peptide	6/56	308/22853	0.000105186	0.00768413	0.00609555	Insig2/Lpin1/Stat5b/Grb14/Pid1/Ceacam1	6
GO:0032869	BP	GO:0032869	cellular response to insulin stimulus	5/56	208/22853	0.000155937	0.010822	0.00858475	Insig2/Lpin1/Grb14/Pid1/Ceacam1	5
GO:0043434	BP	GO:0043434	response to peptide hormone	6/56	350/22853	0.000210584	0.0139186	0.0110412	Insig2/Lpin1/Stat5b/Grb14/Pid1/Ceacam1	6
GO:0045923	BP	GO:0045923	positive regulation of fatty acid metabolic process	3/56	48/22853	0.000222921	0.0140643	0.0111567	Avpr1a/Slc45a3/Elovl5	3
GO:0009131	BP	GO:0009131	pyrimidine nucleoside monophosphate catabolic process	2/56	10/22853	0.000262072	0.0145503	0.0115422	Tymp/Upp2	2
GO:0009178	BP	GO:0009178	pyrimidine deoxyribonucleoside monophosphate catabolic process	2/56	10/22853	0.000262072	0.0145503	0.0115422	Tymp/Upp2	2
GO:0051775	BP	GO:0051775	response to redox state	2/56	10/22853	0.000262072	0.0145503	0.0115422	Npas2/Arntl	2
GO:0032868	BP	GO:0032868	response to insulin	5/56	244/22853	0.000326375	0.0174234	0.0138214	Insig2/Lpin1/Grb14/Pid1/Ceacam1	5
GO:0006213	BP	GO:0006213	pyrimidine nucleoside metabolic process	2/56	12/22853	0.000383164	0.0187071	0.0148397	Tymp/Upp2	2
GO:0009223	BP	GO:0009223	pyrimidine deoxyribonucleotide catabolic process	2/56	12/22853	0.000383164	0.0187071	0.0148397	Tymp/Upp2	2
GO:0051055	BP	GO:0051055	negative regulation of lipid biosynthetic process	3/56	58/22853	0.000390855	0.0187071	0.0148397	Insig2/Lpin1/Ceacam1	3
GO:0050671	BP	GO:0050671	positive regulation of lymphocyte proliferation	4/56	143/22853	0.000419401	0.0194043	0.0153928	Il12rb1/Stat5b/Cdkn1a/Ceacam1	4
GO:0032946	BP	GO:0032946	positive regulation of mononuclear cell proliferation	4/56	145/22853	0.000442018	0.0197562	0.0156719	Il12rb1/Stat5b/Cdkn1a/Ceacam1	4
GO:1901652	BP	GO:1901652	response to peptide	6/56	411/22853	0.000495682	0.0197562	0.0156719	Insig2/Lpin1/Stat5b/Grb14/Pid1/Ceacam1	6
GO:0044270	BP	GO:0044270	cellular nitrogen compound catabolic process	6/56	412/22853	0.000502066	0.0197562	0.0156719	Hnrnpd/Tymp/Noct/Upp2/Kynu/Pde9a	6
GO:0046700	BP	GO:0046700	heterocycle catabolic process	6/56	413/22853	0.000508514	0.0197562	0.0156719	Hnrnpd/Tymp/Noct/Upp2/Kynu/Pde9a	6
GO:0048512	BP	GO:0048512	circadian behavior	3/56	64/22853	0.000522301	0.0197562	0.0156719	Npas2/Per3/Ciart	3
GO:0048537	BP	GO:0048537	mucosa-associated lymphoid tissue development	2/56	14/22853	0.000526642	0.0197562	0.0156719	Stat5b/Ceacam1	2
GO:0048541	BP	GO:0048541	Peyer's patch development	2/56	14/22853	0.000526642	0.0197562	0.0156719	Stat5b/Ceacam1	2
GO:0009166	BP	GO:0009166	nucleotide catabolic process	3/56	66/22853	0.000571665	0.0205393	0.0162931	Tymp/Upp2/Pde9a	3
GO:0070665	BP	GO:0070665	positive regulation of leukocyte proliferation	4/56	157/22853	0.000596381	0.0205393	0.0162931	Il12rb1/Stat5b/Cdkn1a/Ceacam1	4
GO:0007622	BP	GO:0007622	rhythmic behavior	3/56	67/22853	0.000597426	0.0205393	0.0162931	Npas2/Per3/Ciart	3
GO:0006244	BP	GO:0006244	pyrimidine nucleotide catabolic process	2/56	15/22853	0.000606708	0.0205393	0.0162931	Tymp/Upp2	2
GO:0019439	BP	GO:0019439	aromatic compound catabolic process	6/56	435/22853	0.000667484	0.0220588	0.0174985	Hnrnpd/Tymp/Noct/Upp2/Kynu/Pde9a	6
GO:0045717	BP	GO:0045717	negative regulation of fatty acid biosynthetic process	2/56	16/22853	0.000692291	0.0223465	0.0177267	Insig2/Ceacam1	2
GO:0062013	BP	GO:0062013	positive regulation of small molecule metabolic process	4/56	166/22853	0.000734845	0.023181	0.0183887	Avpr1a/Slc45a3/Elovl5/Pid1	4
GO:0009176	BP	GO:0009176	pyrimidine deoxyribonucleoside monophosphate metabolic process	2/56	17/22853	0.000783363	0.0241624	0.0191672	Tymp/Upp2	2
GO:1901292	BP	GO:1901292	nucleoside phosphate catabolic process	3/56	76/22853	0.000863161	0.026045	0.0206606	Tymp/Upp2/Pde9a	3
GO:1901361	BP	GO:1901361	organic cyclic compound catabolic process	6/56	461/22853	0.000902426	0.0266504	0.0211408	Hnrnpd/Tymp/Noct/Upp2/Kynu/Pde9a	6
GO:0042448	BP	GO:0042448	progesterone metabolic process	2/56	19/22853	0.000981871	0.0283924	0.0225227	Stat5b/Dhrs9	2
GO:0009159	BP	GO:0009159	deoxyribonucleoside monophosphate catabolic process	2/56	20/22853	0.00108925	0.0308548	0.024476	Tymp/Upp2	2
GO:0009219	BP	GO:0009219	pyrimidine deoxyribonucleotide metabolic process	2/56	22/22853	0.00132015	0.0352377	0.0279529	Tymp/Upp2	2
GO:0045475	BP	GO:0045475	locomotor rhythm	2/56	22/22853	0.00132015	0.0352377	0.0279529	Npas2/Ciart	2
GO:0072529	BP	GO:0072529	pyrimidine-containing compound catabolic process	2/56	22/22853	0.00132015	0.0352377	0.0279529	Tymp/Upp2	2
GO:0009129	BP	GO:0009129	pyrimidine nucleoside monophosphate metabolic process	2/56	23/22853	0.0014436	0.037106	0.0294349	Tymp/Upp2	2
GO:0051969	BP	GO:0051969	regulation of transmission of nerve impulse	2/56	23/22853	0.0014436	0.037106	0.0294349	Avpr1a/Tymp	2
GO:0010866	BP	GO:0010866	regulation of triglyceride biosynthetic process	2/56	24/22853	0.00157237	0.0389723	0.0309154	Lpin1/Thrsp	2
GO:0031645	BP	GO:0031645	negative regulation of nervous system process	2/56	24/22853	0.00157237	0.0389723	0.0309154	Avpr1a/Lpin1	2
GO:0009125	BP	GO:0009125	nucleoside monophosphate catabolic process	2/56	25/22853	0.00170641	0.0415527	0.0329623	Tymp/Upp2	2
GO:0062014	BP	GO:0062014	negative regulation of small molecule metabolic process	3/56	98/22853	0.00179778	0.0430226	0.0341284	Insig2/Pid1/Ceacam1	3
GO:0046386	BP	GO:0046386	deoxyribose phosphate catabolic process	2/56	26/22853	0.00184571	0.0434212	0.0344445	Tymp/Upp2	2
GO:0009264	BP	GO:0009264	deoxyribonucleotide catabolic process	2/56	27/22853	0.00199024	0.0452862	0.035924	Tymp/Upp2	2
GO:0042104	BP	GO:0042104	positive regulation of activated T cell proliferation	2/56	27/22853	0.00199024	0.0452862	0.035924	Il12rb1/Stat5b	2
GO:0042102	BP	GO:0042102	positive regulation of T cell proliferation	3/56	104/22853	0.00213028	0.0476909	0.0378315	Il12rb1/Stat5b/Ceacam1	3
GO:0045833	BP	GO:0045833	negative regulation of lipid metabolic process	3/56	106/22853	0.00224903	0.0487759	0.0386923	Insig2/Lpin1/Ceacam1	3
GO:0046889	BP	GO:0046889	positive regulation of lipid biosynthetic process	3/56	106/22853	0.00224903	0.0487759	0.0386923	Avpr1a/Slc45a3/Elovl5	3

## Sheet: KE vs KD Phase
	ONTOLOGY	ID	Description	GeneRatio	BgRatio	pvalue	p.adjust	qvalue	geneID	Count
GO:0032922	BP	GO:0032922	circadian regulation of gene expression	6/96	71/22853	5.39122e-07	0.00101786	0.000887565	Per3/Cry1/Nr1d1/Per1/Noct/Per2	6
GO:0042752	BP	GO:0042752	regulation of circadian rhythm	7/96	128/22853	1.15552e-06	0.00109081	0.000951173	Per3/Cry1/Hnrnpd/Nr1d1/Per1/Noct/Per2	7
GO:0007623	BP	GO:0007623	circadian rhythm	8/96	221/22853	4.30452e-06	0.00270898	0.0023622	Dbp/Per3/Cry1/Hnrnpd/Nr1d1/Per1/Noct/Per2	8
GO:0043153	BP	GO:0043153	entrainment of circadian clock by photoperiod	4/96	30/22853	7.3687e-06	0.00302299	0.00263601	Per3/Cry1/Per1/Per2	4
GO:0009648	BP	GO:0009648	photoperiodism	4/96	31/22853	8.43318e-06	0.00302299	0.00263601	Per3/Cry1/Per1/Per2	4
GO:0009649	BP	GO:0009649	entrainment of circadian clock	4/96	32/22853	9.60696e-06	0.00302299	0.00263601	Per3/Cry1/Per1/Per2	4
GO:0006213	BP	GO:0006213	pyrimidine nucleoside metabolic process	3/96	12/22853	1.53756e-05	0.00414701	0.00361615	Upp2/Tymp/Tk1	3
GO:0001222	MF	GO:0001222	transcription corepressor binding	4/99	37/22360	2.13429e-05	0.00571988	0.00505489	Per3/Nr1d1/Per1/Per2	4
GO:0062012	BP	GO:0062012	regulation of small molecule metabolic process	9/96	369/22853	2.54975e-05	0.00601741	0.00524712	Avpr1a/Ppp1r3c/Ak4/Cry1/Elovl5/Nr1d1/Pid1/Abcb11/Ceacam1	9
GO:0005978	BP	GO:0005978	glycogen biosynthetic process	4/96	44/22853	3.48941e-05	0.00621864	0.00542259	Ppp1r3c/Gys2/Nr1d1/Per2	4
GO:0009250	BP	GO:0009250	glucan biosynthetic process	4/96	44/22853	3.48941e-05	0.00621864	0.00542259	Ppp1r3c/Gys2/Nr1d1/Per2	4
GO:0006869	BP	GO:0006869	lipid transport	9/96	386/22853	3.62315e-05	0.00621864	0.00542259	Stra6l/Cry1/Slc66a2/Aqp9/Crot/Tex2/Abcb11/Tsku/Ceacam1	9
GO:0048511	BP	GO:0048511	rhythmic process	8/96	306/22853	4.50587e-05	0.00708923	0.00618174	Dbp/Per3/Cry1/Hnrnpd/Nr1d1/Per1/Noct/Per2	8
GO:0042180	BP	GO:0042180	cellular ketone metabolic process	7/96	238/22853	6.60073e-05	0.00958629	0.00835914	Avpr1a/Coq10b/Kynu/Elovl5/Nr1d1/Abcb11/Ceacam1	7
GO:0010876	BP	GO:0010876	lipid localization	9/96	436/22853	9.23273e-05	0.012451	0.0108571	Stra6l/Cry1/Slc66a2/Aqp9/Crot/Tex2/Abcb11/Tsku/Ceacam1	9
GO:0006520	BP	GO:0006520	cellular amino acid metabolic process	7/96	255/22853	0.00010159	0.0127868	0.0111499	Kynu/Gm4952/Azin2/Mthfr/Tars/Amt/Ddc	7
GO:0033692	BP	GO:0033692	cellular polysaccharide biosynthetic process	4/96	64/22853	0.000153164	0.0180733	0.0157597	Ppp1r3c/Gys2/Nr1d1/Per2	4
GO:0015837	BP	GO:0015837	amine transport	5/96	122/22853	0.000165619	0.0183934	0.0160389	Avpr1a/Syt1/Aqp9/Per2/Ddc	5
GO:0046890	BP	GO:0046890	regulation of lipid biosynthetic process	6/96	202/22853	0.000212033	0.0213476	0.0186149	Avpr1a/Lpin1/Thrsp/Elovl5/Nr1d1/Ceacam1	6
GO:0046942	BP	GO:0046942	carboxylic acid transport	7/96	288/22853	0.00021494	0.0213476	0.0186149	Avpr1a/Slc5a6/Aqp9/Slc17a4/Abcb11/Per2/Ceacam1	7
GO:0000271	BP	GO:0000271	polysaccharide biosynthetic process	4/96	72/22853	0.000241721	0.0213476	0.0186149	Ppp1r3c/Gys2/Nr1d1/Per2	4
GO:0046394	BP	GO:0046394	carboxylic acid biosynthetic process	7/96	294/22853	0.000243677	0.0213476	0.0186149	Avpr1a/Kynu/Elovl5/Nr1d1/Mthfr/Per2/Ceacam1	7
GO:0016053	BP	GO:0016053	organic acid biosynthetic process	7/96	295/22853	0.000248754	0.0213476	0.0186149	Avpr1a/Kynu/Elovl5/Nr1d1/Mthfr/Per2/Ceacam1	7
GO:0034637	BP	GO:0034637	cellular carbohydrate biosynthetic process	4/96	75/22853	0.000282847	0.0229895	0.0200466	Ppp1r3c/Gys2/Nr1d1/Per2	4
GO:0015721	BP	GO:0015721	bile acid and bile salt transport	3/96	31/22853	0.000296476	0.0229895	0.0200466	Aqp9/Abcb11/Ceacam1	3
GO:0005977	BP	GO:0005977	glycogen metabolic process	4/96	78/22853	0.000328769	0.0229895	0.0200466	Ppp1r3c/Gys2/Nr1d1/Per2	4
GO:0006073	BP	GO:0006073	cellular glucan metabolic process	4/96	78/22853	0.000328769	0.0229895	0.0200466	Ppp1r3c/Gys2/Nr1d1/Per2	4
GO:0044042	BP	GO:0044042	glucan metabolic process	4/96	78/22853	0.000328769	0.0229895	0.0200466	Ppp1r3c/Gys2/Nr1d1/Per2	4
GO:0015849	BP	GO:0015849	organic acid transport	7/96	314/22853	0.000362602	0.0244497	0.0213199	Avpr1a/Slc5a6/Aqp9/Crot/Abcb11/Per2/Ceacam1	7
GO:0010565	BP	GO:0010565	regulation of cellular ketone metabolic process	5/96	153/22853	0.000471799	0.0307158	0.0267838	Avpr1a/Elovl5/Nr1d1/Abcb11/Ceacam1	5
GO:0006631	BP	GO:0006631	fatty acid metabolic process	8/96	437/22853	0.000512251	0.0317024	0.0276441	Avpr1a/Lpin1/Elovl5/Cyp2a5/Crot/Abcb11/Per2/Ceacam1	8
GO:0006112	BP	GO:0006112	energy reserve metabolic process	4/96	88/22853	0.000520537	0.0317024	0.0276441	Ppp1r3c/Gys2/Nr1d1/Per2	4
GO:0032868	BP	GO:0032868	response to insulin	6/96	244/22853	0.000579568	0.0341945	0.0298173	Lpin1/Cry1/Grb14/Sort1/Pid1/Ceacam1	6
GO:0043434	BP	GO:0043434	response to peptide hormone	7/96	350/22853	0.000690927	0.0395294	0.0344692	Slc30a10/Lpin1/Cry1/Grb14/Sort1/Pid1/Ceacam1	7
GO:0015711	BP	GO:0015711	organic anion transport	7/96	352/22853	0.000714434	0.0396721	0.0345936	Avpr1a/Slc5a6/Aqp9/Slc17a4/Abcb11/Per2/Ceacam1	7
GO:0009131	BP	GO:0009131	pyrimidine nucleoside monophosphate catabolic process	2/96	10/22853	0.000768793	0.0403189	0.0351576	Upp2/Tymp	2
GO:0009178	BP	GO:0009178	pyrimidine deoxyribonucleoside monophosphate catabolic process	2/96	10/22853	0.000768793	0.0403189	0.0351576	Upp2/Tymp	2
GO:0044264	BP	GO:0044264	cellular polysaccharide metabolic process	4/96	99/22853	0.00081127	0.0413967	0.0360975	Ppp1r3c/Gys2/Nr1d1/Per2	4
GO:1901605	BP	GO:1901605	alpha-amino acid metabolic process	5/96	176/22853	0.000888737	0.0439131	0.0382917	Kynu/Gm4952/Azin2/Mthfr/Amt	5
GO:0019217	BP	GO:0019217	regulation of fatty acid metabolic process	4/96	102/22853	0.000907102	0.0439131	0.0382917	Avpr1a/Elovl5/Abcb11/Ceacam1	4
GO:0042304	BP	GO:0042304	regulation of fatty acid biosynthetic process	3/96	48/22853	0.00108336	0.0492374	0.0429345	Avpr1a/Elovl5/Ceacam1	3
GO:0019216	BP	GO:0019216	regulation of lipid metabolic process	7/96	379/22853	0.00109851	0.0492374	0.0429345	Avpr1a/Lpin1/Thrsp/Elovl5/Nr1d1/Abcb11/Ceacam1	7
GO:0009223	BP	GO:0009223	pyrimidine deoxyribonucleotide catabolic process	2/96	12/22853	0.0011214	0.0492374	0.0429345	Upp2/Tymp	2
GO:2000322	BP	GO:2000322	regulation of glucocorticoid receptor signaling pathway	2/96	12/22853	0.0011214	0.0492374	0.0429345	Cry1/Per1	2

[truncated: 1 more sheets: Common (C, EX, KD, KE)]
